# Supplementary material for: Discovery of Porcine microRNAs in Multiple Tissues by a Solexa Deep Sequencing Approach
Source: PLoS One. 2011 Jan 25;6(1):e16235. doi: 10.1371/journal.pone.0016235 (PMC3026822; doi:10.1371/journal.pone.0016235)
Supplement: Table S1 — Porcine microRNAs were identified by miRDeep program. (XLS) [file pone.0016235.s002.xls]

## Sheet: Sheet1
Table S1. Porcine microRNAs were identified by miRDeep program.
Tag ID	Tag sequence (5'-3')	Tag length	Reads	Known miRNAs
F3_x171770	UGAGGUAGUAGGUUGUAUAGUU	22	171770	cfa-let-7a
F5_x86723	UGAGGUAGUAGGUUGUAUGGUU	22	86723	ssc-let-7c
F27_x13278	UGAGGUAGGAGGUUGUAUAGUU	22	13278	cfa-let-7e
F57_x5201	UGAGGUAGUAGUUUGUGCUGUU	22	5201	bta-let-7i
F1_x405541	UGGAAUGUAAAGAAGUAUGUAU	22	405541	mmu-miR-1
F219_x1021	UACCCUGUAGAUCCGAAUUUGU	22	1021	cfa-miR-10
F93135_x2	ACAAGCUUGUGUCUAUAGGUAU	22	2	hsa-miR-100*
F2314_x74	UACAGUACUGUGAUAACUGAAGA	23	74	bta-miR-101
F397_x499	GUACAGUACUGUGAUAACUGA	21	499	cfa-miR-101
F19_x18107	AGCAGCAUUGUACAGGGCUAUGA	23	18107	ssc-miR-103
F4247_x39	AAAAGUGCUUACAGUGCAGGUAG	23	39	ssc-miR-106a
F50_x6302	AGCAGCAUUGUACAGGGCUAU	21	6302	ssc-miR-107
F7535_x21	UACCCUGUAGAACCGAAUUUGU	22	21	bta-miR-10b
F7_x37677	UGGAGUGUGACAAUGGUGUUUG	22	37677	ssc-miR-122
F633_x286	UAAGGCACGCGGUGAAUGCCAA	22	286	bta-miR-124a
F6453_x25	UCCCUGAGACCCUUUAACCUGU	22	25	cfa-miR-125a
F1051_x167	UCCCUGAGACCCUAACUUGUGA	22	167	ssc-miR-125b
F1032_x172	CAUUAUUACUUUUGGUACGCG	21	172	cfa-miR-126
F27095_x5	CUUGGCACCUAGUAAGCACU	20	5	cfa-miR-1271
F374_x535	UCACAGUGAACCGGUCUCUUU	21	535	ssc-miR-128
F41752_x3	CUUUUUGCGGUCUGGGCUUG	20	3	cfa-miR-129
F12484_x12	AAGCCCUUACCCCAAAAAGCAU	22	12	rno-miR-129*
F140_x1749	CAGUGCAAUGUUAAAAGGGCAU	22	1749	ssc-miR-130a
F19646_x7	UAACAGUCUACAGCCAUGGUCG	22	7	cfa-miR-132
F60394_x2	UCCAGUGAUCAGGUUACGAUGGA	23	2	oan-miR-1329
F830_x214	UUGGUCCCCUUCAACCAGCUGU	22	214	rno-miR-133a
F2541_x67	UUUGGUCCCCUUCAACCAGCU	21	67	rno-miR-133b
F13943_x11	UAUGGCUUUUUAUUCCUAUGUGA	23	11	ssc-miR-135
F4732_x35	UGUAGGGAUGGAAGCCAUGAAA	22	35	cfa-miR-135
F30232_x5	UAUGGCUUUUCAUUCCUAUGUGA	23	5	rno-miR-135b
F6028_x27	ACUCCAUUUGUUUUGAUGAUGGA	23	27	ssc-miR-136
F7982_x20	UUAUUGCUUAAGAAUACGCGUAG	23	20	rno-miR-137
F193368_x1	GCUAUUUCACGACACCAGGGU	21	1	hsa-miR-138-2*
F2947_x57	AGCUGGUGUUGUGAAUCAGGCCG	23	57	cfa-miR-138a
F37474_x4	CAGUGGUUUUACCCUAUGGUA	21	4	rno-miR-140
F36_x8483	UACCACAGGGUAGAACCACGGAC	23	8483	ssc-miR-140*
F4059_x41	UAACACUGUCUGGUAAAGAUGG	22	41	rno-miR-141
F166_x1395	UGAGAUGAAGCACUGUAGCU	20	1395	cfa-miR-143
F8888_x18	UACAGUAUAGAUGAUGUACUA	21	18	cfa-miR-144
F631_x287	GUCCAGUUUUCCCAGGAAUCCCU	23	287	ssc-miR-145
F51510_x3	CUCCGUUUGCCUGUUUUGCUG	21	3	hsa-miR-1468
F1816_x94	UGAGAACUGAAUUCCAUAGGCUGU	24	94	rno-miR-146b
F909_x193	UCAGUGCACUACAGAACUUUGU	22	193	ssc-miR-148a
F1424_x122	GAGGAGCUCACAGUCUAGUA	20	122	cfa-miR-151
F10905_x14	UUGCAUAGUCACAAAAGUGAUCAU	24	14	rno-miR-153
F1517_x114	UUAAUGCUAAUUGUGAUAGGGGU	23	114	mmu-miR-155
F292_x709	UAGCAGCACAUAAUGGUUUGU	21	709	ssc-miR-15a
F1166_x147	UAGCAGCACAUCAUGGUUU	19	147	ssc-miR-15b
F40911_x3	GCAGCACAUCAUGGUUUACA	20	3	ssc-miR-15b
F525_x349	UAGCAGCACAUCAUGGUUUA	20	349	ssc-miR-15b
F82_x3527	UAGCAGCACGUAAAUAUUGGCG	22	3527	ssc-miR-16
F7126_x22	UAAGGUGCAUCUAGUGCAGAU	21	22	ssc-miR-18
F233_x966	AACAUUCAACGCUGUCGGUGAGUU	24	966	bta-miR-181a
F185_x1252	AACAUUCAUUGCUGUCGGUGGGUU	24	1252	ssc-miR-181b
F10426_x15	AACAUUCAACCUGUCGGUGAGUU	23	15	cfa-miR-181c
F695_x260	AACAUUCAUUGUUGUCGGUGGGUU	24	260	cfa-miR-181d
F95238_x2	UUUGGCAAUGGUAGAACUCACACUGG	26	2	hsa-miR-182
F11691_x13	AAGGUAGAUAGAACAGGUCUUG	22	13	cfa-miR-1839
F11541_x13	UGGACGGAGAACUGAUAAGGGU	22	13	ssc-miR-184
F852_x206	CAAAGAAUUCUCCUUUUGGGCUU	23	206	ssc-miR-186
F43929_x3	UGAUAUGUUUGAUAUAUUAGGUUG	24	3	rno-miR-190
F12_x22703	CUGACCUAUGAAUUGACAGCC	21	22703	cfa-miR-192
F3456_x48	CGGGGUUUUGAGGGCGAGAUGA	22	48	cfa-miR-193b
F149_x1648	UGUAACAGCAACUCCAUGUGGAA	23	1648	cfa-miR-194
F4120_x40	UGUAACAGCGACUCCAUGUGGAC	23	40	cfa-miR-194
F832_x213	UAGCAGCACAGAAAUAUUGGCA	22	213	cfa-miR-195
F1632_x105	UAGGUAGUUUCAUGUUGUUGGG	22	105	cfa-miR-196a
F1052_x167	UAGGUAGUUUCCUGUUGUUGGG	22	167	cfa-miR-196b
F8518_x18	CCCAGUGUUUAGACUAUCUGUU	22	18	bta-miR-199b
F70_x4224	ACAGUAGUCUGCACAUUGGUU	21	4224	ssc-miR-199b*
F2018_x85	UGUGCAAAUCCAUGCAAAACUGA	23	85	bta-miR-19b
F1158_x150	UAAAGUGCUUAUAGUGCAGGUAG	23	150	cfa-miR-20
F808_x221	UAACACUGUCUGGUAACGAUGUU	23	221	bta-miR-200a
F1688_x101	GCUGGGAAGGCAAAGGGACGU	21	101	rno-miR-204*
F9678_x16	UCCUUCAUUCCACCGGAGUCUGU	23	16	ssc-miR-205
F50734_x3	UGGAAUGUAAGAAAGUGUGUGA	22	3	cfa-miR-206
F659_x273	AUAAGACGAACAAAAGGUUUGU	22	273	mmu-miR-208b
F8025_x20	CUGUGCGUGUGACAGCGGCUGA	22	20	ssc-miR-210
F33199_x4	ACCUUGGCUCUAGACUGCUUACUG	24	4	cfa-miR-212
F9565_x16	ACAGCAGGCACAGACAGGCAGU	22	16	bta-miR-214
F203_x1164	AUGACCUAUGAAUUGACAGACA	22	1164	bta-miR-215
F9442_x16	AAAUCUCUGCAGGCAAAUGUGA	22	16	cfa-miR-216
F19100_x8	UGAUUGUCCAAACGCAAUUCUCG	23	8	cfa-miR-219
F12587_x12	AGAAUUGUGGCUGGACAUCUGU	22	12	cfa-miR-219*
F2017_x85	AAGCUGCCAGUUGAAGAACU	20	85	cfa-miR-22
F322_x656	AAGCUGCCAGUUGAAGAACUGU	22	656	cfa-miR-22
F477_x395	AGCUACAUCUGGCUACUGGGUCU	23	395	bta-miR-222
F239_x956	AUCACAUUGCCAGGGAUUUCCA	22	956	bta-miR-23a
F94_x2908	UGGCUCAGUUCAGCAGGAACAG	22	2908	ssc-miR-24
F13_x21991	UUCAAGUAAUCCAGGAUAGGCU	22	21991	ssc-miR-26a
F316_x667	UUCAAGUAACCCAGGAUAGGCU	22	667	ssc-miR-26a
F606_x304	UUCACAGUGGCUAAGUUCCG	20	304	ssc-miR-27a
F5232_x31	AAGGAGCUCACAGUCUAUUGA	21	31	rno-miR-28
F5550_x29	CACUAGAUUGUGAGCUCCUGGA	22	29	cfa-miR-28
F2216_x77	UAUGUGGGACGGUAAACCGCUU	22	77	mmu-miR-299
F26301_x5	ACCAUCUGAAAUCGGUUA	18	5	cfa-miR-29a
F1935_x88	UAGCACCAUUUGAAAUCAGUGUU	23	88	cfa-miR-29b
F193_x1208	UAGCACCAUUUGAAAUCGGUUA	22	1208	ssc-miR-29c
F25358_x6	ACCGAUUUCUCCUGGUGUUCAG	22	6	rno-miR-29c*
F37657_x4	CAGUGCAAUGAUAUUGUCAAAGCAU	25	4	hsa-miR-301b
F9322_x17	GCUCUGACUUUAUUGCACUACU	22	17	gga-miR-301b-5p
F158_x1557	UGUAAACAUCCUCGACUGGAAGC	23	1557	cfa-miR-30a
F12291_x12	UGUAAACAUCCUACACUCAG	20	12	ssc-miR-30b
F12777_x12	UGUAAACAUCCUACACUCAGCU	22	12	ssc-miR-30b
F14171_x11	CUGGGAGGUGGAUGUUUACUU	21	11	hsa-miR-30b*
F6198_x26	UGUAAACAUCCUACACUCUCAGCU	24	26	cfa-miR-30c
F224_x998	UGUAAACAUCCCCGACUGGAAGCU	24	998	cfa-miR-30d
F616_x298	UGUAAACAUCCUUGACUGGAAGCU	24	298	bta-miR-30e-5p
F2129_x80	AGGCAAGAUGCUGGCAUAGCU	21	80	cfa-miR-31
F10995_x14	UAUUGCACAUUACUAAGUUGC	21	14	ssc-miR-32
F2154_x79	GAAAAGCUGGGUUGAGAGGGCGA	23	79	cfa-miR-320
F52_x5808	AAAAGCUGGGUUGAGAGGGCGA	22	5808	cfa-miR-320
F2784_x60	CACAUUACACGGUCGACCUCU	21	60	ssc-miR-323
F13620_x11	CGCAUCCCCUAGGGCAUUGGUGU	23	11	rno-miR-324-5p
F27989_x5	CCUAGUAGGUGUUCAGUAAGUG	22	5	ssc-miR-325
F16273_x9	AACACACCUGGUUAACCUCUU	21	9	hsa-miR-329
F182152_x1	GAGGUUUUCUGGGUCUCUGUUUC	23	1	cfa-miR-329
F357_x566	GCAAAGCACACGGCCUGCAGAGA	23	566	hsa-miR-330-3p
F2845_x59	UCAAGAGCAAUAACGAAAAAUG	22	59	cfa-miR-335
F6950_x23	UCCCUGUCCUCCAGGAGCU	19	23	rno-miR-339-5p
F416_x472	UCUCACACAGAAAUCGCACCCGU	23	472	cfa-miR-342
F1340_x130	CCCUGAACUAGGGGUCUGGAG	21	130	rno-miR-345-3p
F6775_x24	UGGCAGUGUCUUAGCUGGUUGU	22	24	ssc-miR-34a
F1263_x138	AGGCAGUGUAAUUAGCUGAUUGU	23	138	mmu-miR-34b-5p
F389_x508	AGGCAGUGUAGUUAGCUGAUUGC	23	508	cfa-miR-34c
F600_x307	AAUUGCACGGUAUCCAUCUGUAA	23	307	cfa-miR-363
F7789_x20	UAAUGCCCCUAAAAAUCCUUAU	22	20	cfa-miR-365
F1574_x109	UUAUAAUACAACCUGAUAAGU	21	109	cfa-miR-374a
F13101_x12	CUUAUCAGGUUGUAUUGUAAUU	22	12	hsa-miR-374a*
F483_x388	AUAUAAUACAACCUGCUAAGUG	22	388	cfa-miR-374b
F2072_x83	UUUGUUCGUUCGGCUCGCGUG	21	83	rno-miR-375
F1652_x103	AACAUAGAGGAAAUUCCACGU	21	103	hsa-miR-376c
F46_x6591	ACUGGACUUGGAGUCAGAAGGC	22	6591	cfa-miR-378
F8634_x18	UGGUAGACUGUGGAACGUAGGC	22	18	cfa-miR-379
F522_x353	UAUGUAAUAUGGUCCACGUCU	21	353	cfa-miR-380
F5919_x27	UAUACAAGGACAAGCUCUCUGU	22	27	mmu-miR-381
F19350_x8	AAUCAUUCACGGACAACACUUU	22	8	cfa-miR-382
F2805_x60	GAAGUUGUUCGUGGUGGAUUCG	22	60	rno-miR-382
F6682_x24	AGAUCAGAAGGUGAUUGUGGCU	22	24	cfa-miR-383
F1187_x145	AUAGUAGACCGUAUAGCGUAC	21	145	cfa-miR-411
F25489_x6	AUCAACAGACAUUAAUUGGGCGC	23	6	mmu-miR-421
F38_x7832	UGAGGGGCAGAGAGCGAGACUUU	23	7832	cfa-miR-423a
F197_x1189	CAGCAGCAAUUCAUGUUUUGA	21	1189	hsa-miR-424
F1694_x101	AAUGACACGAUCACUCCCGUUGA	23	101	cfa-miR-425
F246_x927	UCUUGGAGUAGGUCAUUGGGU	21	927	hsa-miR-432
F667_x271	UGGCAGUGUAUUGUUAGCUGGU	22	271	cfa-miR-449
F17242_x9	AGGCAGUGUAUUGUUAGCUGGCU	23	9	hsa-miR-449b
F5639_x29	UUUUGCGAUGUGUUCCUAAUAC	22	29	cfa-miR-450a
F9991_x15	UUUUGCGAUGUGUUCCUAAUA	21	15	cfa-miR-450a
F5637_x29	UUUUGCAAUAUGUUCCUGAAU	21	29	cfa-miR-450b
F51769_x3	AUUGGGAGCAUUUUGCAUGCAU	22	3	mmu-miR-450b-3p
F5009_x33	AACUGUUUGCAGAGGAAACUGA	22	33	hsa-miR-452
F41441_x3	UAGUGCAAUAUUGCUUAUAGGGUU	24	3	hsa-miR-454
F10314_x15	UAUGUGCCUUUGGACUACAUCG	22	15	cfa-miR-455
F4200_x40	GCAGUCCAUGGGCAUAUACACU	22	40	bta-miR-455*
F27973_x5	UCAGGCUCAGUCCCCUCCCGAU	22	5	bta-miR-484
F30377_x5	UCCUGUACUGAGCUGCCCCGAG	22	5	mmu-miR-486
F789_x225	AAUCGUACAGGGUCAUCCACUU	22	225	cfa-miR-487
F84613_x2	CCCAGAUAAUGGCACUCUCAAAC	23	2	hsa-miR-488*
F16723_x9	CAACCUGGAGGACUCCAUGCUGU	23	9	mmu-miR-490
F1531_x112	UGAAACAUACACGGGAAACCUCU	23	112	mmu-miR-494
F39388_x4	UGAGUAUUACAUGGCCAAUCUC	22	4	mmu-miR-496
F2071_x83	CAGCAGCACACUGUGGUUUGU	21	83	cfa-miR-497
F30_x10819	UUAAGACUUGCAGUGAUGUUU	21	10819	cfa-miR-499
F13093_x12	AUGCACCUGGGCAAGGAUUCU	21	12	cfa-miR-500
F15309_x10	AUGCACCUGGGCAAGGAUU	19	10	cfa-miR-502
F151_x1633	UAGCAGCGGGAACAGUACUGCAG	23	1633	rno-miR-503
F23300_x6	AGACCCUGGUCUGCACUCUAU	21	6	mmu-miR-504
F10083_x15	GGGAGCCAGGAAGUAUUGAUGUU	23	15	hsa-miR-505*
F3582_x47	UACUGCAGAGAGUGGCAAUCAU	22	47	hsa-miR-509-5p
F583_x318	CAUGCCUUGAGUGUAGGACCGU	22	318	cfa-miR-532
F4798_x34	UGUGACAGAUUGAUAACUGA	20	34	cfa-miR-542
F39550_x4	AUCAACAAACAUUUAUUGUGUG	22	4	bta-miR-545
F42854_x3	GCGACCCAUACUUGGUUUCAG	21	3	rno-miR-551b
F6297_x25	CACGCUCAUGCACACACCCACA	22	25	cfa-miR-574
F24953_x6	UACAGUUGUUCAACCAGUUACU	22	6	mmu-miR-582-5p
F11429_x13	GAGCUUAUUCAUAAAAGUACAG	22	13	mmu-miR-590-5p
F18231_x8	AUGCUGACAUAUUUACUAGA	20	8	hsa-miR-628-5p
F13198_x11	AAUGGCGCCACUAGGGUUGU	20	11	cfa-miR-652
F2259_x76	AUAAUACAUGGUUAACCUCUUU	22	76	hsa-miR-655
F1844_x93	UACCCAUUGCAUAUCGGAGUUG	22	93	cfa-miR-660
F22619_x6	UAUUCAUUUAUCUCCCAGCCUAC	23	6	hsa-miR-664
F7939_x20	UGGAAGACUAGUGAUUUUGUUGU	23	20	cfa-miR-7
F6139_x26	AAGGAGCUUACAAUCUAGCUGGG	23	26	cfa-miR-708
F93437_x2	CGGCUCUGGGUCUGUGGGG	19	2	rno-miR-760-3p
F9490_x16	AGGCAGCGGGGUGUAGUGGAU	21	16	hsa-miR-885-3p
F88012_x2	UGACUGUCACCUUUUUGAGUAGA	23	2	hsa-miR-888
F797_x223	UAAAGCUAGAUAACCGAAAGUA	22	223	rno-miR-9*
F652_x277	UCUUUGGUUAUCUAGCUGUAUGA	23	277	ssc-miR-9-2
F280_x748	UAUUGCACUUGUCCCGGCCUGU	22	748	cfa-miR-92a
F1160_x149	UAUUGCACUCGUCCCGGCCUCC	22	149	cfa-miR-92b
F286_x726	CAAAGUGCUGUUCGUGCAGGUAG	23	726	cfa-miR-93
F3778_x44	UUCAACGGGUAUUUAUUGAG	20	44	ssc-miR-95
F168_x1373	AACCCGUAGAUCCGAUCUUGUG	22	1373	rno-miR-99a
F2739_x61	CACCCGUAGAACCGACCUUGCG	22	61	ssc-miR-99b
