# Supplementary material for: Discovery of Porcine microRNAs in Multiple Tissues by a Solexa Deep Sequencing Approach
Source: PLoS One. 2011 Jan 25;6(1):e16235. doi: 10.1371/journal.pone.0016235 (PMC3026822; doi:10.1371/journal.pone.0016235)
Supplement: Table S2 — Putative novel porcine microRNAs which size range from 18–30 nt were identified by miRDeep program. (XLS) [file pone.0016235.s003.xls]

## Sheet: Sheet1
TableS 2. Putative novel porcine microRNAs which size range from 18-30 nt were identified by miRDeep program.
Temporary miRNA ID	Sequence (5'-3')	Tag ID	Tag length	Reads
ssc-miR-new1	AGAGGUCUUCCAUGGUGCAUUCG	F10073_x15	23	15
ssc-miR-new2	UAUCCAGGCAGGUGCUGUUCUCU	F10365_x15	23	15
ssc-miR-new3	AGAGGAGCCGCGACAGAGCCG	F10967_x14	21	14
ssc-miR-new4	UGGCACAGGGUCCAGCUGUCGGC	F1164_x148	23	148
ssc-miR-new5	AACCCAGGGAGGUGCUGUUCACC	F119075_x1	23	1
ssc-miR-new6	GGUUGAUCAGAGAACAUACAUU	F12793_x12	22	12
ssc-miR-new7	UCCCUGGUCUAGUGGUUAGGAU	F13208_x11	22	11
ssc-miR-new8	UUAAGACUGCAGUGAUGUUU	F13419_x11	20	11
ssc-miR-new9	UAUAUAUAUAUAUGUACGUAUG	F13690_x11	22	11
ssc-miR-new10	AGUGAAGGCUUAUAUAUCUUGU	F13924_x11	22	11
ssc-miR-new11	AUCCUGGACGUGCACUUCG	F142404_x1	19	1
ssc-miR-new12	UUCCCAUUGAGACUGAGCAUC	F16662_x9	21	9
ssc-miR-new13	UUUGAUAAGCUGACAUGGGACA	F16700_x9	22	9
ssc-miR-new14	UAGGGCACAGGAUGGGAUGAGGA	F16935_x9	23	9
ssc-miR-new15	CCUGGUGGUCUAGUGGUUAGGGUU	F17318_x8	24	8
ssc-miR-new16	UCUUGUUAAAAGGCAGAUUCU	F17878_x8	21	8
ssc-miR-new17	UAGAGGAGAGGCUACCACCACCA	F18227_x8	23	8
ssc-miR-new18	UAUAUAUAUAUAUGUACGUAU	F18869_x8	21	8
ssc-miR-new19	UGGCGUAGAUCACAGACACAGC	F19312_x8	22	8
ssc-miR-new20	GCUCUUAACGCUGUGACCAAAGAUUG	F193956_x1	26	1
ssc-miR-new21	UCCCUGUGGUCUAGUGGUUAG	F20662_x7	21	7
ssc-miR-new22	UGCUGAGAUCCUGGAGCUGGCU	F207541_x1	22	1
ssc-miR-new23	UGAGUGUGUGUGUGUGAGUGU	F21329_x7	21	7
ssc-miR-new24	ACAGAUGAUGAACUUAUUGACGG	F2303_x75	23	75
ssc-miR-new25	AAAAGCUGGUUGAGAGGGCGA	F23628_x6	21	6
ssc-miR-new26	UGUGUGGCUAAGUGGUAGAUU	F24138_x6	21	6
ssc-miR-new27	UCGACCGGACCUCGACCGGCU	F2464_x69	21	69
ssc-miR-new28	AGGGUUGGGCGGAGGCUUUCCU	F2560_x67	22	67
ssc-miR-new29	AACAGCUGUAGCAAAGGAAGUAUGCU	F25692_x6	26	6
ssc-miR-new30	UGGGAAGGAUUGGAAGGGACAGGCU	F26461_x5	25	5
ssc-miR-new31	ACAGGACGAGGGGAUUGCGCU	F269136_x1	21	1
ssc-miR-new32	GGGGGUGUAGCUCAGUGGUAGA	F2736_x61	22	61
ssc-miR-new33	UGAACUGUCAUACUCCCACAUCC	F30683_x5	23	5
ssc-miR-new34	UGGGGUUUCCCCGCGCAGGUUCGAAU	F319480_x1	26	1
ssc-miR-new35	AACCAGACUCUGAGAGCAGGA	F32005_x4	21	4
ssc-miR-new36	AGCAGGUCUCCAAGGUGAACAGC	F32596_x4	23	4
ssc-miR-new37	UGAACGGCGCCUGUGUGGUUAG	F32607_x4	22	4
ssc-miR-new38	ACCUUCCUGCAUCCCGUUCAU	F330587_x1	21	1
ssc-miR-new39	CACAGGAAGGCCACGGAGG	F330898_x1	19	1
ssc-miR-new40	UCCCUGGUCUAGUGGUUAGGA	F34677_x4	21	4
ssc-miR-new41	UGAGCUAUGACAGGAACGCCU	F36225_x4	21	4
ssc-miR-new42	AAGGAGCUGAGGACGGAGAAGGA	F36274_x4	23	4
ssc-miR-new43	AGGACGGGAAGAGAGGAG	F3639_x46	18	46
ssc-miR-new44	UUUACGUCCUUUCACCUAGUU	F36742_x4	21	4
ssc-miR-new45	AGGUGAGCGUGCAGGAGG	F398955_x1	18	1
ssc-miR-new46	CACAACUCUGGGAAGUACCAUU	F42364_x3	22	3
ssc-miR-new47	GUUAGUACUUGGAUGGGAGA	F4262_x39	20	39
ssc-miR-new48	UUCACAAGAAGGUGUCAAUUCA	F44171_x3	22	3
ssc-miR-new49	UGGUUAGUACUUGGAUGGGAGA	F4639_x36	22	36
ssc-miR-new50	UAGGCCCUGAAUCAAGACCAGUAGU	F4866_x34	25	34
ssc-miR-new51	CCACUGUACUCCAGCCUGGGCA	F51071_x3	22	3
ssc-miR-new52	UGAGGAUAUGGAGAGCUAGAGCAGC	F51531_x3	25	3
ssc-miR-new53	UUGGUGGUAUAGUGGUGAGCA	F52123_x3	21	3
ssc-miR-new54	GACCUCGUGGCGCAACGG	F5288_x31	18	31
ssc-miR-new55	UUCUGAACGCUCUCCUCAUGUGAGGA	F61235_x2	26	2
ssc-miR-new56	GUGGGGAAGAACUACAAGACAGCU	F6180_x26	24	26
ssc-miR-new57	UCUGGACGCGAGCCGGGC	F6612_x24	18	24
ssc-miR-new58	GGGGCCCUCCUGGUGCUUGCGU	F67432_x2	22	2
ssc-miR-new59	UGAGUGUGUGUGUGUGAGUGUGU	F69120_x2	23	2
ssc-miR-new60	UGUGUGUGGGCGCCGGACG	F73341_x2	19	2
ssc-miR-new61	UGUGACUGUGGCGUACGCCGGCA	F74670_x2	23	2
ssc-miR-new62	AUGCGGAACCUGCGGAUACGG	F75_x3928	21	3928
ssc-miR-new63	UGACCAGGCAGGUGCUGUUCUCU	F8629_x18	23	18
ssc-miR-new64	UAGGGUCUAGGUCGCAGAUACAG	F87261_x2	23	2
ssc-miR-new65	UGUGGGCACUCGAAGAUACGGA	F8912_x18	22	18
ssc-miR-new66	CCGUCCUAAGGUUGUUGAGUU	F89454_x2	21	2
ssc-miR-new67	GGGGCCUUCCUGGUGCUUGCGU	F9405_x17	22	17
ssc-miR-large1	CCCCCCACUGCUAAAUUUGACUGGCUU	F109_x2471	27	2471
ssc-miR-large2	UCUUUAGGUUGUAGUUCUGGCAAGUAGGA	F13984_x11	29	11
ssc-miR-large3	UUGAACAGAGUCAUGAAGCUGGCUAGAAU	F198211_x1	29	1
ssc-miR-large4	UUCUGCAGAAGUAAAGAGCCUUGUUGAGA	F2003_x86	29	86
ssc-miR-large5	UACAGACAAGCUGAAGAAAGAAGAAGGA	F210577_x1	28	1
ssc-miR-large6	UGAGACAUGGUAAGACUGCUUUCAAGCAU	F23154_x6	29	6
ssc-miR-large7	UCAAAUCGGACCUACGGCUGCAGGCCUA	F23248_x6	28	6
ssc-miR-large8	CUGUGCUGUAGGUCACAGAUGAGGCUCGGA	F23276_x6	30	6
ssc-miR-large9	UAAAAGUGGUUUACCUGGGAUCGCACGGC	F28209_x5	29	5
ssc-miR-large10	UCUCAGCACAUCUGGCUCUGGCACGGAGG	F32934_x4	29	4
ssc-miR-large11	UGCUCUGUGAUGAACCCCAUGCGUGUCAU	F35924_x4	29	4
ssc-miR-large12	UGGAGCUGUAGCCUCCGGCCUAUGCCAGA	F3768_x44	29	44
ssc-miR-large13	GGCUCGUUGGUCUAGGGGUAUGAUUCUC	F4183_x40	28	40
ssc-miR-large14	UUCAAGGACUUUCAGGAAGCAGGGAAGAG	F52297_x3	29	3
ssc-miR-large15	CGGGCUGCUCUCACUGUCUGGCCUGGA	F64683_x2	27	2
ssc-miR-large16	UCCCUGGUGGUCUAGUGGUUAGGAUUUGGU	F6650_x24	30	24
ssc-miR-large17	GCAUUGGUGGUUCAGUGGUAGAAUUCUC	F6951_x23	28	23
ssc-miR-large18	UAGGAGGUGGUUUUAUAGUUUGGGGAGU	F8803_x18	28	18
ssc-miR-large19	UCAAUGCACAGGACAGCUACCCACAACAA	F920_x190	29	190
