# Supplementary material for: Discovery of Porcine microRNAs in Multiple Tissues by a Solexa Deep Sequencing Approach
Source: PLoS One. 2011 Jan 25;6(1):e16235. doi: 10.1371/journal.pone.0016235 (PMC3026822; doi:10.1371/journal.pone.0016235)
Supplement: Table S3 — Stem-loop structures of putative novel microRNA precursors. (XLS) [file pone.0016235.s004.xls]

## Sheet: Sheet1
Table S3. Stem-loop structures of putative novel microRNA precursors.
Tag ID	Tag sequence (5'-3')	Tag length	Temporary name	Fold structure	MFE (kcal/mol)
F10073_x15	AGAGGUCUUCCAUGGUGCAUUCG	23	miR-new1	UU -| C CUUUAUU AGAGGUC CCAUG GUG AUUCG \ UUUCCAG GGUAC UAC UAAGC U UU UU A^ - AGUUUUU	-20.3
F10365_x15	UAUCCAGGCAGGUGCUGUUCUCU	23	miR-new2	UA| G U UU UCCA GCAGGUGCUGUUC CU \ GGGU UGUCCGCGGCAAG GA A GG^ G U UC	-31.8
F10365_x15				UAU--| G U UU CCA GCAGGUGCUGUUC CU \ GGU UGUCCGCGGCAAG GA A AGAUU^ G U UC	-30.4
F10967_x14	AGAGGAGCCGCGACAGAGCCG	21	miR-new3	| AGC CC G - CCC GCUCUG UGC CUCCUC UCC GU C CGAGAC GCG GAGGAG AGG CG U GC^ A-- CC - U ACC	-25
F1164_x148	UGGCACAGGGUCCAGCUGUCGGC	23	miR-new4	U--| U GC GUAAUA GGCACAGGG CCA UGUCGGCU \ UUGUGUCCC GGU GUAGCUGG C GGU^ U A- GUAGCC	-27.4
F119075_x1	AACCCAGGGAGGUGCUGUUCACC	23	miR-new5	A--| GG G CUAGA ACCCAG AGGU CUGUUCAC \ UGGGUC UCCG GACAAGUG C AGC^ UU G UACGU	-33.5
F12793_x12	GGUUGAUCAGAGAACAUACAUU	22	miR-new6	G--| U AGA UUC GU GAUCAG ACAUACAUU U CA CUAGUC UGUAUGUAG C UGA^ C AAC UAA	-18.8
F13208_x11	UCCCUGGUCUAGUGGUUAGGAU	22	miR-new7	| U U U AG UG UCA UCCC GG CUAG GGUU GAUUUGG UGC C AGGG UC GGUC CCGA UUGGAUC ACG U CA^ - U - AU CG UCG	-27.8
F13419_x11	UUAAGACUGCAGUGAUGUUU	20	miR-new8	U--| AG UA UCU UAAGACUGC UGAUGUU AC C GUUCUGACG ACUACAG UG U GUC^ A- -- CAC	-19.4
F13690_x11	UAUAUAUAUAUAUGUACGUAUG	22	miR-new9	U--| G UG AU AUAUAUAUAUAU UACGUAUG U A UAUGUAUAUAUA AUGCAUAU A U UUU^ G GU AG	-22
F13924_x11	AGUGAAGGCUUAUAUAUCUUGU	22	miR-new10	| GUUAAA AGGGUAUAUAAGCCUUCACUG U UUCUAUAUAUUCGGAAGUGAC C UG^ AUACAA	-31
F13924_x11				C--| GUUAAA AGGUAUAUAAGCCUUCACUG U UCUAUAUAUUCGGAAGUGAC C UGU^ AUACAA	-30.1
F142404_x1	AUCCUGGACGUGCACUUCG	19	miR-new11	A--| G G G GAGC UCCUG ACGU CACUUCG AGGU \ AGGAC UGCG GUGGAGC UCCG G CGG^ G A A AUAC	-30.5
F16662_x9	UUCCCAUUGAGACUGAGCAUC	21	miR-new12	| CGUGUG UGUUCAGUCUCAGUGGGAAC U ACGAGUCAGAGUUACCCUUG A CU^ UUCUGA	-33.2
F16700_x9	UUUGAUAAGCUGACAUGGGACA	22	miR-new13	| GG - UU UUUGAUAAGCUGACAU GACAG GGA \ AAACUAUUUGACUGUG UUGUC CUU C CC^ -- A UU	-26.7
F16935_x9	UAGGGCACAGGAUGGGAUGAGGA	23	miR-new14	UC--| UUCG A AAAAAU CAUUCC UCUGUGC CUAG A GUAGGG GGACACG GAUC A AGGA^ UA-- G CAUGAC	-21.9
F17318_x8	CCUGGUGGUCUAGUGGUUAGGGUU	24	miR-new15	-| AAA UGUGA UCC AACCAUUAGA UACCAGG \ GGG UUGGUGAUCU GUGGUCC G UU A^ G-- UUUCA	-24.3
F17878_x8	UCUUGUUAAAAGGCAGAUUCU	21	miR-new16	U-- - U GA-| C CUUGUUAAAAG GCAGA UCU UU A GAACGAUUUUU CGUCU AGA AG G CUU A U ACC^ G	-19.9
F18227_x8	UAGAGGAGAGGCUACCACCACCA	23	miR-new17	GUA- C-| C GU C-- A GGUG GGCC CUUC UCUACCCC GG \ CCAC UCGG GAGG AGAUGGGG CC G ACCA CA^ A -- ACA C	-29.4
F18869_x8	UAUAUAUAUAUAUGUACGUAU	21	miR-new18	| CG G A U UAUAUAUAUAUAUGUA UAUAUAUA AUA AUAUAUA A AUAUAUAUAUAUAUAU AUAUAUAU UAU UAUAUAU U ^ AU A A A	-26.9
F19312_x8	UGGCGUAGAUCACAGACACAGC	22	miR-new19	G G A ----| G UGGC UA AUCACAG CACAGC UCA A ACCG AU UGGUGUC GUGUCG GGU U CG G G G UUAC^ C	-29.8
F19312_x8				| G G A UUGGAU UGGC UA AUCACAG CACAGC C ACCG AU UGGUGUC GUGUCG U CG^ G G G UUGUGG	-29.8
F193956_x1	GCUCUUAACGCUGUGACCAAAGAUUG	26	miR-new20	AUA-----| UUCAAG GA AC GGUCAU GAGGGCU UGGG C CCAGUG UUCUCGA ACCU A GUUAGAAA^ UCGCAA GG AA	-26.1
F20662_x7	UCCCUGUGGUCUAGUGGUUAG	21	miR-new21	UC----| U - UG UAGAAUUUG A CCUG GGUC UAG GU GC C GGAC CCGG AUC CA CG U UAGGUU^ - U GU --------- U	-17.8
F207541_x1	UGCUGAGAUCCUGGAGCUGGCU	22	miR-new22	CGC AUA U ----| GCU A GCCGGU CC GG CAGCAGU GG G CGGUCG GG CC GUCGUCA UC U U-- A-- U UAGA^ GU- A	-22
F21329_x7	UGAGUGUGUGUGUGUGAGUGU	21	miR-new23	GC| A G C A ACAC UGCACGCACGCAU UACACA AAC C UGUG GUGUGUGUGUGUG GUGUGU UUG A --^ A A - C	-31.3
F21329_x7				UG--| U UG UG AG AG GUGUG UG AGUGUG U UC UAUAU AU UCACGC G AUUG^ - GU GU GU	-17
F21329_x7				UG--| UG GA U AG UGUGUGUGU GUGUGUGUGUGUG A UU AUACAUACA UAUACGCACGUAC U GAAA^ GU GA A	-30.7
F21329_x7				U| U G G UG UG UG UG G GAG GU UGUGU UGAG UGUG UGUGUG UG U U CUU UA ACACG AUUC ACGU GCACAU GU G G C^ U G G UG GU GU GU U	-30.5
F2303_x75	ACAGAUGAUGAACUUAUUGACGG	23	miR-new24	A-----| GA ACUU GACG G A CAGAU UGA AUU GGCG ACAG \ GUCUG ACU UAG UCGU UGUC A GGUUUA^ NU GU-- ---- G A	-17.3
F23628_x6	AAAAGCUGGUUGAGAGGGCGA	21	miR-new25	| UUU - G GCCUUUUC CCGGUUUUU CCG A CGGGAGAG GGUCGAAAA GGU A AG^ UU- A U	-24.8
F24138_x6	UGUGUGGCUAAGUGGUAGAUU	21	miR-new26	U --| CCU UCU CCACUUAGCCACACGUG GG U AGA GGUGAAUCGGUGUGUAC CU U UU U GU^ CAU	-33.2
F24138_x6				UC-| A G G GG UUU UUGC AC UUAGCCACA CGU GCC U GAUG UG AAUCGGUGU GUA CGG A UUA^ G - - -- CUC	-21.7
F2464_x69	UCGACCGGACCUCGACCGGCU	21	miR-new27	U-- A-| U A GC UCUAUG CGACCGG CC CG CCG UCG U GCUGGCU GG GC GGC AGC U GGU GC^ U - UC UAACCG	-23.1
F2464_x69				U-- A-| U A GC UCUAUG CGACCGG CC CG CCG UCG U GCUGGCU GG GC GGC AGC U GGU GC^ U - UU UAACCG	-23.1
F2560_x67	AGGGUUGGGCGGAGGCUUUCCU	22	miR-new28	AG-- ---| GA GAAG GGU UGGGCG GGCUUUCCU G UCG ACCCGC UCGAGAGGA C UGUG AAC^ G- GUCU	-25.4
F2560_x67				AG-- ---| GA GAAG GGU UGGGCG GGCUUUCCU G UCG ACCCGC UCGAGAGGA C UGUG GAC^ G- GUCU	-25.4
F2560_x67				AG-- ---| GA GAAU GGU UGGGCG GGCUUUCCU G UCG ACCCGC UCGAGAGGA C UGUG GAC^ G- GUCU	-25.4
F2560_x67				C -| G UGCU GAGGGCC CC CCCAAUCCU UUG \ CUUUCGG GG GGGUUGGGA GAC G UC A C^ - UUAG	-28.8
F25692_x6	AACAGCUGUAGCAAAGGAAGUAUGCU	26	miR-new29	AU-- A-- U AUA----| C UGA UAUUUCC GCUGCG GC GCU GCAUUUUU \ AUGAAGG CGAUGU CG CGA CGUAAAAG A UCGU AAA - ACAAAAA^ A UGU	-25
F25692_x6				AU-- A-- U AUA----| C UGA UAUUUCC GCUGCG GC GCU GCAUUUUU \ AUGAAGG CGAUGU CG CGA CGUAAAAG A UCGU AAA - ACAAAAA^ C UGU	-25
F26461_x5	UGGGAAGGAUUGGAAGGGACAGGCU	25	miR-new30	- AUU------| AG CA GG UGGGA AGG GGA GGA GGCUCCC A ACUCU UCC CCU CCU UCGAGGG G AG C GGAUACACU^ CU -- GA	-28.2
F269136_x1	ACAGGACGAGGGGAUUGCGCU	21	miR-new31	| G CCG G ACAG G CG GA CCCU CG GUUCCC \ GC UU GGGA GC CAAGGG G UC^ G AG- - AGGA G	-17
F2736_x61	GGGGGUGUAGCUCAGUGGUAGA	22	miR-new32	GU U AGA--| C GC GGGGGU AGCUCAG GGU GCG GC \ CCCCUA UUGGGUC CCG CGU CG U GA AC - GAGCA^ A AU	-29.1
F2736_x61				| G U U AGAG UCU GGGGGU UAGC CAG GGU UGCGU \ UCCCUA GUUG GUC CCG ACGUA U GG^ A U - GAGG CGA	-23.9
F30683_x5	UGAACUGUCAUACUCCCACAUCC	23	miR-new33	-| AC U AUG -- GAA AUGU GGAGUG UG CAG CAGCCA UCA \ UACA CCUCAU AC GUC GUCGGU AGU U CC C^ -- U AA- UU GGA	-24.3
F319480_x1	UGGGGUUUCCCCGCGCAGGUUCGAAU	26	miR-new34	G - -| UUCCCU A UUCGAA CU CG GG GGAAAUCC U AAGCUU GA GC CC CCUUUGGG U U G C G^ ------ G	-21.1
F32005_x4	AACCAGACUCUGAGAGCAGGA	21	miR-new35	| C UCU U C AU UUGC CUC GUCU GGU UGG U GACG GAG CAGA CCA ACC U AG^ A UCU - A CU	-20.3
F32596_x4	AGCAGGUCUCCAAGGUGAACAGC	23	miR-new36	UAUAA-- --| AG CCC AUCUUGG GCC GCUGUA A UGGAACC UGG CGACGU U CGACAAG UC^ A- CUG	-18.4
F32596_x4				UAUAA-- -| AG CCC AUCUUGG GGC GCUGUA A UGGAACC CUG CGACGU U CGACAAG U^ GA CUG	-21.7
F32607_x4	UGAACGGCGCCUGUGUGGUUAG	22	miR-new37	AU--| G UCUUGA CCA ACAGGUGCUGUUC C GGU UGUCCGCGGCAAG G GAUU^ G UCGUCA	-27.6
F330587_x1	ACCUUCCUGCAUCCCGUUCAU	21	miR-new38	GU-- U U GA-------| U ACG GGGUGC GGAAGGUCAGAGG GGGGC U UGC CCUACG CCUUCCAGUCUCC CUCUG C UACU - U UGUGUGUGG^ U	-43.3
F330898_x1	CACAGGAAGGCCACGGAGG	19	miR-new39	UG-- CU -| UUC CGUGGCUU CUGUGCA GUCUU \ GCACCGGA GACACGU CAGGG U GGAG AG C^ UCU	-33.1
F34677_x4	UCCCUGGUCUAGUGGUUAGGA	21	miR-new40	| U U U A C U CAC UCCC GG CUAG GGUU GGAC UGG GCUUU \ AGGG UC GGUC CUAG CUUG GCC CGGAG U CA^ - U U - A - UCG	-26.6
F36225_x4	UGAGCUAUGACAGGAACGCCU	21	miR-new41	G ---| U UGAGCUAUGACAGGAAC CCUA UAAAGA U AUUCGGUACUGUCCUUG GGAU GUUUUU G UG A UUA^ U	-34.8
F36274_x4	AAGGAGCUGAGGACGGAGAAGGA	23	miR-new42	A----| A GA AC A-- UGA AGG GCU GG GGAGAAGG CUUUG \ UCC CGA CC CCUCUUCC GAAGC A UCUUG^ C AG -- GCC UUG	-26.7
F3639_x46	AGGACGGGAAGAGAGGAG	18	miR-new43	G-| AA AG C AGGAC GG GAGAGGAGGG CAAGG \ UCUUG CC CUUUCUUCCU GUUUC C CA AG^ A- CA U	-23
F36742_x4	UUUACGUCCUUUCACCUAGUU	21	miR-new44	| UU U UUU UUUACGUCCU CACCUAG UUU \ AAGUGUAGGA GUGGGUC AAG C CA^ GG C UAU	-28.6
F398955_x1	AGGUGAGCGUGCAGGAGG	18	miR-new45	| G G G GAGC UCCUG ACGU CACUUCG AGGU \ AGGAC UGCG GUGGAGC UCCG G GG^ G A A AUAC	-30.2
F42364_x3	CACAACUCUGGGAAGUACCAUU	22	miR-new46	C--| GA - G ACAACUCUGG AGUACCAUUUA GAUAU \ UGUUGGGACC UCGUGGUAAGU UUAUA C ACA^ -- G U	-28.6
F4262_x39	GUUAGUACUUGGAUGGGAGA	20	miR-new47	G-- A UU - U A--| AA CCC AUCC GU CUGAUC CAGA GCC G GGG UAGG CA GAUUGG GUCU UGG C AGA - UU U - GAC^ GA	-25.3
F44171_x3	UUCACAAGAAGGUGUCAAUUCA	22	miR-new48	| A G GGA UUCACAAGAAGGUGUCA UUCA GU C AAGUGUUUUUUCGCGGU AAGU UA U AG^ - A AAA	-24.6
F4639_x36	UGGUUAGUACUUGGAUGGGAGA	22	miR-new49	| G U AA G GU UCU AUC CAG GCUAA CAGG C AGG UAG GUU UGAUU GUCC A AG^ G - CA G GG	-19.6
F4866_x34	UAGGCCCUGAAUCAAGACCAGUAGU	25	miR-new50	UA-- -| AAUCA UG GGC CCUG AGACCAGUAGUU C CCG GGAC UUUGGUUGUCGA A AAAA A^ AAAC- UG	-22.4
F51071_x3	CCACUGUACUCCAGCCUGGGCA	22	miR-new51	A--| AGA GU A CAAC CCAGG UGGAG UGCAGUG GC \ GGUCC ACCUC AUGUCAC CG A ACG^ G-- -- - UAAC	-25.1
F51071_x3				| AGA GU A CAAC CCCAGG UGGAG UGCAGUG GC \ GGGUCC ACCUC AUGUCAC CG A AC^ G-- -- - UAAC	-27
F51071_x3				| AAG GU A- CAA CCCGGG UGGAG UGCAGUG GC \ GGGUCC ACCUC AUGUCAC CG G AC^ G-- -- CA CUA	-25.2
F51071_x3				| UG AGGC A U A- CGA CC GG GGA GU GCAGUG GC \ GG CC CCU CA UGUCAC CG G AC^ GU GA-- - - CG AUA	-21.6
F51531_x3	UGAGGAUAUGGAGAGCUAGAGCAGC	25	miR-new52	U--- AUAU-| AG AGCACC GAGG GGAGAGCU AGC \ CUCC CCUCUCGA UCG C GGAU CGAAC^ A- GACUCU	-20.9
F51531_x3				U--- AUAU-| AG AGCAC GAGG GGAGAGCU AGC C CUCC CCUCUCGA UCG C GGAU CGAAC^ A- GACUU	-21
F52123_x3	UUGGUGGUAUAGUGGUGAGCA	21	miR-new53	C--- -| A AAA AA CACC CUG UACC ACCAGAG A GUGG GAU AUGG UGGUUUC G ACGA U^ - --- GU	-19.8
F5288_x31	GACCUCGUGGCGCAACGG	18	miR-new54	--- --| C - GCG CUC GACCU CGUGG CG AACG GUAGC UCUGA \ CUGGG GCACU GC UUGU CGUCG AGACU C UA GCU AA^ - G GA- AGA	-27
F61235_x2	UUCUGAACGCUCUCCUCAUGUGAGGA	26	miR-new55	U--- CAC ---| G A CUCACAUGA GGC UUCAGA GCCAGG CUC \ GAGUGUACU UCG AAGUCU UGGUCC GAG G AG CCUC C-- UCG^ - G	-32.6
F6180_x26	GUGGGGAAGAACUACAAGACAGCU	24	miR-new56	CAA---| C UC A A A UA CU UGUGGUU CUUU CUCAUAGA CUAA C \ GA ACAUCAA GAAG GGGUGUCU GAUU G C UCGACA^ - -- - A - UA	-20.6
F6180_x26				C---- -| UC A A CA UC UGUGGUU CUUU CUCAUAGA CUA \ AG ACAUCAA GAAG GGGUGUCU GAU U UCGAC A^ -- - A UG	-19.5
F6612_x24	UCUGGACGCGAGCCGGGC	18	miR-new57	C G - G-| G GCA UCUGGA GC AG CCGGGCU CC GCU \ GGGCCU CG UC GGCUCGA GG UGG C GC U - G AG^ G UUC	-29.9
F67432_x2	GGGGCCCUCCUGGUGCUUGCGU	22	miR-new58	C--| U G UGUG CAGGCA CCAGGGGGGCC UCCG \ GUUCGU GGUCCUCCCGG GGGU U UGC^ - G CUCC	-38.2
F69120_x2	UGAGUGUGUGUGUGUGAGUGUGU	23	miR-new59	GA-- CUG- -- UG -| GA ACUC AUACACAU GCGCGCG CGCACGCGC CA \ UGAG UGUGUGUG UGUGUGU GUGUGUGUG GU G UGUG UGUG AG GU U^ GA	-39.8
F69120_x2				UGA---| A AA GCA GUGUGUGUGUGUG GUGUGUGUG AU \ CAUACACAUACAC UACGCACAC UA C AUAGAA^ A CC AUC	-34
F73341_x2	UGUGUGUGGGCGCCGGACG	19	miR-new60	-| UCCA U C U UCCGGUGCCC CAC GC CAC CGC \ AGGCCGCGGG GUG UG GUG GUG G GC U^ UG-- U U U	-32
F73341_x2				- -| C U C A UCC GUGCCC CAC CAC CAC CG G AGG CGCGGG GUG GUG GUG GU U GC C U^ U U U G	-26
F73341_x2				-| C C U C UG G UCC GUGCCC CAC CAC CAC CG U U AGG CGCGGG GUG GUG GUG GU G G GC C^ U U U U GU U	-28.5
F74670_x2	UGUGACUGUGGCGUACGCCGGCA	23	miR-new61	CUG-| GGA UUGGAU GGUGUA CGCAGUCACGGC U CCGCAU GUGUCAGUGUUG C ACGG^ GCG UUGUGU	-27.3
F74670_x2				CUG A G A UC-| AU UG UGUA GUCACAG CAUGGC GU \ GC GCAU CGGUGUC GUGUCG CA C ACG C G A UUC^ CG	-22.4
F74670_x2				G A ----| G UGGUGUA GUCGCAG CGCAGC UCA A GCCGCAU CGGUGUC GUGUCG GGU U ACG G A UUAC^ C	-31.3
F74670_x2				AA U-| AAU UGGUGUAUGUCACAG GCAGC CA \ GCCGCAUGCGGUGUC UGUCG GU C ACG AG UU^ GUC	-32
F75_x3928	AUGCGGAACCUGCGGAUACGG	21	miR-new62	A-- C -| GG GG UGUCCGCGGGUUCC UAUCC CG UU \ AUAGGCGUCCAAGG GUAGG GC GA U GGC C C^ UU GU	-37.2
F8629_x18	UGACCAGGCAGGUGCUGUUCUCU	23	miR-new63	UGA--| G UG U CGA CCA GCAGG CUGUUC CU C GGU UGUCC GGCAAG GA G AGAUC^ G GU U UGA	-27.4
F87261_x2	UAGGGUCUAGGUCGCAGAUACAG	23	miR-new64	UA--| G A UUGGUU GGGUCUA GUCGCAG UACAGC C UCCAGAU CGGUGUC GUGUCG U CGAC^ A G UUGUGG	-29.1
F87261_x2				UA--| G A UUGGUU GGGUCUA GUCGCAG UACAGC C UCCAGAU CGGUGUU GUGUCG U CGAC^ A G UUGUGG	-27
F8912_x18	UGUGGGCACUCGAAGAUACGGA	22	miR-new65	GG GA- AC - UUAA--| G UGUG CACUC AGAU GG AUUC CGUC C GCAC GUGAG UCUG CC UAAG GCAG A GG AA AAC AA A UAAAAA^ A	-28.4
F89454_x2	CCGUCCUAAGGUUGUUGAGUU	21	miR-new66	| UU C UC AAUU CUC CAAUCU AGGAC GCAU A GAG GUUGGA UCCUG CGUA G UU^ UU A C- AGAC	-19.5
F9405_x17	GGGGCCUUCCUGGUGCUUGCGU	22	miR-new67	C--| G UGU CAGGCAUCAGGGGGGCC UCCG G GUUCGUGGUCCUUCCGG GGGU U UGC^ G CUC	-37.4
F9405_x17				C--| U - G UGUG CAGGCA CCAGGG GGCC UCCG \ GUUCGU GGUCCU CCGG GGGU U UGC^ - U G CUCC	-31.1
F9405_x17				C--| U G UGUG CAGGCA CCAGGGGGGCC UCCG \ GUUCGU GGUCCUUCCGG GGGU U UGC^ - G CUCC	-35.4
F9405_x17				| C UG G GUGUG GCA GCAUCAG GGGC UCC U CGU CGUGGUC UCCG GGG C UG^ U CU G GUCUC	-29.1
F9405_x17				| U - G UGU GCAGGCA CCAGGG GGCC UCCG G CGUUCGU GGUCCU CCGG GGGU U UG^ - U G CUC	-36.3
F109_x2471	CCCCCCACUGCUAAAUUUGACUGGCUU	27	miR-large1	UG C --| UUAUCAGAACU G UG GC GUC GAU GGUAGUGGG UAUUAAC UUAG \ CG CAG UUA UCGUCACCC AUGGUUG AAUC U UU GU U AA^ CCCCCAACAU- A UC	-32.1
F13984_x11	UCUUUAGGUUGUAGUUCUGGCAAGUAGGA	29	miR-large2	-- AG-| C UA C UCU UUAGGUUGU UUCUGG AAG GGAUC \ AGA GAUCCGACA GAGACC UUC CCUAG C AG CU CAG^ A -- U	-25.1
F198211_x1	UUGAACAGAGUCAUGAAGCUGGCUAGAAU	29	miR-large3	UUGAAC| AUGAAG - - A UG AGAGUC CU GGCUAGAAUCU C CC \ UCUCAG GA UCGGUCUUGGA G GG U GGAGGGUAGAAGU^ AAG--- G A A UU	-23.4
F2003_x86	UUCUGCAGAAGUAAAGAGCCUUGUUGAGA	29	miR-large4	A-- G G U UU---- --| U UAG GAGG UCUUU CUUCU GGGCGC GUGCUU \ GUU UUCC AGAAA GAAGA CCCGUG CACGAG U AGA G G U CGUCUU CC^ U	-34.7
F210577_x1	UACAGACAAGCUGAAGAAAGAAGAAGGA	28	miR-large5	| GCAUGA GU A CU GGCUUGUCUG UAGC \ GA UCGAACAGAC AUCG G AGGAAGAA^ AAGAAG -- A	-18.5
F23154_x6	UGAGACAUGGUAAGACUGCUUUCAAGCAU	29	miR-large6	| CA U UUCA AGA UGAGA UGG AAGACUGCU AGCAUG A ACUCU ACC UUUUGACGG UCGUAC A CA^ -- - UUAG AAG	-28.6
F23248_x6	UCAAAUCGGACCUACGGCUGCAGGCCUA	28	miR-large7	| AAU CU - GG --- ACAC UCA CGGAC ACGGCU GCA CCUA UGC \ AGU GUCUG UGUCGA CGU GGGU ACG C CC^ --- -- A A- AUA ACAC	-22.2
F23276_x6	CUGUGCUGUAGGUCACAGAUGAGGCUCGGA	30	miR-large8	- U ------| A G U G CUGU GC GUAGGU CACAG UGA GC CG A GACG CG CGUCCG GUGUC GUU UG GU U UC U U AAUGUG^ - G - C	-21.7
F28209_x5	UAAAAGUGGUUUACCUGGGAUCGCACGGC	29	miR-large9	UAAAAGU--|GU A CAC G A G UUACCUGGG UCG GGCU GC U C AAUGGACCU AGU UCGA CG G GAACUCAGU^UG A U-- G A	-25.9
F32934_x4	UCUCAGCACAUCUGGCUCUGGCACGGAGG	29	miR-large10	U- C A UG ----| U AG G CU AGC CAUC G CUC GGCACGG GAC \ GG UUG GUAG C GAG CCGUGUC CUG G CU U - GU ACUA^ U CA A	-28.4
F35924_x4	UGCUCUGUGAUGAACCCCAUGCGUGUCAU	29	miR-large11	U-- U U---| CCCA G UCAU C UU GCUCUG GA GAAC UGC UG CUGAGC UGGC C CGGGAC CU CUUG AUG AC GACUCG ACUG C UGU U UCAU^ UG-- G CC-- - UC	-30.7
F3768_x44	UGGAGCUGUAGCCUCCGGCCUAUGCCAGA	29	miR-large12	UGC ---| CCCA AG GU GGCAUA UGGAGGUU GGCU GA C CCGUAU GCCUCCGA UCGA UU A AGA CCG^ UG-- GG AG	-24.8
F4183_x40	GGCUCGUUGGUCUAGGGGUAUGAUUCUC	28	miR-large13	| GUUG A A UUCU G GGCUC GUCU GGGGU UGA CGCUUCG G CCGAG CAGG CCCUA ACU GCGAAGC U CAC^ ---- - A U--- G	-30.4
F52297_x3	UUCAAGGACUUUCAGGAAGCAGGGAAGAG	29	miR-large14	CAAC-| AGAA A- CCAU AG G CCCUG UCUGGAA CCU AGGU UG G GGGAC GGACUUU GGA UCCG AC U GAGAA^ GAA- CA ACUU AA A	-24
F64683_x2	CGGGCUGCUCUCACUGUCUGGCCUGGA	27	miR-large15	- C U UC UC --| C CAG UAG GA GGC CCC GU GGC U GUC GUC CU UCG GGG CG CUG U AGGUCCG U A C UC CU UC^ G	-19.3
F6650_x24	UCCCUGGUGGUCUAGUGGUUAGGAUUUGGU	30	miR-large16	UCCC - --| U A U CAC UGGUG GU CUAG GGUU GGAUUUGG GCUGU \ ACCAC CG GGUC CCAA CUUGGACC CGGCG C CAGU A UC^ - - - UCA	-31.7
F6650_x24				| UGGU U UG A U UU G UCCC GG CUAG GUU GGAUUUGG GCU CA C AGGG UC GGUC UAA CUUGGACC CGG GU A CA^ ---- U CU - - U- C	-26.1
F6951_x23	GCAUUGGUGGUUCAGUGGUAGAAUUCUC	28	miR-large17	GCAUU - UUCA -| U U A GG UGG GU GGUAGAAUUC CACC CCUAUAGA U CC AUC CA CCGUUUUAGG GUGG GGAUGUCU U U---- G UUUC U^ - U C	-34.3
F8803_x18	UAGGAGGUGGUUUUAUAGUUUGGGGAGU	28	miR-large18	GG---| U CU UG- - U G CUAA GC UAAAGCC UCC AGCCC C G GGUU UG AUUUUGG AGG UUGGG G A UGAGG^ - AU UGG A - A	-24
F920_x190	UCAAUGCACAGGACAGCUACCCACAACAA	29	miR-large19	| UUC A- A G CU U GUUGUG UGGC UCC GUGCAU GAAG GU A CAACAC AUCG AGG CACGUA CUUC UA C AA^ CC- AC A A UU C	-26.4
F920_x190				GA-| UUUC CA A G C- UU UUGUG UGGC UCC GUGCAU GAAG UG G AACAC AUCG AGG CACGUA CUUC AC A AAC^ CC-- AC A A UU CA	-23.2
F920_x190				NN-- UUC A- A G C-| UU UGUG UGGC UCC GUGCAU GAAG UG \ ACAC AUCG AGG CACGUA CUUC AC A AACA CC- AC A A UU^ CA	-21.6
