# Supplementary material for: Discovery of Porcine microRNAs in Multiple Tissues by a Solexa Deep Sequencing Approach
Source: PLoS One. 2011 Jan 25;6(1):e16235. doi: 10.1371/journal.pone.0016235 (PMC3026822; doi:10.1371/journal.pone.0016235)
Supplement: Table S4 — Putative novel microRNAs location on the WGS sequence from NCBI database. (XLS) [file pone.0016235.s005.xls]

## Sheet: Sheet1
Table S4. Putative novel microRNAs location on the WGS sequence from NCBI database.
Temporary miRNA ID	Sequence (5'-3')	Tag ID	Porcine Trace Archive accession number	Strand	Trace.seq Start	Trace.seq Stop	Position of reads	Temporary pre-miRNA ID	pre-miRNA sequence (5'-3')
ssc-miR-new1	AGAGGUCUUCCAUGGUGCAUUCG	F10073_x15	gnl|ti|1420669012	+	99	161	3p	ssc-mir-new1	AGAGGUCUUCCAUGGUGCAUUCGCUUUAUUUUUUUUGACGAAUCAUACAUGGUUGACCUUUUU
ssc-miR-new2	UAUCCAGGCAGGUGCUGUUCUCU	F10365_x15	gnl|ti|1420474034	-	1178	1228	3p	ssc-mir-new2	UAUCCAGGCAGGUGCUGUUCUCUUUACUAGUGAACGGCGCCUGUGUGGGGG
ssc-miR-new2		F10365_x15	gnl|ti|2019877132	+	85	137	3p	ssc-mir-new2	UAUCCAGGCAGGUGCUGUUCUCUUUACUAGUGAACGGCGCCUGUGUGGUUAGA
ssc-miR-new2		F10365_x15	gnl|ti|2019877148	-	278	330	3p	ssc-mir-new2	UAUCCAGGCAGGUGCUGUUCUCUUUACUAGUGAACGGCGCCUGUGUGGUUAGA
ssc-miR-new2		F10365_x15	gnl|ti|2019877528	-	792	844	3p	ssc-mir-new2	UAUCCAGGCAGGUGCUGUUCUCUUUACUAGUGAACGGCGCCUGUGUGGUUAGA
ssc-miR-new2		F10365_x15	gnl|ti|2019877529	+	788	840	3p	ssc-mir-new2	UAUCCAGGCAGGUGCUGUUCUCUUUACUAGUGAACGGCGCCUGUGUGGUUAGA
ssc-miR-new3	AGAGGAGCCGCGACAGAGCCG	F10967_x14	gnl|ti|775495502	+	219	278	5p	ssc-mir-new3	GCUCUGAGCUGCCCCUCCUCGUCCGUCCCCUCCAGCUGGAGAGGAGCCGCGACAGAGCCG
ssc-miR-new4	UGGCACAGGGUCCAGCUGUCGGC	F1164_x148	gnl|ti|1420559211	-	778	839	3p	ssc-mir-new4	UGGCACAGGGUCCAGCUGUCGGCUGUAAUACCCGAUGGGUCGAUGAUGGUCCCUGUGUUUGG
ssc-miR-new5	AACCCAGGGAGGUGCUGUUCACC	F119075_x1	gnl|ti|1420474034	-	655	711	3p	ssc-mir-new5	AACCCAGGGAGGUGCUGUUCACCUAGACUGCAUGUGAACAGGGCCUUUCUGGGUCGA
ssc-miR-new6	GGUUGAUCAGAGAACAUACAUU	F12793_x12	gnl|ti|857325680	+	234	287	3p	ssc-mir-new6	GGUUGAUCAGAGAACAUACAUUUUCUCAAUGAUGUAUGUCAACUGAUCCACAGU
ssc-miR-new7	UCCCUGGUCUAGUGGUUAGGAU	F13208_x11	gnl|ti|2042515831	-	531	600	3p	ssc-mir-new7	UCCCUGGUCUAGUGGUUAGGAUUUGGUGUGCUCACUGCUGCAGCCUAGGUUUAAGCCCUGGUCUGGGAAC
ssc-miR-new7		F13208_x11	gnl|ti|842741125	+	370	439	3p	ssc-mir-new7	UCCCUGGUCUAGUGGUUAGGAUUUGGUGUGCUCACUGCUGCAGCCUAGGUUUAAGCCCUGGUCUGGGAAC
ssc-miR-new8	UUAAGACUGCAGUGAUGUUU	F13419_x11	gnl|ti|2026181357	+	715	767	3p	ssc-mir-new8	UUAAGACUGCAGUGAUGUUUAACUCUCUCACGUGACAUCAAGCAGUCUUGCUG
ssc-miR-new9	UAUAUAUAUAUAUGUACGUAUG	F13690_x11	gnl|ti|1420651198	-	284	341	3p	ssc-mir-new9	UAUAUAUAUAUAUGUACGUAUGUGUAUAUGAAUGUAUACGUAGAUAUAUAUGUAUUUU
ssc-miR-new10	AGUGAAGGCUUAUAUAUCUUGU	F13924_x11	gnl|ti|1657911089	+	285	342	5p	ssc-mir-new10	AGGGUAUAUAAGCCUUCACUGGUUAAAUCAACAUACAGUGAAGGCUUAUAUAUCUUGU
ssc-miR-new10		F13924_x11	gnl|ti|775455440	+	142	199	5p	ssc-mir-new10	AGGGUAUAUAAGCCUUCACUGGUUAAAUCAACAUACAGUGAAGGCUUAUAUAUCUUGU
ssc-miR-new10		F13924_x11	gnl|ti|857223780	+	732	789	5p	ssc-mir-new10	CAGGUAUAUAAGCCUUCACUGGUUAAAUCAACAUACAGUGAAGGCUUAUAUAUCUUGU
ssc-miR-new11	AUCCUGGACGUGCACUUCG	F142404_x1	gnl|ti|2041700855	-	721	779	3p	ssc-mir-new11	AUCCUGGACGUGCACUUCGGAGGUGAGCGCAUAGCCUACGAGGUGAGCGUGCAGGAGGC
ssc-miR-new12	UUCCCAUUGAGACUGAGCAUC	F16662_x9	gnl|ti|2042549462	+	220	275	5p	ssc-mir-new12	UGUUCAGUCUCAGUGGGAACCGUGUGUAAGUCUUGUUCCCAUUGAGACUGAGCAUC
ssc-miR-new12		F16662_x9	gnl|ti|863222265	-	351	406	5p	ssc-mir-new12	UGUUCAGUCUCAGUGGGAACCGUGUGUAAGUCUUGUUCCCAUUGAGACUGAGCAUC
ssc-miR-new13	UUUGAUAAGCUGACAUGGGACA	F16700_x9	gnl|ti|813701687	+	66	123	3p	ssc-mir-new13	UUUGAUAAGCUGACAUGGGACAGGGAUUCUUUUCACUGUUGUGUCAGUUUAUCAAACC
ssc-miR-new14	UAGGGCACAGGAUGGGAUGAGGA	F16935_x9	gnl|ti|1671914881	+	433	494	5p	ssc-mir-new14	UCCAUUCCUUCGUCUGUGCACUAGAAAAAUAACAGUACCUAGGGCACAGGAUGGGAUGAGGA
ssc-miR-new14		F16935_x9	gnl|ti|1671915620	-	583	644	5p	ssc-mir-new14	UCCAUUCCUUCGUCUGUGCACUAGAAAAAUAACAGUACCUAGGGCACAGGAUGGGAUGAGGA
ssc-miR-new14		F16935_x9	gnl|ti|851021798	-	62	123	5p	ssc-mir-new14	UCCAUUCCUUCGUCUGUGCACUAGAAAAAUAACAGUACCUAGGGCACAGGAUGGGAUGAGGA
ssc-miR-new14		F16935_x9	gnl|ti|851623611	-	138	199	5p	ssc-mir-new14	UCCAUUCCUUCGUCUGUGCACUAGAAAAAUAACAGUACCUAGGGCACAGGAUGGGAUGAGGA
ssc-miR-new15	CCUGGUGGUCUAGUGGUUAGGGUU	F17318_x8	gnl|ti|1420348458	+	300	357	5p	ssc-mir-new15	UCCAACCAUUAGAAAAUACCAGGUGUGAGACUUUCCUGGUGGUCUAGUGGUUAGGGUU
ssc-miR-new15		F17318_x8	gnl|ti|2019918129	+	434	484	3p	ssc-mir-new15	CCUGGUGGUCUAGUGGUUAGGGUUUUGGCAUUCACUACUGUGGCCCAGGUU
ssc-miR-new15		F17318_x8	gnl|ti|2019918912	+	321	371	3p	ssc-mir-new15	CCUGGUGGUCUAGUGGUUAGGGUUUUGGCAUUCACUACUGUGGCCCAGGUU
ssc-miR-new15		F17318_x8	gnl|ti|2019919186	+	486	536	3p	ssc-mir-new15	CCUGGUGGUCUAGUGGUUAGGGUUUUGGCAUUCACUACUGUGGCCCAGGUU
ssc-miR-new16	UCUUGUUAAAAGGCAGAUUCU	F17878_x8	gnl|ti|1420497392	-	820	877	3p	ssc-mir-new16	UCUUGUUAAAAGGCAGAUUCUGAUUCAGGGACCAAGAUUCUGCAUUUUUAGCAAGUUC
ssc-miR-new16		F17878_x8	gnl|ti|860614762	+	501	558	3p	ssc-mir-new16	UCUUGUUAAAAGGCAGAUUCUGAUUCAGGGACCAAGAUUCUGCAUUUUUAGCAAGUUC
ssc-miR-new17	UAGAGGAGAGGCUACCACCACCA	F18227_x8	gnl|ti|1382495858	-	737	801	5p	ssc-mir-new17	GUAGGUGCGGCCCCUUCGUUCUACCCCCGGAGCCCACAGGGGUAGAGGAGAGGCUACCACCACCA
ssc-miR-new18	UAUAUAUAUAUAUGUACGUAU	F18869_x8	gnl|ti|2021076785	-	205	284	3p	ssc-mir-new18	UAUAUAUAUAUAUGUACGUAUAUAUAGAUAAAUAUAUAUAUAUAUAUAUAUAUAUAUAUAUAUAUAUAUAUAUAUAUAUA
ssc-miR-new19	UGGCGUAGAUCACAGACACAGC	F19312_x8	gnl|ti|1657952307	+	47	106	3p	ssc-mir-new19	UGGCGUAGAUCACAGACACAGCUUGGAUCUGGUGUUGCUGUGGCUGUGGUGUAGGCCAGC
ssc-miR-new19		F19312_x8	gnl|ti|2022836219	-	614	673	3p	ssc-mir-new19	UGGCGUAGAUCACAGACACAGCUUGGAUCUGGUGUUGCUGUGGCUGUGGUGUAGGCCAGC
ssc-miR-new19		F19312_x8	gnl|ti|2022836475	+	392	451	3p	ssc-mir-new19	UGGCGUAGAUCACAGACACAGCUUGGAUCUGGUGUUGCUGUGGCUGUGGUGUAGGCCAGC
ssc-miR-new19		F19312_x8	gnl|ti|2022836629	-	350	409	3p	ssc-mir-new19	UGGCGUAGAUCACAGACACAGCUUGGAUCUGGUGUUGCUGUGGCUGUGGUGUAGGCCAGC
ssc-miR-new19		F19312_x8	gnl|ti|2022837157	-	423	482	3p	ssc-mir-new19	UGGCGUAGAUCACAGACACAGCUUGGAUCUGGUGUUGCUGUGGCUGUGGUGUAGGCCAGC
ssc-miR-new19		F19312_x8	gnl|ti|311869987	-	819	878	3p	ssc-mir-new19	UGGCGUAGAUCACAGACACAGCUUGGAUCUGGUGUUGCUGUGGCUGUGGUGUAGGCCAGC
ssc-miR-new19		F19312_x8	gnl|ti|821916205	-	517	576	3p	ssc-mir-new19	UGGCGUAGAUCACAGACACAGCUCAGAUCUGGCAUUGCUGUGGCUGUGGUGUAGGCCAGC
ssc-miR-new20	GCUCUUAACGCUGUGACCAAAGAUUG	F193956_x1	gnl|ti|1377193718	+	307	373	5p	ssc-mir-new20	AUAGGUCAUUUCAAGGAGGGCUGAUGGGACCAAAUCCAGGAGCUCUUAACGCUGUGACCAAAGAUUG
ssc-miR-new20		F193956_x1	gnl|ti|1377312325	+	303	369	5p	ssc-mir-new20	AUAGGUCAUUUCAAGGAGGGCUGAUGGGACCAAAUCCAGGAGCUCUUAACGCUGUGACCAAAGAUUG
ssc-miR-new20		F193956_x1	gnl|ti|2066500372	-	180	246	5p	ssc-mir-new20	AUAGGUCAUUUCAAGGAGGGCUGAUGGGACCAAAUCCAGGAGCUCUUAACGCUGUGACCAAAGAUUG
ssc-miR-new20		F193956_x1	gnl|ti|848753438	+	81	147	5p	ssc-mir-new20	AUAGGUCAUUUCAAGGAGGGCUGAUGGGACCAAAUCCAGGAGCUCUUAACGCUGUGACCAAAGAUUG
ssc-miR-new21	UCCCUGUGGUCUAGUGGUUAG	F20662_x7	gnl|ti|848197948	+	459	512	3p	ssc-mir-new21	UCCCUGUGGUCUAGUGGUUAGGACUUGGCGCUUUCACCACUGCAGCCUGGGUUC
ssc-miR-new21		F20662_x7	gnl|ti|848710239	-	54	110	3p	ssc-mir-new21	UCCCUGUGGUCUAGUGGUUAGAAUUUGGCACUUGCACUGCUAUGGCCCAGGUUGGAU
ssc-miR-new21		F20662_x7	gnl|ti|854157241	+	231	284	3p	ssc-mir-new21	UCCCUGUGGUCUAGUGGUUAGGACUUGGCGCUUUCACCACUGCAGCCUGGGUUC
ssc-miR-new22	UGCUGAGAUCCUGGAGCUGGCU	F207541_x1	gnl|ti|847887096	-	399	459	5p	ssc-mir-new22	CGCGCCGGUAUACCUGGCAGCAGUGCUGGAGUACUUGACUGCUGAGAUCCUGGAGCUGGCU
ssc-miR-new22		F207541_x1	gnl|ti|860475644	+	221	281	5p	ssc-mir-new22	CGCGCCGGUAUACCUGGCAGCAGUGCUGGAGUACUUGACUGCUGAGAUCCUGGAGCUGGCU
ssc-miR-new23	UGAGUGUGUGUGUGUGAGUGU	F21329_x7	gnl|ti|1579255621	-	1165	1227	5p	ssc-mir-new23	GCACACAUGCACGCACGCAUGUACACACAACACACGUUUGUGUGAGUGUGUGUGUGUGAGUGU
ssc-miR-new23		F21329_x7	gnl|ti|1580234976	-	1292	1357	3p	ssc-mir-new23	UGAGUGUGUGUGUGUGAGUGUGUGUGUGUGUAUACAUGCACGCAUAUAGACAUACAUAUGUUAAAG
ssc-miR-new23		F21329_x7	gnl|ti|2019732812	-	474	555	3p	ssc-mir-new23	UGAGUGUGUGUGUGUGAGUGUGUGUGUGUGUGUGUGUGUGUGUGUGUGUGUACACGUGUGCAGUCUUAGGCACAGAUUUUCC
ssc-miR-new23		F21329_x7	gnl|ti|2019733281	-	370	451	3p	ssc-mir-new23	UGAGUGUGUGUGUGUGAGUGUGUGUGUGUGUGUGUGUGUGUGUGUGUGUGUACACGUGUGCAGUCUUAGGCACAGAUUUUCC
ssc-miR-new23		F21329_x7	gnl|ti|2021272648	+	543	593	3p	ssc-mir-new23	UGAGUGUGUGUGUGUGAGUGUGUGUAUCAUAUAUAUGUAUAUAUAUUUAUA
ssc-miR-new23		F21329_x7	gnl|ti|776673459	+	679	729	3p	ssc-mir-new23	UGAGUGUGUGUGUGUGAGUGUGAGUGUGCGCACUUGUAUGUAUAUCUGUUA
ssc-miR-new24	ACAGAUGAUGAACUUAUUGACGG	F2303_x75	gnl|ti|2067203599	+	792	855	3p	ssc-mir-new24	ACAGAUGAUGAACUUAUUGACGGGCGGACAGAAACUGUGUGCUGAUUGUCAUNGUCUGAUUUGG
ssc-miR-new25	AAAAGCUGGUUGAGAGGGCGA	F23628_x6	gnl|ti|1579296854	-	375	426	5p	ssc-mir-new25	GCCUUUUCUUUCCGGUUUUUCCGGAAUUGGAAAAAGCUGGUUGAGAGGGCGA
ssc-miR-new26	UGUGUGGCUAAGUGGUAGAUU	F24138_x6	gnl|ti|1650075444	+	136	193	5p	ssc-mir-new26	UCUUCCACUUAGCCACACGUGGGCCUUUUACUCUGCAUGUGUGGCUAAGUGGUAGAUU
ssc-miR-new26		F24138_x6	gnl|ti|851499791	-	132	192	5p	ssc-mir-new26	UCUUGCAACGUUAGCCACAGCGUGGGCCUUUUACUCGGCAUGUGUGGCUAAGUGGUAGAUU
ssc-miR-new27	UCGACCGGACCUCGACCGGCU	F2464_x69	gnl|ti|1420825605	+	641	702	3p	ssc-mir-new27	UCGACCGGACCUCGACCGGCUCGUCUAUGUUGCCAAUCGACUCGGCGUGGCGUCGGUCGUGG
ssc-miR-new27		F2464_x69	gnl|ti|1581007837	+	461	522	3p	ssc-mir-new27	UCGACCGGACCUCGACCGGCUCGUCUAUGUUGCCAAUCGACUCGGCGUGGCGUCGGUCGUGG
ssc-miR-new27		F2464_x69	gnl|ti|1581032009	-	981	1042	3p	ssc-mir-new27	UCGACCGGACCUCGACCGGCUCGUCUAUGUUGCCAAUCGACUCGGCGUGGCGUCGGUCGUGG
ssc-miR-new27		F2464_x69	gnl|ti|1581032086	-	1056	1117	3p	ssc-mir-new27	UCGACCGGACCUCGACCGGCUCGUCUAUGUUGCCAAUCGACUCGGCGUGGCGUCGGUCGUGG
ssc-miR-new27		F2464_x69	gnl|ti|1581032292	-	471	532	3p	ssc-mir-new27	UCGACCGGACCUCGACCGGCUCGUCUAUGUUGCCAAUCGACUCGGCGUGGCGUCGGUCGUGG
ssc-miR-new27		F2464_x69	gnl|ti|1581032565	+	308	369	3p	ssc-mir-new27	UCGACCGGACCUCGACCGGCUCGUCUAUGUUGCCAAUCGACUCGGCGUGGCGUCGGUCGUGG
ssc-miR-new27		F2464_x69	gnl|ti|2041583160	+	153	214	3p	ssc-mir-new27	UCGACCGGACCUCGACCGGCUCGUCUAUGUUGCCAAUCGAUUCGGCGUGGCGUCGGUCGUGG
ssc-miR-new27		F2464_x69	gnl|ti|2042641961	-	652	713	3p	ssc-mir-new27	UCGACCGGACCUCGACCGGCUCGUCUAUGUUGCCAAUCGACUCGGCGUGGCGUCGGUCGUGG
ssc-miR-new28	AGGGUUGGGCGGAGGCUUUCCU	F2560_x67	gnl|ti|1420957839	+	560	617	3p	ssc-mir-new28	AGGGUUGGGCGGAGGCUUUCCUGAAGGCUCUGAGGAGAGCUGCGCCCACAGGCUGUGU
ssc-miR-new28		F2560_x67	gnl|ti|1420957839	+	538	594	5p	ssc-mir-new28	GAGGGCCCCCCCCAAUCCUGUUGUGCUGGAUUCAGAGGGUUGGGCGGAGGCUUUCCU
ssc-miR-new28		F2560_x67	gnl|ti|1575289093	+	171	228	3p	ssc-mir-new28	AGGGUUGGGCGGAGGCUUUCCUGAAGGCUCUGAGGAGAGCUGCGCCCACAGGCUGUGU
ssc-miR-new28		F2560_x67	gnl|ti|1575289093	+	149	205	5p	ssc-mir-new28	GAGGGCCCCCCCCAAUCCUGUUGUGCUGGAUUCAGAGGGUUGGGCGGAGGCUUUCCU
ssc-miR-new28		F2560_x67	gnl|ti|1575289325	+	63	119	5p	ssc-mir-new28	GAGGGCCCCCCCCAAUCCUGUUGUGCUGGAUUCAGAGGGUUGGGCGGAGGCUUUCCU
ssc-miR-new28		F2560_x67	gnl|ti|1575394035	-	888	945	3p	ssc-mir-new28	AGGGUUGGGCGGAGGCUUUCCUGAAGGCUCUGAGGAGAGCUGCGCCCACAGGCUGUGU
ssc-miR-new28		F2560_x67	gnl|ti|1575394217	+	291	348	3p	ssc-mir-new28	AGGGUUGGGCGGAGGCUUUCCUGAAUGCUCUGAGGAGAGCUGCGCCCACAGGCUGUGU
ssc-miR-new28		F2560_x67	gnl|ti|810767945	+	629	686	3p	ssc-mir-new28	AGGGUUGGGCGGAGGCUUUCCUGAAGGCUCUGAGGAGAGCUGCGCCCACAAGCUGUGU
ssc-miR-new28		F2560_x67	gnl|ti|810767945	+	607	663	5p	ssc-mir-new28	GAGGGCCCCCCCCAAUCCUGUUGUGCUGGAUUCAGAGGGUUGGGCGGAGGCUUUCCU
ssc-miR-new29	AACAGCUGUAGCAAAGGAAGUAUGCU	F25692_x6	gnl|ti|1417318907	+	667	748	5p	ssc-mir-new29	AUUAUUUCCAGCUGCGUGCAUAGCUCGCAUUUUUUGAAUGUGAAAAUGCCAGCAAAAACAGCUGUAGCAAAGGAAGUAUGCU
ssc-miR-new29		F25692_x6	gnl|ti|1420569565	+	647	728	5p	ssc-mir-new29	AUUAUUUCCAGCUGCGUGCAUAGCUCGCAUUUUUUGAAUGUGAAAAUGCAAGCAAAAACAGCUGUAGCAAAGGAAGUAUGCU
ssc-miR-new29		F25692_x6	gnl|ti|1574395046	+	270	351	5p	ssc-mir-new29	AUUAUUUCCAGCUGCGUGCAUAGCUCGCAUUUUUUGAAUGUGAAAAUGCAAGCAAAAACAGCUGUAGCAAAGGAAGUAUGCU
ssc-miR-new29		F25692_x6	gnl|ti|1574395080	+	141	222	5p	ssc-mir-new29	AUUAUUUCCAGCUGCGUGCAUAGCUCGCAUUUUUUGAAUGUGAAAAUGCAAGCAAAAACAGCUGUAGCAAAGGAAGUAUGCU
ssc-miR-new29		F25692_x6	gnl|ti|1574395793	+	50	131	5p	ssc-mir-new29	AUUAUUUCCAGCUGCGUGCAUAGCUCGCAUUUUUUGAAUGUGAAAAUGCAAGCAAAAACAGCUGUAGCAAAGGAAGUAUGCU
ssc-miR-new29		F25692_x6	gnl|ti|1657935827	-	9	90	5p	ssc-mir-new29	AUUAUUUCCAGCUGCGUGCAUAGCUCGCAUUUUUUGAAUGUGAAAAUGCAAGCAAAAACAGCUGUAGCAAAGGAAGUAUGCU
ssc-miR-new29		F25692_x6	gnl|ti|448045887	-	396	477	5p	ssc-mir-new29	AUUAUUUCCAGCUGCGUGCAUAGCUCGCAUUUUUUGAAUGUGAAAAUGCAAGCAAAAACAGCUGUAGCAAAGGAAGUAUGCU
ssc-miR-new29		F25692_x6	gnl|ti|767649840	-	588	669	5p	ssc-mir-new29	AUUAUUUCCAGCUGCGUGCAUAGCUCGCAUUUUUUGAAUGUGAAAAUGCAAGCAAAAACAGCUGUAGCAAAGGAAGUAUGCU
ssc-miR-new29		F25692_x6	gnl|ti|768088806	+	531	612	5p	ssc-mir-new29	AUUAUUUCCAGCUGCGUGCAUAGCUCGCAUUUUUUGAAUGUGAAAAUGCAAGCAAAAACAGCUGUAGCAAAGGAAGUAUGCU
ssc-miR-new30	UGGGAAGGAUUGGAAGGGACAGGCU	F26461_x5	gnl|ti|1669446812	-	934	1002	3p	ssc-mir-new30	UGGGAAGGAUUGGAAGGGACAGGCUCCCGGAGAGGGGAGCUUCCUCUCCUCACAUAGGCCUCUCUCAGA
ssc-miR-new31	ACAGGACGAGGGGAUUGCGCU	F269136_x1	gnl|ti|1798284957	+	422	474	5p	ssc-mir-new31	CGGGACCGCCCUGCGACAGGUUCCCGGGGGGAACAGGACGAGGGGAUUGCGCU
ssc-miR-new31		F269136_x1	gnl|ti|1798284963	+	752	804	5p	ssc-mir-new31	CGGGACCGCCCUGCGACAGGUUCCCGGGGGGAACAGGACGAGGGGAUUGCGCU
ssc-miR-new31		F269136_x1	gnl|ti|1798284965	+	364	416	5p	ssc-mir-new31	CGGGACCGCCCUGCGACAGGUUCCCGGGGGGAACAGGACGAGGGGAUUGCGCU
ssc-miR-new32	GGGGGUGUAGCUCAGUGGUAGA	F2736_x61	gnl|ti|857258566	+	507	570	3p	ssc-mir-new32	GGGGGUGUAGCUCAGUGGUAGAGUGCGUUCUUAGCAUGCAGGAGGCCCUGUGUUGAAUCCCUGG
ssc-miR-new32		F2736_x61	gnl|ti|861262036	-	236	299	3p	ssc-mir-new32	GGGGGUGUAGCUCAGUGGUAGAGCGCGCGCUUAGCAUGCACGAGGCCCUGGGUUCAAUCCCCAG
ssc-miR-new33	UGAACUGUCAUACUCCCACAUCC	F30683_x5	gnl|ti|763233218	-	906	974	5p	ssc-mir-new33	AUGUGGAGUGACUGUCAGAUGCAGCCAUCAGAAUAGGUGAUUUGGCUGAACUGUCAUACUCCCACAUCC
ssc-miR-new34	UGGGGUUUCCCCGCGCAGGUUCGAAU	F319480_x1	gnl|ti|1651453039	+	16	70	5p	ssc-mir-new34	UUCGAAGCUCGGGUUCCCUGGAAAUCCAUUGGGGUUUCCCCGCGCAGGUUCGAAU
ssc-miR-new35	AACCAGACUCUGAGAGCAGGA	F32005_x4	gnl|ti|1420531873	+	423	475	5p	ssc-mir-new35	UUGCCCUCUCUGUCUUGGUCUGGAUUUUCCCAAACCAGACUCUGAGAGCAGGA
ssc-miR-new35		F32005_x4	gnl|ti|2020998893	-	513	565	5p	ssc-mir-new35	UUGCCCUCUCUGUCUUGGUCUGGAUUUUCCCAAACCAGACUCUGAGAGCAGGA
ssc-miR-new35		F32005_x4	gnl|ti|2106430720	+	703	755	5p	ssc-mir-new35	UUGCCCUCUCUGUCUUGGUCUGGAUUUUCCCAAACCAGACUCUGAGAGCAGGA
ssc-miR-new35		F32005_x4	gnl|ti|2106431151	+	613	665	5p	ssc-mir-new35	UUGCCCUCUCUGUCUUGGUCUGGAUUUUCCCAAACCAGACUCUGAGAGCAGGA
ssc-miR-new35		F32005_x4	gnl|ti|2106431285	-	525	577	5p	ssc-mir-new35	UUGCCCUCUCUGUCUUGGUCUGGAUUUUCCCAAACCAGACUCUGAGAGCAGGA
ssc-miR-new35		F32005_x4	gnl|ti|2106431286	+	437	489	5p	ssc-mir-new35	UUGCCCUCUCUGUCUUGGUCUGGAUUUUCCCAAACCAGACUCUGAGAGCAGGA
ssc-miR-new36	AGCAGGUCUCCAAGGUGAACAGC	F32596_x4	gnl|ti|1574627419	-	907	963	5p	ssc-mir-new36	UAUAAAUCUUGGGCCAGGCUGUACCCAUGUCUGCAGCAGGUCUCCAAGGUGAACAGC
ssc-miR-new36		F32596_x4	gnl|ti|1581260070	+	719	775	5p	ssc-mir-new36	UAUAAAUCUUGGGCCAGGCUGUACCCAUGUCUGCAGCAGGUCUCCAAGGUGAACAGC
ssc-miR-new36		F32596_x4	gnl|ti|1581260193	-	846	902	5p	ssc-mir-new36	UAUAAAUCUUGGGCCAGGCUGUACCCAUGUCUGCAGCAGGUCUCCAAGGUGAACAGC
ssc-miR-new36		F32596_x4	gnl|ti|1670448299	-	267	323	5p	ssc-mir-new36	UAUAAAUCUUGGGGCAGGCUGUACCCAUGUCUGCAGCAGGUCUCCAAGGUGAACAGC
ssc-miR-new37	UGAACGGCGCCUGUGUGGUUAG	F32607_x4	gnl|ti|2042494975	-	418	471	5p	ssc-mir-new37	AUCCAGACAGGUGCUGUUCUCUUGACGACUGCUGAACGGCGCCUGUGUGGUUAG
ssc-miR-new37		F32607_x4	gnl|ti|489014929	-	579	632	5p	ssc-mir-new37	AUCCAGACAGGUGCUGUUCUCUUGACGACUGCUGAACGGCGCCUGUGUGGUUAG
ssc-miR-new37		F32607_x4	gnl|ti|770380099	+	626	679	5p	ssc-mir-new37	AUCCAGACAGGUGCUGUUCUCUUGACGACUGCUGAACGGCGCCUGUGUGGUUAG
ssc-miR-new38	ACCUUCCUGCAUCCCGUUCAU	F330587_x1	gnl|ti|1008637781	-	776	853	5p	ssc-mir-new38	GUACGUGGGUGCUGGAAGGUCAGAGGGAGGGGCUUCUGUCUCGGUGUGUGUCCUCUGACCUUCCUGCAUCCCGUUCAU
ssc-miR-new38		F330587_x1	gnl|ti|2042262139	-	314	391	5p	ssc-mir-new38	GUACGUGGGUGCUGGAAGGUCAGAGGGAGGGGCUUCUGUCUCGGUGUGUGUCCUCUGACCUUCCUGCAUCCCGUUCAU
ssc-miR-new39	CACAGGAAGGCCACGGAGG	F330898_x1	gnl|ti|2025360398	+	306	363	5p	ssc-mir-new39	UGCGUGGCUUCUCUGUGCAGUCUUUUCUUCUGGGACCUGCACAGGAAGGCCACGGAGG
ssc-miR-new39		F330898_x1	gnl|ti|2025361673	+	216	273	5p	ssc-mir-new39	UGCGUGGCUUCUCUGUGCAGUCUUUUCUUCUGGGACCUGCACAGGAAGGCCACGGAGG
ssc-miR-new39		F330898_x1	gnl|ti|2025361699	-	650	707	5p	ssc-mir-new39	UGCGUGGCUUCUCUGUGCAGUCUUUUCUUCUGGGACCUGCACAGGAAGGCCACGGAGG
ssc-miR-new39		F330898_x1	gnl|ti|2025361729	-	629	686	5p	ssc-mir-new39	UGCGUGGCUUCUCUGUGCAGUCUUUUCUUCUGGGACCUGCACAGGAAGGCCACGGAGG
ssc-miR-new40	UCCCUGGUCUAGUGGUUAGGA	F34677_x4	gnl|ti|2025341877	+	28	97	3p	ssc-mir-new40	UCCCUGGUCUAGUGGUUAGGACCUGGUGCUUUCACUGCUGAGGCCCGAGUUCGAUCUCUGGUCUGGGAAC
ssc-miR-new41	UGAGCUAUGACAGGAACGCCU	F36225_x4	gnl|ti|853326290	-	471	535	3p	ssc-mir-new41	UGAGCUAUGACAGGAACGCCUAUAAAGAUUGUUUUUUGAUUUAGGAGUUCCUGUCAUGGCUUAGU
ssc-miR-new42	AAGGAGCUGAGGACGGAGAAGGA	F36274_x4	gnl|ti|1377742132	+	85	151	3p	ssc-mir-new42	AAGGAGCUGAGGACGGAGAAGGACUUUGUGAAGUUCGAAGCCGCCUUCUCCCCGAAGCCCCUGUUCU
ssc-miR-new43	AGGACGGGAAGAGAGGAG	F3639_x46	gnl|ti|532195011	-	442	500	3p	ssc-mir-new43	AGGACGGGAAGAGAGGAGGGAGCAAGGCCUCUUUGACUCCUUCUUUCACCGAGUUCUAC
ssc-miR-new44	UUUACGUCCUUUCACCUAGUU	F36742_x4	gnl|ti|854106296	-	592	646	3p	ssc-mir-new44	UUUACGUCCUUUCACCUAGUUUUUUUCUAUGAACCUGGGUGGGAGGAUGUGAAAC
ssc-miR-new45	AGGUGAGCGUGCAGGAGG	F398955_x1	gnl|ti|1380790476	+	308	364	5p	ssc-mir-new45	UCCUGGACGUGCACUUCGGAGGUGAGCGCAUAGCCUACGAGGUGAGCGUGCAGGAGG
ssc-miR-new46	CACAACUCUGGGAAGUACCAUU	F42364_x3	gnl|ti|2066341769	-	237	298	3p	ssc-mir-new46	CACAACUCUGGGAAGUACCAUUUAGAUAUGCUAUAUUGUGAAUGGUGCUCCAGGGUUGUACA
ssc-miR-new46		F42364_x3	gnl|ti|2067279305	+	695	756	3p	ssc-mir-new46	CACAACUCUGGGAAGUACCAUUUAGAUAUGCUAUAUUGUGAAUGGUGCUCCAGGGUUGUACA
ssc-miR-new46		F42364_x3	gnl|ti|2067279974	-	770	831	3p	ssc-mir-new46	CACAACUCUGGGAAGUACCAUUUAGAUAUGCUAUAUUGUGAAUGGUGCUCCAGGGUUGUACA
ssc-miR-new47	GUUAGUACUUGGAUGGGAGA	F4262_x39	gnl|ti|311621572	-	313	377	5p	ssc-mir-new47	GCCCAAUCCUUGUCUGAUCUCAGAAGCCAAGCAGGGUCAGUCUGGGUUAGUACUUGGAUGGGAGA
ssc-miR-new48	UUCACAAGAAGGUGUCAAUUCA	F44171_x3	gnl|ti|1417209486	-	886	944	3p	ssc-mir-new48	UUCACAAGAAGGUGUCAAUUCAGGUGGACUAAAAUAUGAAUGGCGCUUUUUUGUGAAGA
ssc-miR-new49	UGGUUAGUACUUGGAUGGGAGA	F4639_x36	gnl|ti|860616510	+	93	145	5p	ssc-mir-new49	UCUGAUCUCAGAAGCUAAGCAGGGUCAGGCCUGGUUAGUACUUGGAUGGGAGA
ssc-miR-new50	UAGGCCCUGAAUCAAGACCAGUAGU	F4866_x34	gnl|ti|774995103	-	185	244	3p	ssc-mir-new50	UAGGCCCUGAAUCAAGACCAGUAGUUUGCAGUAGCUGUUGGUUUCAAACAGGAGCCAAAA
ssc-miR-new50		F4866_x34	gnl|ti|781571992	+	393	452	3p	ssc-mir-new50	UAGGCCCUGAAUCAAGACCAGUAGUUUGCAGUAGCUGUUGGUUUCAAACAGGAGCCAAAA
ssc-miR-new51	CCACUGUACUCCAGCCUGGGCA	F51071_x3	gnl|ti|1581436612	-	1282	1339	5p	ssc-mir-new51	CCUGGGAGGCGGAAGUUGCAGUGAGCCGAGAUAGCGCCACUGUACUCCAGCCUGGGCA
ssc-miR-new51		F51071_x3	gnl|ti|2026289847	+	699	756	5p	ssc-mir-new51	CCCGGGAAGUGGAGGUUGCAGUGAGCCAAGAUCGCACCACUGUACUCCAGCCUGGGCA
ssc-miR-new51		F51071_x3	gnl|ti|2026289848	-	63	120	5p	ssc-mir-new51	CCCGGGAAGUGGAGGUUGCAGUGAGCCAAGAUCGCACCACUGUACUCCAGCCUGGGCA
ssc-miR-new51		F51071_x3	gnl|ti|2028217422	+	21	78	5p	ssc-mir-new51	ACCAGGAGAUGGAGGUUGCAGUGAGCCAACACAAUGCCACUGUACUCCAGCCUGGGCA
ssc-miR-new51		F51071_x3	gnl|ti|2028217423	-	894	951	5p	ssc-mir-new51	CCCAGGAGAUGGAGGUUGCAGUGAGCCAACACAAUGCCACUGUACUCCAGCCUGGGCA
ssc-miR-new52	UGAGGAUAUGGAGAGCUAGAGCAGC	F51531_x3	gnl|ti|768062506	-	547	606	3p	ssc-mir-new52	UGAGGAUAUGGAGAGCUAGAGCAGCACCCUCUCAGGCUAAGCUCUCCCAAGCCCUCUAGG
ssc-miR-new52		F51531_x3	gnl|ti|776138631	-	511	569	3p	ssc-mir-new52	UGAGGAUAUGGAGAGCUAGAGCAGCACCCUUCAGGCUAAGCUCUCCCAAGCCCUCUAGG
ssc-miR-new53	UUGGUGGUAUAGUGGUGAGCA	F52123_x3	gnl|ti|532126385	+	847	898	5p	ssc-mir-new53	CCACCCUGAUACCAAAACCAGAGAAAGUGCUUUGGUGGUAUAGUGGUGAGCA
ssc-miR-new54	GACCUCGUGGCGCAACGG	F5288_x31	gnl|ti|757429957	-	554	626	3p	ssc-mir-new54	GACCUCGUGGCGCAACGGUAGCGCGUCUGACUCCAGAUCAGAAGGCUGCGUGUUCGAAUCACGUCGGGGUCAU
ssc-miR-new55	UUCUGAACGCUCUCCUCAUGUGAGGA	F61235_x2	gnl|ti|820995629	-	80	151	5p	ssc-mir-new55	CUCACAUGAUGGCCACUUCAGAGCCAGGGCUCAGGGAGCCUGGUGCUUCUGAACGCUCUCCUCAUGUGAGGA
ssc-miR-new56	GUGGGGAAGAACUACAAGACAGCU	F6180_x26	gnl|ti|1374469090	+	93	157	5p	ssc-mir-new56	CUCUGUGGUUUCCUUUACUCAUAGAACUACAUGUUAGAUCUGUGGGGAAGAACUACAAGACAGCU
ssc-miR-new56		F6180_x26	gnl|ti|1379782414	+	100	164	5p	ssc-mir-new56	CUCUGUGGUUUCCUUUACUCAUAGAACUACAUGUUAGAUCUGUGGGGAAGAACUACAAGACAGCU
ssc-miR-new56		F6180_x26	gnl|ti|1380376065	+	203	267	5p	ssc-mir-new56	CUCUGUGGUUUCCUUUACUCAUAGAACUACAUGUUAGAUCUGUGGGGAAGAACUACAAGACAGCU
ssc-miR-new56		F6180_x26	gnl|ti|1380631876	+	89	153	5p	ssc-mir-new56	CUCUGUGGUUUCCUUUACUCAUAGAACUACAUGUUAGAUCUGUGGGGAAGAACUACAAGACAGCU
ssc-miR-new56		F6180_x26	gnl|ti|1380633532	+	98	162	5p	ssc-mir-new56	CUCUGUGGUUUCCUUUACUCAUAGAACUACAUGUUAGAUCUGUGGGGAAGAACUACAAGACAGCU
ssc-miR-new56		F6180_x26	gnl|ti|1380999873	+	115	179	5p	ssc-mir-new56	CUCUGUGGUUUCCUUUACUCAUAGAACUACAUGUUAGAUCUGUGGGGAAGAACUACAAGACAGCU
ssc-miR-new56		F6180_x26	gnl|ti|2041667312	-	953	1025	5p	ssc-mir-new56	CAACUCUGUGGUUUCCUUUACUCAUAGAACUAAACUACAUGUUAGAUCUGUGGGGAAGAACUACAAGACAGCU
ssc-miR-new56		F6180_x26	gnl|ti|848693046	+	420	484	5p	ssc-mir-new56	CUCUGUGGUUUCCUUUACUCAUAGAACUACAUGUUAGAUCUGUGGGGAAGAACUACAAGACAGCU
ssc-miR-new56		F6180_x26	gnl|ti|853263990	-	383	447	5p	ssc-mir-new56	CUCUGUGGUUUCCUUUACUCAUAGAACUACAUGUUAGAUCUGUGGGGAAGAACUACAAGACAGCU
ssc-miR-new57	UCUGGACGCGAGCCGGGC	F6612_x24	gnl|ti|482938831	-	540	601	3p	ssc-mir-new57	UCUGGACGCGAGCCGGGCUGCCGGCUGCACCUUGGUGGGGAAGCUCGGGCUGCUUCCGGGCG
ssc-miR-new59	UGAGUGUGUGUGUGUGAGUGUGU	F69120_x2	gnl|ti|2042789594	-	678	762	5p	ssc-mir-new59	GAACUCCUGAUACACAUGCGCGCGUGCGCACGCGCCAGAGAGUGUGUGUGUGUGUGUGUGUGUGAGUGUGUGUGUGUGAGUGUGU
ssc-miR-new59		F69120_x2	gnl|ti|311862891	+	377	446	3p	ssc-mir-new59	UGAGUGUGUGUGUGUGAGUGUGUGUGAAAUGCACCUAAUCCCACACGCAUACACAUACACAUACAAGAUA
ssc-miR-new60	UGUGUGUGGGCGCCGGACG	F73341_x2	gnl|ti|2042617138	-	520	573	5p	ssc-mir-new60	UCCGUGCCCCACCCACUCACCCGAGUGUGUGUGUGUGUGUGUGGGCGCCGGACG
ssc-miR-new60		F73341_x2	gnl|ti|765028056	-	274	334	5p	ssc-mir-new60	UCCGUGCCCCCACCCACUCACCCGUGUGUGUGUGUGUGUGUGUGUGUGUGGGCGCCGGACG
ssc-miR-new60		F73341_x2	gnl|ti|854112936	-	188	245	5p	ssc-mir-new60	UCCGGUGCCCCACUCCAGCUCACCCGCUGUGUGUGUGUGUGUGUGUGGGCGCCGGACG
ssc-miR-new61	UGUGACUGUGGCGUACGCCGGCA	F74670_x2	gnl|ti|2020500093	+	629	692	5p	ssc-mir-new61	CUGUGAUGUAGGUCACAGACAUGGCUCGUAUCGCACCUUGCUGUGACUGUGGCGUACGCCGGCA
ssc-miR-new61		F74670_x2	gnl|ti|2042648351	+	202	262	5p	ssc-mir-new61	UGGUGUAGGUCGCAGACGCAGCUCAGAUCUGGCAUUGCUGUGACUGUGGCGUACGCCGGCA
ssc-miR-new61		F74670_x2	gnl|ti|2068476759	+	318	380	5p	ssc-mir-new61	CUGGGUGUAGGACGCAGUCACGGCUUGGAUUCUGUGUUGUUGUGACUGUGGCGUACGCCGGCA
ssc-miR-new61		F74670_x2	gnl|ti|767113264	+	633	693	5p	ssc-mir-new61	UGGUGUAUGUCACAGAAGCAGCUCAAAUCCUGUGUUGCUGUGACUGUGGCGUACGCCGGCA
ssc-miR-new61		F74670_x2	gnl|ti|788143649	-	199	259	5p	ssc-mir-new61	UGGUGUAGGUCGCAGACGCAGCUCAGAUCUGGCAUUGCUGUGACUGUGGCGUACGCCGGCA
ssc-miR-new62	AUGCGGAACCUGCGGAUACGG	F75_x3928	gnl|ti|2027659718	-	191	252	5p	ssc-mir-new62	AUGUCCGCGGGUUCCCUAUCCCGGGUUGGUUGAGUUCGCGGAUGCGGAACCUGCGGAUACGG
ssc-miR-new62		F75_x3928	gnl|ti|2027659837	+	306	367	5p	ssc-mir-new62	AUGUCCGCGGGUUCCCUAUCCCGGGUUGGUUGAGUUCGCGGAUGCGGAACCUGCGGAUACGG
ssc-miR-new63	UGACCAGGCAGGUGCUGUUCUCU	F8629_x18	gnl|ti|1420058036	+	164	219	3p	ssc-mir-new63	UGACCAGGCAGGUGCUGUUCUCUCGACGAGUAGUGAACGGUGCCUGUGUGGCUAGA
ssc-miR-new63		F8629_x18	gnl|ti|2042300803	-	416	471	3p	ssc-mir-new63	UGACCAGGCAGGUGCUGUUCUCUCGACGAGUAGUGAACGGUGCCUGUGUGGCUAGA
ssc-miR-new63		F8629_x18	gnl|ti|2042314893	-	486	541	3p	ssc-mir-new63	UGACCAGGCAGGUGCUGUUCUCUCGACGAGUAGUGAACGGUGCCUGUGUGGCUAGA
ssc-miR-new63		F8629_x18	gnl|ti|853315383	+	218	273	3p	ssc-mir-new63	UGACCAGGCAGGUGCUGUUCUCUCGACGAGUAGUGAACGGUGCCUGUGUGGCUAGA
ssc-miR-new64	UAGGGUCUAGGUCGCAGAUACAG	F87261_x2	gnl|ti|2030665243	+	468	531	3p	ssc-mir-new64	UAGGGUCUAGGUCGCAGAUACAGCUUGGUUCUGGUGUUGCUGUGGCUGUGGCAUAGACCUCAGC
ssc-miR-new64		F87261_x2	gnl|ti|2041553063	-	659	722	3p	ssc-mir-new64	UAGGGUCUAGGUCGCAGAUACAGCUUGGUUCUGGUGUUGCUGUGGUUGUGGCAUAGACCUCAGC
ssc-miR-new64		F87261_x2	gnl|ti|2041800836	-	719	782	3p	ssc-mir-new64	UAGGGUCUAGGUCGCAGAUACAGCUUGGUUCUGGUGUUGCUGUGGUUGUGGCAUAGACCUCAGC
ssc-miR-new64		F87261_x2	gnl|ti|2042448601	-	638	701	3p	ssc-mir-new64	UAGGGUCUAGGUCGCAGAUACAGCUUGGUUCUGGUGUUGCUGUGGUUGUGGCAUAGACCUCAGC
ssc-miR-new65	UGUGGGCACUCGAAGAUACGGA	F8912_x18	gnl|ti|2025822320	-	1021	1096	3p	ssc-mir-new65	UGUGGGCACUCGAAGAUACGGAUUCUUAACGUCGCAAGACGAAAAAUGAAUACCAAGUCUCAAGAGUGAACACGGG
ssc-miR-new66	CCGUCCUAAGGUUGUUGAGUU	F89454_x2	gnl|ti|2022296387	-	957	1013	5p	ssc-mir-new66	CUCUUCAAUCUCAGGACUCGCAUAAUUAGCAGAAUGCCGUCCUAAGGUUGUUGAGUU
ssc-miR-new66		F89454_x2	gnl|ti|2022296549	+	159	215	5p	ssc-mir-new66	CUCUUCAAUCUCAGGACUCGCAUAAUUAGCAGAAUGCCGUCCUAAGGUUGUUGAGUU
ssc-miR-new66		F89454_x2	gnl|ti|2022296793	+	117	173	5p	ssc-mir-new66	CUCUUCAAUCUCAGGACUCGCAUAAUUAGCAGAAUGCCGUCCUAAGGUUGUUGAGUU
ssc-miR-new66		F89454_x2	gnl|ti|2022878713	+	224	280	5p	ssc-mir-new66	CUCUUCAAUCUCAGGACUCGCAUAAUUAGCAGAAUGCCGUCCUAAGGUUGUUGAGUU
ssc-miR-new66		F89454_x2	gnl|ti|2022878821	-	225	281	5p	ssc-mir-new66	CUCUUCAAUCUCAGGACUCGCAUAAUUAGCAGAAUGCCGUCCUAAGGUUGUUGAGUU
ssc-miR-new66		F89454_x2	gnl|ti|2075755215	-	596	652	5p	ssc-mir-new66	CUCUUCAAUCUCAGGACUCGCAUAAUUAGCAGAAUGCCGUCCUAAGGUUGUUGAGUU
ssc-miR-new66		F89454_x2	gnl|ti|2075755290	-	1033	1089	5p	ssc-mir-new66	CUCUUCAAUCUCAGGACUCGCAUAAUUAGCAGAAUGCCGUCCUAAGGUUGUUGAGUU
ssc-miR-new66		F89454_x2	gnl|ti|2075755489	+	249	305	5p	ssc-mir-new66	CUCUUCAAUCUCAGGACUCGCAUAAUUAGCAGAAUGCCGUCCUAAGGUUGUUGAGUU
ssc-miR-new66		F89454_x2	gnl|ti|2075755515	+	471	527	5p	ssc-mir-new66	CUCUUCAAUCUCAGGACUCGCAUAAUUAGCAGAAUGCCGUCCUAAGGUUGUUGAGUU
ssc-miR-new66		F89454_x2	gnl|ti|784817405	-	452	508	5p	ssc-mir-new66	CUCUUCAAUCUCAGGACUCGCAUAAUUAGCAGAAUGCCGUCCUAAGGUUGUUGAGUU
ssc-miR-new67	GGGGCCUUCCUGGUGCUUGCGU	F9405_x17	gnl|ti|1417275532	+	320	377	5p	ssc-mir-new67	CCAGGCAUCCAGGGGGGCCGUCCGUGUGUCCUCUGGGGGGCCUUCCUGGUGCUUGCGU
ssc-miR-new67		F9405_x17	gnl|ti|1420497861	+	350	407	5p	ssc-mir-new67	CCAGGCAUCCAGGGGGGCCGUCCGUGUGUCCUCUGGGGGGCCUUCCUGGUGCUUGCGU
ssc-miR-new67		F9405_x17	gnl|ti|1420670418	+	444	501	5p	ssc-mir-new67	CCAGGCAUCCAGGGGGGCCGUCCGUGUGUCCUCUGGGGGGCCUUCCUGGUGCUUGCGU
ssc-miR-new67		F9405_x17	gnl|ti|1420757112	+	123	180	5p	ssc-mir-new67	CCAGGCAUCCAGGGGGGCCGUCCGUGUGUCCUCUGGGGGGCCUUCCUGGUGCUUGCGU
ssc-miR-new67		F9405_x17	gnl|ti|1420867630	+	546	603	5p	ssc-mir-new67	CCAGGCAUCCAGGGGGGCCGUCCGUGUGUCCUCUGGGGGGCCUUCCUGGUGCUUGCGU
ssc-miR-new67		F9405_x17	gnl|ti|2031685413	+	600	657	5p	ssc-mir-new67	CCAGGCAUCCAGGGGGGCCGUCCGUGUGUCCUCUGGGGGGCCUUCCUGGUGCUUGCGU
ssc-miR-new67		F9405_x17	gnl|ti|2042306016	+	369	426	5p	ssc-mir-new67	CCAGGCAUCCAGGGGGGCCGUCCGUGUGUCCUCUGGGGGGCCUUCCUGGUGCUUGCGU
ssc-miR-new67		F9405_x17	gnl|ti|2042324171	+	783	840	5p	ssc-mir-new67	CCAGGCAUCCAGGGGGGCCGUCCGUGUGUCCUCUGGGGGGCCUUCCUGGUGCUUGCGU
ssc-miR-new67		F9405_x17	gnl|ti|2042472999	-	498	555	5p	ssc-mir-new67	CCAGGCAUCCAGGGGGGCCGUCCGUGUGUCCUCUGGGGGGCCUUCCUGGUGCUUGCGU
ssc-miR-new67		F9405_x17	gnl|ti|2042805884	+	743	800	5p	ssc-mir-new67	CCAGGCAUCCAGGGGGGCCGUCCGUGUGUCCUCUGGGGGGCCUUCCUGGUGCUUGCGU
ssc-miR-new67		F9405_x17	gnl|ti|2042819494	+	760	817	5p	ssc-mir-new67	CCAGGCAUCCAGGGGGGCCGUCCGUGUGUCCUCUGGGGGGCCUUCCUGGUGCUUGCGU
ssc-miR-new67		F9405_x17	gnl|ti|311601570	+	228	285	5p	ssc-mir-new67	CCAGGCAUCCAGGGGGGCCGUCCGUGUGUCCUCUGGGGGGCCUUCCUGGUGCUUGCGU
ssc-miR-new67		F9405_x17	gnl|ti|311611603	+	568	625	5p	ssc-mir-new67	CCAGGCAUCCAGGGGGGCCGUCCGUGUGUCCUCUGGGGGGCCUUCCUGGUGCUUGCGU
ssc-miR-new67		F9405_x17	gnl|ti|487991554	+	234	291	5p	ssc-mir-new67	CCAGGCAUCCAGGGGGGCCGUCCGUGUGUCCUCUGGGGGGCCUUCCUGGUGCUUGCGU
ssc-miR-new67		F9405_x17	gnl|ti|768120420	+	90	145	5p	ssc-mir-new67	GCAGGCAUCCAGGGGGCCGUCCGUGUGUCUCUGGGGGGCCUUCCUGGUGCUUGCGU
ssc-miR-new67		F9405_x17	gnl|ti|774736780	+	187	244	5p	ssc-mir-new67	CCAGGCAUCCAGGGGGGCCGUCCGUGUGUCCUCUGGGGGGCCUUCCUGGUGCUUGCGU
ssc-miR-new67		F9405_x17	gnl|ti|775466072	+	58	113	5p	ssc-mir-new67	CCAGGCAUCAGGGGGGCCGUCCGUGUGUCUCUGGGGGGCCUUCCUGGUGCUUGCGU
ssc-miR-new67		F9405_x17	gnl|ti|781227794	+	25	80	5p	ssc-mir-new67	GCACGCAUCAGUGGGGCGUCCGUGUGUCCUCUGGGGGGCCUUCCUGGUGCUUGCGU
ssc-miR-new67		F9405_x17	gnl|ti|808449238	+	190	247	5p	ssc-mir-new67	CCAGGCAUCCAGGGGGGCCGUCCGUGUGUCCUCUGGGGGGCCUUCCUGGUGCUUGCGU
ssc-miR-new67		F9405_x17	gnl|ti|810489007	+	298	355	5p	ssc-mir-new67	CCAGGCAUCCAGGGGGGCCGUCCGUGUGUCCUCUGGGGGGCCUUCCUGGUGCUUGCGU
ssc-miR-new67		F9405_x17	gnl|ti|820998080	+	594	651	5p	ssc-mir-new67	CCAGGCAUCCAGGGGGGCCGUCCGUGUGUCCUCUGGGGGGCCUUCCUGGUGCUUGCGU
ssc-miR-new67		F9405_x17	gnl|ti|821916922	+	375	432	5p	ssc-mir-new67	CCAGGCAUCCAGGGGGGCCGUCCGUGUGUCCUCUGGGGGGCCUUCCUGGUGCUUGCGU
ssc-miR-new67		F9405_x17	gnl|ti|821917337	+	379	436	5p	ssc-mir-new67	CCAGGCAUCCAGGGGGGCCGUCCGUGUGUCCUCUGGGGGGCCUUCCUGGUGCUUGCGU
ssc-miR-new67		F9405_x17	gnl|ti|821922188	+	84	140	5p	ssc-mir-new67	CCAGGCAUCCAGGGGGCCGUCCGUGUGUCCUCUGGGGGGCCUUCCUGGUGCUUGCGU
ssc-miR-new67		F9405_x17	gnl|ti|851187946	+	357	414	5p	ssc-mir-new67	CCAGGCAUCCAGGGGGGCCGUCCGUGUGUCCUCUGGGGGGCCUUCCUGGUGCUUGCGU
ssc-miR-new67		F9405_x17	gnl|ti|862138460	+	194	251	5p	ssc-mir-new67	CCAGGCAUCCAGGGGGGCCGUCCGUGUGUCCUCUGGGGGGCCUUCCUGGUGCUUGCGU
ssc-miR-new67		F9405_x17	gnl|ti|863281735	+	189	246	5p	ssc-mir-new67	CCAGGCAUCCAGGGGGGCCGUCCGUGUGUCCUCUGGGGGGCCUUCCUGGUGCUUGCGU
ssc-miR-large1	CCCCCCACUGCUAAAUUUGACUGGCUU	F109_x2471	gnl|ti|767572982	-	930	1023	5p	ssc-mir-large1	GCUGGUCCGAUGGUAGUGGGUUAUCAGAACUUAUUAACGUUAGUGUCUCUAAAGUUGGUAUACAACCCCCCCCACUGCUAAAUUUGACUGGCUU
ssc-miR-large2	UCUUUAGGUUGUAGUUCUGGCAAGUAGGA	F13984_x11	gnl|ti|2107392840	+	648	715	3p	ssc-mir-large2	UCUUUAGGUUGUAGUUCUGGCAAGUAGGAUCCCUGAUCCCUUACCAGAGGACACAGCCUAGUCAGAGA
ssc-miR-large3	UUGAACAGAGUCAUGAAGCUGGCUAGAAU	F198211_x1	gnl|ti|1675119850	-	319	399	3p	ssc-mir-large3	UUGAACAGAGUCAUGAAGCUGGCUAGAAUCUCACCUGUUUGGAGAAGGUUCUGGCUGAGGAAGACUCUUGAAGAUGGGAGG
ssc-miR-large4	UUCUGCAGAAGUAAAGAGCCUUGUUGAGA	F2003_x86	gnl|ti|2042066859	+	162	242	5p	ssc-mir-large4	AUAGGGAGGGUCUUUUCUUCUUUGGGCGCGUGCUUUUUGAGCACCCGUGCCCUUCUGCAGAAGUAAAGAGCCUUGUUGAGA
ssc-miR-large4		F2003_x86	gnl|ti|781039802	-	270	350	5p	ssc-mir-large4	AUAGGGAGGGUCUUUUCUUCUUUGGGCGCGUGCUUUUUGAGCACCCGUGCCCUUCUGCAGAAGUAAAGAGCCUUGUUGAGA
ssc-miR-large5	UACAGACAAGCUGAAGAAAGAAGAAGGA	F210577_x1	gnl|ti|1377016508	+	76	132	5p	ssc-mir-large5	CUGCAUGAGGCUUGUCUGGUUAGCAGAGCUACAGACAAGCUGAAGAAAGAAGAAGGA
ssc-miR-large5		F210577_x1	gnl|ti|1657941057	-	69	125	5p	ssc-mir-large5	CUGCAUGAGGCUUGUCUGGUUAGCAGAGCUACAGACAAGCUGAAGAAAGAAGAAGGA
ssc-miR-large6	UGAGACAUGGUAAGACUGCUUUCAAGCAU	F23154_x6	gnl|ti|532137093	+	318	384	3p	ssc-mir-large6	UGAGACAUGGUAAGACUGCUUUCAAGCAUGAGAAAGAACAUGCUGAUUGGCAGUUUUCCAUCUCAAC
ssc-miR-large6		F23154_x6	gnl|ti|821010536	-	233	299	3p	ssc-mir-large6	UGAGACAUGGUAAGACUGCUUUCAAGCAUGAGAAAGAACAUGCUGAUUGGCAGUUUUCCAUCUCAAC
ssc-miR-large6		F23154_x6	gnl|ti|847812555	-	345	411	3p	ssc-mir-large6	UGAGACAUGGUAAGACUGCUUUCAAGCAUGAGAAAGAACAUGCUGAUUGGCAGUUUUCCAUCUCAAC
ssc-miR-large6		F23154_x6	gnl|ti|847881212	-	580	646	3p	ssc-mir-large6	UGAGACAUGGUAAGACUGCUUUCAAGCAUGAGAAAGAACAUGCUGAUUGGCAGUUUUCCAUCUCAAC
ssc-miR-large7	UCAAAUCGGACCUACGGCUGCAGGCCUA	F23248_x6	gnl|ti|763232447	-	249	319	3p	ssc-mir-large7	UCAAAUCGGACCUACGGCUGCAGGCCUAUGCACACCCACAGCAAUAUGGGAUGCAAGCUGUGUCUGUGACC
ssc-miR-large8	CUGUGCUGUAGGUCACAGAUGAGGCUCGGA	F23276_x6	gnl|ti|2021811752	-	511	577	3p	ssc-mir-large8	CUGUGCUGUAGGUCACAGAUGAGGCUCGGAUCUGGUGUUGCUGUGGUGUAAGCCUGCUGCUGCAGCU
ssc-miR-large8		F23276_x6	gnl|ti|2021811939	-	347	413	3p	ssc-mir-large8	CUGUGCUGUAGGUCACAGAUGAGGCUCGGAUCUGGUGUUGCUGUGGUGUAAGCCUGCUGCUGCAGCU
ssc-miR-large9	UAAAAGUGGUUUACCUGGGAUCGCACGGC	F28209_x5	gnl|ti|1145806694	+	488	557	3p	ssc-mir-large9	UAAAAGUGGUUUACCUGGGAUCGCACGGCUGGCAUGAGCGAGCUUUGAAUCCAGGUAAGUCUGACUCAAG
ssc-miR-large9		F28209_x5	gnl|ti|1145806695	+	489	558	3p	ssc-mir-large9	UAAAAGUGGUUUACCUGGGAUCGCACGGCUGGCAUGAGCGAGCUUUGAAUCCAGGUAAGUCUGACUCAAG
ssc-miR-large9		F28209_x5	gnl|ti|2025233145	-	284	353	3p	ssc-mir-large9	UAAAAGUGGUUUACCUGGGAUCGCACGGCUGGCAUGAGCGAGCUUUGAAUCCAGGUAAGUCUGACUCAAG
ssc-miR-large9		F28209_x5	gnl|ti|2025233596	-	406	475	3p	ssc-mir-large9	UAAAAGUGGUUUACCUGGGAUCGCACGGCUGGCAUGAGCGAGCUUUGAAUCCAGGUAAGUCUGACUCAAG
ssc-miR-large9		F28209_x5	gnl|ti|2025233968	+	134	203	3p	ssc-mir-large9	UAAAAGUGGUUUACCUGGGAUCGCACGGCUGGCAUGAGCGAGCUUUGAAUCCAGGUAAGUCUGACUCAAG
ssc-miR-large9		F28209_x5	gnl|ti|2025234187	+	165	234	3p	ssc-mir-large9	UAAAAGUGGUUUACCUGGGAUCGCACGGCUGGCAUGAGCGAGCUUUGAAUCCAGGUAAGUCUGACUCAAG
ssc-miR-large9		F28209_x5	gnl|ti|311761627	+	435	504	3p	ssc-mir-large9	UAAAAGUGGUUUACCUGGGAUCGCACGGCUGGCAUGAGCGAGCUUUGAAUCCAGGUAAGUCUGACUCAAG
ssc-miR-large10	UCUCAGCACAUCUGGCUCUGGCACGGAGG	F32934_x4	gnl|ti|2041594644	+	811	879	3p	ssc-mir-large10	UCUCAGCACAUCUGGCUCUGGCACGGAGGACGGAGUCACCUGUGCCUGAGAUCACUGGAUGGUUUGGUC
ssc-miR-large11	UGCUCUGUGAUGAACCCCAUGCGUGUCAU	F35924_x4	gnl|ti|1379958664	-	133	218	3p	ssc-mir-large11	UGCUCUGUGAUGAACCCCAUGCGUGUCAUCUGAGCCUGGCUUCCCUGUCAGCUCAGCCCAGGUAGUGUUCUACUUCUCAGGGCUGU
ssc-miR-large12	UGGAGCUGUAGCCUCCGGCCUAUGCCAGA	F3768_x44	gnl|ti|2026147609	-	989	1053	5p	ssc-mir-large12	UGCGGCAUAUGGAGGUUCCCAGGCUAGGAGUCAGAUUGGAGCUGUAGCCUCCGGCCUAUGCCAGA
ssc-miR-large12		F3768_x44	gnl|ti|2026147610	+	53	117	5p	ssc-mir-large12	UGCGGCAUAUGGAGGUUCCCAGGCUAGGAGUCAGAUUGGAGCUGUAGCCUCCGGCCUAUGCCAGA
ssc-miR-large13	GGCUCGUUGGUCUAGGGGUAUGAUUCUC	F4183_x40	gnl|ti|842500173	+	46	112	3p	ssc-mir-large13	GGCUCGUUGGUCUAGGGGUAUGAUUCUCGCUUCGGGUGCGAAGCGUUCAAAUCCCGGACGAGCCCAC
ssc-miR-large14	UUCAAGGACUUUCAGGAAGCAGGGAAGAG	F52297_x3	gnl|ti|781396804	+	552	628	5p	ssc-mir-large14	CAACCCCUGAGAAUCUGGAAACCUCCAUAGGUAGUGGGUACAAAGCCUUUCAAGGACUUUCAGGAAGCAGGGAAGAG
ssc-miR-large15	CGGGCUGCUCUCACUGUCUGGCCUGGA	F64683_x2	gnl|ti|2065067435	-	107	170	5p	ssc-mir-large15	CAGUAGCGAUGGCUCCCCUCGUGGCCUUGGUCCUGCUCGGGCUGCUCUCACUGUCUGGCCUGGA
ssc-miR-large15		F64683_x2	gnl|ti|2065067535	+	173	236	5p	ssc-mir-large15	CAGUAGCGAUGGCUCCCCUCGUGGCCUUGGUCCUGCUCGGGCUGCUCUCACUGUCUGGCCUGGA
ssc-miR-large15		F64683_x2	gnl|ti|2070960606	+	325	388	5p	ssc-mir-large15	CAGUAGCGAUGGCUCCCCUCGUGGCCUUGGUCCUGCUCGGGCUGCUCUCACUGUCUGGCCUGGA
ssc-miR-large15		F64683_x2	gnl|ti|776500198	-	452	515	5p	ssc-mir-large15	CAGUAGCGAUGGCUCCCCUCGUGGCCUUGGUCCUGCUCGGGCUGCUCUCACUGUCUGGCCUGGA
ssc-miR-large15		F64683_x2	gnl|ti|776646929	+	530	593	5p	ssc-mir-large15	CAGUAGCGAUGGCUCCCCUCGUGGCCUUGGUCCUGCUCGGGCUGCUCUCACUGUCUGGCCUGGA
ssc-miR-large15		F64683_x2	gnl|ti|784059828	+	362	425	5p	ssc-mir-large15	CAGUAGCGAUGGCUCCCCUCGUGGCCUUGGUCCUGCUCGGGCUGCUCUCACUGUCUGGCCUGGA
ssc-miR-large15		F64683_x2	gnl|ti|812001189	+	436	499	5p	ssc-mir-large15	CAGUAGCGAUGGCUCCCCUCGUGGCCUUGGUCCUGCUCGGGCUGCUCUCACUGUCUGGCCUGGA
ssc-miR-large15		F64683_x2	gnl|ti|820996901	-	318	381	5p	ssc-mir-large15	CAGUAGCGAUGGCUCCCCUCGUGGCCUUGGUCCUGCUCGGGCUGCUCUCACUGUCUGGCCUGGA
ssc-miR-large16	UCCCUGGUGGUCUAGUGGUUAGGAUUUGGU	F6650_x24	gnl|ti|2025233626	-	180	256	3p	ssc-mir-large16	UCCCUGGUGGUCUAGUGGUUAGGAUUUGGUGCUGUCACCACUGCGGCCCAGGUUCAACCCUGGCUGCACACCAUGAC
ssc-miR-large16		F6650_x24	gnl|ti|768864711	-	380	452	3p	ssc-mir-large16	UCCCUGGUGGUCUAGUGGUUAGGAUUUGGUGCUUUCAGCACUGUGGCCCAGGUUCAAUUCCUGGUCUGGGAAC
ssc-miR-large17	GCAUUGGUGGUUCAGUGGUAGAAUUCUC	F6951_x23	gnl|ti|2021661622	-	338	418	3p	ssc-mir-large17	GCAUUGGUGGUUCAGUGGUAGAAUUCUCACCUCCUAUAGAAUUCUCUGUAGGUGGUGGGAUUUUGCCUACCUUUCUAGCCU
ssc-miR-large17		F6951_x23	gnl|ti|2021661735	-	620	700	3p	ssc-mir-large17	GCAUUGGUGGUUCAGUGGUAGAAUUCUCACCUCCUAUAGAAUUCUCUGUAGGUGGUGGGAUUUUGCCUACCUUUCUAGCCU
ssc-miR-large17		F6951_x23	gnl|ti|2021661964	+	589	669	3p	ssc-mir-large17	GCAUUGGUGGUUCAGUGGUAGAAUUCUCACCUCCUAUAGAAUUCUCUGUAGGUGGUGGGAUUUUGCCUACCUUUCUAGCCU
ssc-miR-large17		F6951_x23	gnl|ti|2021662424	+	588	668	3p	ssc-mir-large17	GCAUUGGUGGUUCAGUGGUAGAAUUCUCACCUCCUAUAGAAUUCUCUGUAGGUGGUGGGAUUUUGCCUACCUUUCUAGCCU
ssc-miR-large17		F6951_x23	gnl|ti|750059280	+	303	383	3p	ssc-mir-large17	GCAUUGGUGGUUCAGUGGUAGAAUUCUCACCUCCUAUAGAAUUCUCUGUAGGUGGUGGGAUUUUGCCUACCUUUCUAGCCU
ssc-miR-large18	UAGGAGGUGGUUUUAUAGUUUGGGGAGU	F8803_x18	gnl|ti|2023255024	-	210	276	5p	ssc-mir-large18	GGCUAAUGCCUUAAAGCCUGUCCAGCCCUCGGAAGGGGUUAGGAGGUGGUUUUAUAGUUUGGGGAGU
ssc-miR-large19	UCAAUGCACAGGACAGCUACCCACAACAA	F920_x190	gnl|ti|2066321438	-	265	340	5p	ssc-mir-large19	GAUUGUGUUUCUGGCCAUCCAGUGCAUGGAAGCUGUUGAACCAUUCUUCAAUGCACAGGACAGCUACCCACAACAA
ssc-miR-large19		F920_x190	gnl|ti|2066321785	-	123	194	5p	ssc-mir-large19	NNUGUGUUCUGGCAUCCAGUGCAUGGAAGCUGUUAACCAUUCUUCAAUGCACAGGACAGCUACCCACAACAA
ssc-miR-large19		F920_x190	gnl|ti|2066322580	-	67	138	5p	ssc-mir-large19	GUUGUGUUCUGGCAUCCAGUGCAUGGAAGCUGUUACCAUUUCUUCAAUGCACAGGACAGCUACCCACAACAA
