# Supplementary material for: Discovery of Porcine microRNAs in Multiple Tissues by a Solexa Deep Sequencing Approach
Source: PLoS One. 2011 Jan 25;6(1):e16235. doi: 10.1371/journal.pone.0016235 (PMC3026822; doi:10.1371/journal.pone.0016235)
Supplement: Table S5 — Unique sequences with a perfect-match to known animal microRNA (using BLAST method search against miRBase 16.0). (XLS) [file pone.0016235.s006.xls]

## Sheet: Sheet1
Table S5. Unique sequences with a perfect-match to known animal microRNA (using BLAST method search against miRBase 16.0).
Tag ID	Tag sequence (5'-3')	Reads	Tag length	Known miRNAs
F27866_x5	UGAGGUAGUUGGUUGUAUAGU	5	21	aga-let-7
F8_x31359	UGAGGUAGUAGGUUGUAUAGU	31359	21	dya-let-7
F3_x171770	UGAGGUAGUAGGUUGUAUAGUU	171770	22	ptr-let-7a
F4_x88532	UGAGGUAGUAGGUUGUGUGGUU	88532	22	ptr-let-7b
F38086_x4	UGAGGUAGUAGUUUGUGUAGUU	4	22	xtr-let-7b
F5_x86723	UGAGGUAGUAGGUUGUAUGGUU	86723	22	ptr-let-7c
F299832_x1	AGAGGUAGUGGGUUGCAUAGU	1	21	gga-let-7d
F21_x15681	AGAGGUAGUAGGUUGCAUAGUU	15681	22	ptr-let-7d
F10510_x15	UGAGGUAGUUGGUUGUAUGGUU	15	22	tni-let-7d
F71532_x2	CUAUACGACCUGCUGCCUUUCU	2	22	rno-let-7d*
F3637_x46	UGAGGUAGUAGAUUGAAUAGUU	46	22	oan-let-7e
F27_x13278	UGAGGUAGGAGGUUGUAUAGUU	13278	22	ptr-let-7e
F826_x216	UGAGGUAGUAGGUUGUUUAGUU	216	22	xtr-let-7e
F74126_x2	CUAUACGGCCUCCUAGCUUUCC	2	22	rno-let-7e*
F2_x261911	UGAGGUAGUAGAUUGUAUAGUU	261911	22	ptr-let-7f
F265843_x1	CUAUACAAUCUAUUGCCUUC	1	20	oan-let-7f-1*
F14_x21198	UGAGGUAGUAGUUUGUACAGUU	21198	22	ptr-let-7g
F375_x529	UGAGGUAGUAGUUUGUAUAGUU	529	22	tni-let-7g
F214230_x1	UGAGGUAGUAAGUUGUGUUGUU	1	22	tni-let-7h
F57_x5201	UGAGGUAGUAGUUUGUGCUGUU	5201	22	ptr-let-7i
F53886_x3	CUGCGCAAGCUACUGCCUUGCU	3	22	rno-let-7i*
F81573_x2	UGAGGUAGUUGUUUGUACAGUU	2	22	dre-let-7j
F37976_x4	UGGAAUGUAAAGAAGUAUGGAG	4	22	dya-miR-1
F1_x405541	UGGAAUGUAAAGAAGUAUGUAU	405541	22	ptr-miR-1
F500_x373	UGGAAUGUAAAGAAGUGUGUAU	373	22	rno-miR-1
F14564_x10	ACCCUGUAGAUCCGAAUUUGU	10	21	dya-miR-10
F12342_x12	AACCCGUAGAUCCGAACUUGUG	12	22	tca-miR-100
F62251_x2	CAAGCUUGUGUCUAUAGGUAU	2	21	oan-miR-100*
F707_x255	UACAGUACUGUGAUAACUGA	255	20	cfa-miR-101
F555_x334	GUACAGUACUGUGAUAACUGAA	334	22	gga-miR-101
F916_x191	UACAGUACUGUGAUAACUGAAG	191	22	oan-miR-101
F178787_x1	CAGUUAUCACAGUGCUGAUGCU	1	22	hsa-miR-101*
F19_x18107	AGCAGCAUUGUACAGGGCUAUGA	18107	23	cfa-miR-103
F24952_x6	AAAAGUGCUUACAGUGCAGGUA	6	22	bta-miR-106
F18953_x8	AAAAGUGCUUACAGUGCAGGU	8	21	oan-miR-106
F367_x547	UAAAGUGCUGACAGUGCAGAU	547	21	cfa-miR-106b
F97564_x2	CCGCACUGUGGGUACUUGCUGC	2	22	rno-miR-106b*
F248_x920	AGCAGCAUUGUACAGGGCUAUCA	920	23	mdo-miR-107
F351_x576	AGCAGCAUUGUACAGGGCUAUC	576	22	oan-miR-107
F726_x247	UACCCUGUAGAUCCGAAUUUGUG	247	23	ptr-miR-10a
F33179_x4	CAAAUUCGUAUCUAGGGGAAU	4	21	oan-miR-10a*
F43336_x3	UACCCUGUAGAACCGAAUUUGUG	3	23	ptr-miR-10b
F337528_x1	CAGAUUCGAUUCUAGGGGAAUA	1	22	mmu-miR-10b*
F108277_x1	AGAUUCGAUUCUAGGGGAAU	1	20	oan-miR-10b*
F52051_x3	UACCCUGUAGAUCCGGAUUUGU	3	22	tni-miR-10c
F14343_x10	UAGGACACAUGGUCUACUUCU	10	21	ptr-miR-1197
F192353_x1	UGGAGUGUGACAAUGGUGUUUGUGU	1	25	mdo-miR-122
F7_x37677	UGGAGUGUGACAAUGGUGUUUG	37677	22	ptr-miR-122
F12935_x12	AACGCCAUUAUCACACUAAAUA	12	22	hsa-miR-122*
F47062_x3	GUGAGGACUCGGGAGGUGGAGGGU	3	24	ptr-miR-1224-5p
F32519_x4	CGUGUUCACAGCGGACCUUGAU	4	22	oan-miR-124*
F119931_x1	AAGUAGUUGGUUUGUAUGAGAUGGUU	1	26	ptr-miR-1244
F5461_x30	UUAAGGCACGCGGUGAAUGCCAA	30	23	bta-miR-124a
F29852_x5	UUAAGGCACGCGGUGAAUGCCA	5	22	mdo-miR-124a
F109886_x1	CCCCUGAGACCCUAACUUGUGA	1	22	ame-miR-125
F1051_x167	UCCCUGAGACCCUAACUUGUGA	167	22	dya-miR-125
F312931_x1	ACUCUAGCUGCCAAAGGCGCU	1	21	ptr-miR-1251
F6453_x25	UCCCUGAGACCCUUUAACCUGU	25	22	cfa-miR-125a
F43462_x3	UCCCUGAGACCCUUUAACCUGUGA	3	24	mml-miR-125a-5p
F396610_x1	ACGGGUUAGGCUCUUGGGAGCU	1	22	hsa-miR-125b-1*
F14495_x10	UCGUACCGUGAGUAAUAAUGCG	10	22	ptr-miR-126
F1032_x172	CAUUAUUACUUUUGGUACGCG	172	21	oan-miR-126*
F247396_x1	AUCCCACCUCUGCCACCA	1	18	hsa-miR-1260
F394_x501	UCGGAUCCGUCUGAGCUUGGCU	501	22	cfa-miR-127
F83233_x2	CUGAAGCUCAGAGGGCUCUGAU	2	22	mmu-miR-127*
F27095_x5	CUUGGCACCUAGUAAGCACU	5	20	cfa-miR-1271
F15367_x10	UACGUAGAUAUAUAUGUAUUUU	10	22	hsa-miR-1277
F374_x535	UCACAGUGAACCGGUCUCUUU	535	21	cfa-miR-128
F857_x203	UCACAGUGAACCGGUCUCUUUU	203	22	xtr-miR-128
F12484_x12	AAGCCCUUACCCCAAAAAGCAU	12	22	dre-miR-129*
F44338_x3	AAGCCCUUACCCCAAAAAGUAU	3	22	hsa-miR-129*
F169752_x1	UUCAUUCGGCUGUCCAGAUGUA	1	22	ptr-miR-1298
F11096_x14	CCACCUCCCCUGCAAACGUCC	14	21	cfa-miR-1306
F18523_x8	ACUCGGCGUGGCGUCGGUCGUG	8	22	ptr-miR-1307
F14551_x10	GCAUGGGUGGUUCAGUGG	10	18	hsa-miR-1308
F87286_x2	CAGUGCAAUGUAAAAAGGGCAU	2	22	mdo-miR-130a
F140_x1749	CAGUGCAAUGUUAAAAGGGCAU	1749	22	ptr-miR-130a
F313_x673	CAGUGCAAUGAUGAAAGGGCAU	673	22	ptr-miR-130b
F51001_x3	ACUCUUUCCCUGUUGCACUACU	3	22	mmu-miR-130b*
F178002_x1	CAGUGCAAUGGUAAAAGGGCAU	1	22	oan-miR-130c
F830_x214	UUGGUCCCCUUCAACCAGCUGU	214	22	dya-miR-133
F47714_x3	UGGGGUGGGAGGUUGGUGUGUG	3	22	oan-miR-1331
F7645_x21	AGCUGGUAAAAUGGAACCAAAU	21	22	oan-miR-133a*
F6635_x24	UUUGGUCCCCUUCAACCAGCUA	24	22	ptr-miR-133b
F904_x194	UUUGGUCCCCUUCAACCAGCUG	194	22	mml-miR-133c
F75129_x2	UUGGUCCCCUUCAACCAGCUGC	2	22	xtr-miR-133c
F364172_x1	AUGUAGGGAUGGAAGCCAUGA	1	21	oan-miR-135a*
F4732_x35	UGUAGGGAUGGAAGCCAUGAAA	35	22	rno-miR-135a*
F13943_x11	UAUGGCUUUUUAUUCCUAUGUGA	11	23	oan-miR-135b
F30232_x5	UAUGGCUUUUCAUUCCUAUGUGA	5	23	ptr-miR-135b
F6028_x27	ACUCCAUUUGUUUUGAUGAUGGA	27	23	cfa-miR-136
F32039_x4	CAUCAUCGUCUCAAAUGAGUCU	4	22	rno-miR-136*
F7982_x20	UUAUUGCUUAAGAAUACGCGUAG	20	23	ptr-miR-137
F2947_x57	AGCUGGUGUUGUGAAUCAGGCCG	57	23	ptr-miR-138
F3865_x43	UCUACAGUGCACGUGUCUCCAGU	43	23	bta-miR-139
F19587_x7	UGGAGACGCGGCCCUGUUGGAG	7	22	rno-miR-139-3p
F7218_x22	UCUACAGUGCACGUGUCUCCAG	22	22	mml-miR-139-5p
F36_x8483	UACCACAGGGUAGAACCACGGAC	8483	23	ssc-miR-140*
F4059_x41	UAACACUGUCUGGUAAAGAUGG	41	22	ptr-miR-141
F131_x1859	CCCAUAAAGUAGAAAGCACUA	1859	21	cfa-miR-142
F36103_x4	UGUAGUGUUUCCUACUUUAUGGA	4	23	ptr-miR-142
F146840_x1	AGUGUUUCCUACUUUAUGGAUG	1	22	bta-miR-142*
F288162_x1	UGUAGUGUUUCCUACUUUAUGG	1	22	oan-miR-142*
F829_x214	CCCAUAAAGUAGAAAGCACUAC	214	22	gga-miR-142-5p
F409_x477	CAUAAAGUAGAAAGCACUACU	477	21	mml-miR-142-5p
F530_x345	CAUAAAGUAGAAAGCACUACUA	345	22	tni-miR-142b
F214_x1081	UGAGAUGAAGCACUGUAGCUC	1081	21	cfa-miR-143
F1962_x87	UGAGAUGAAGCACUGUAGCUCG	87	22	mdo-miR-143
F4396_x38	UGAGAUGAAGCACUGUAGCUCA	38	22	ppa-miR-143
F50262_x3	GGAUAUCAUCAUAUACUGUAAG	3	22	hsa-miR-144*
F631_x287	GUCCAGUUUUCCCAGGAAUCCCU	287	23	mdo-miR-145
F5153_x32	GUCCAGUUUUCCCAGGAAU	32	19	oan-miR-145
F6296_x25	GUCCAGUUUUCCCAGGAAUCCCUU	25	24	xtr-miR-145
F97702_x2	AUUCCUGGAAAUACUGUUCUUG	2	22	mmu-miR-145*
F6159_x26	AUUCCUGGAAAUACUGUUCUU	26	21	oan-miR-145*
F132952_x1	UGAGAACUGAAUUCCAUAGGUU	1	22	xtr-miR-146
F4575_x36	UGAGAACUGAAUUCCAUGGGUU	36	22	ptr-miR-146a
F14587_x10	UGAGAACUGAAUUCCAUAGGCU	10	22	ptr-miR-146b
F1816_x94	UGAGAACUGAAUUCCAUAGGCUGU	94	24	rno-miR-146b
F20754_x7	GUGUGCGGAAAUGCUUCUGCUA	7	22	ptr-miR-147b
F36176_x4	UCAGUGCAUUACAGAACUUUGU	4	22	tni-miR-148
F909_x193	UCAGUGCACUACAGAACUUUGU	193	22	ptr-miR-148a
F236834_x1	AAAGUUCUGAGACACUCCGACU	1	22	mmu-miR-148a*
F1393_x125	UCAGUGCAUCACAGAACUUUGU	125	22	ptr-miR-148b
F34876_x4	UCUCCCAACCCUUGUACCAGUGU	4	23	bta-miR-150
F18313_x8	UCUCCCAACCCUUGUACCAGUG	8	22	ptr-miR-150
F7692_x21	CUAGACUGAAGCUCCUUGAGG	21	21	ptr-miR-151
F4282_x39	UCGAGGAGCUCACAGUCUAGU	39	21	bta-miR-151*
F217135_x1	UCAGUGCAUGACAGAACUUUGG	1	22	dre-miR-152
F31712_x4	UCAGUGCAUGACAGAACUUGGG	4	22	mdo-miR-152
F191_x1214	UCAGUGCAUGACAGAACUUGG	1214	21	ptr-miR-152
F314767_x1	UUGCAUAGUCACAAAAGUGAUC	1	22	ptr-miR-153
F1517_x114	UUAAUGCUAAUUGUGAUAGGGGU	114	23	mmu-miR-155
F16585_x9	UAGCAGCACAUAAUGGUUUGUU	9	22	mdo-miR-15a
F292_x709	UAGCAGCACAUAAUGGUUUGU	709	21	ssc-miR-15a
F750_x238	UAGCAGCACAUAAUGGUUUGUG	238	22	xtr-miR-15a
F226183_x1	CAGGCCAUAUUGUGCUGCCUCA	1	22	oan-miR-15a*
F639_x285	UAGCAGCACAUCAUGGUUUACA	285	22	bta-miR-15b
F525_x349	UAGCAGCACAUCAUGGUUUA	349	20	cfa-miR-15b
F82_x3527	UAGCAGCACGUAAAUAUUGGCG	3527	22	ssc-miR-16
F11454_x13	UAGCAGCACGUAAAUAUUGGAG	13	22	tni-miR-16
F50751_x3	CCAGUAUUAACUGUGCUGCUGA	3	22	hsa-miR-16-1*
F27667_x5	UAGCAGCACGUAAAUAUUGGUG	5	22	oan-miR-16b
F924_x190	CAAAGUGCUUACAGUGCAGGUAG	190	23	ssc-miR-17
F1207_x144	ACUGCAGUGAAGGCACUUGUAG	144	22	hsa-miR-17*
F17151_x9	ACUGCAGUGAAGGCACUUGU	9	20	oan-miR-17*
F16298_x9	CAAAGUGCUUACAGUGCAGGUAGU	9	24	mdo-miR-17-5p
F19579_x7	UAAGGUGCAUCUAGUGCAGAUA	7	22	mdo-miR-18
F233_x966	AACAUUCAACGCUGUCGGUGAGUU	966	24	bta-miR-181a
F259_x874	AACAUUCAACGCUGUCGGUGAG	874	22	cfa-miR-181a
F255_x878	AACAUUCAACGCUGUCGGUGAGU	878	23	oan-miR-181a
F30945_x5	ACCAUCGACCGUUGAUUGUACC	5	22	oan-miR-181a*
F840_x211	AACAUUCAUUGCUGUCGGUGGGUUU	211	25	bta-miR-181b
F1115_x157	AACAUUCAUUGCUGUCGGUG	157	20	cfa-miR-181b
F339_x594	AACAUUCAUUGCUGUCGGUGGGU	594	23	oan-miR-181b
F30434_x5	AACAUUCAACCUGUCGGUGAGUUU	5	24	bta-miR-181c
F10426_x15	AACAUUCAACCUGUCGGUGAGUU	15	23	cfa-miR-181c
F248439_x1	AACCAUCGACCGUUGAGUGGAC	1	22	hsa-miR-181c*
F818_x219	AACAUUCAUUGUUGUCGGUGGGU	219	23	ptr-miR-181d
F181407_x1	UUUGGCAAUGGUAGAACUCACACU	1	24	ptr-miR-182
F132503_x1	GUGAAUUACCGAAGGGCCAUAA	1	22	hsa-miR-183*
F11691_x13	AAGGUAGAUAGAACAGGUCUUG	13	22	cfa-miR-1839
F11541_x13	UGGACGGAGAACUGAUAAGGGU	13	22	mml-miR-184
F16_x20089	UGGAGAGAAAGGCAGUUCCUGA	20089	22	ptr-miR-185
F1644_x104	CAAAGAAUUCUCCUUUUGGGCU	104	22	cfa-miR-186
F852_x206	CAAAGAAUUCUCCUUUUGGGCUU	206	23	mdo-miR-186
F23589_x6	UCGUGUCUUGUGUUGCAGCCGG	6	22	mml-miR-187
F44263_x3	CAUCCCUUGCAUGGUGGAGGGU	3	22	ppa-miR-188
F50029_x3	UAAGGUGCAUCUAGUGCAGAUAG	3	23	xtr-miR-18a
F20_x15825	CAACGGAAUCCCAAAAGCAGCUG	15825	23	ptr-miR-191
F269_x812	CUGACCUAUGAAUUGACAGCCAG	812	23	bta-miR-192
F12_x22703	CUGACCUAUGAAUUGACAGCC	22703	21	ptr-miR-192
F12533_x12	AUGACCUAUGAAUUGACAGCC	12	21	xtr-miR-192
F46242_x3	CUGCCAAUUCCAUAGGUCACAG	3	22	oan-miR-192*
F5401_x30	AACUGGCCCACAAAGUCCCGCU	30	22	oan-miR-193
F3456_x48	CGGGGUUUUGAGGGCGAGAUGA	48	22	oan-miR-193*
F7630_x21	AACUGGCCUACAAAGUCCCAGU	21	22	ptr-miR-193a
F883_x199	UGGGUCUUUGCGGGCGAGAUGA	199	22	bta-miR-193a*
F86019_x2	AACUGGCCCACAAAGUCCCGCUUU	2	24	gga-miR-193b
F1595_x108	UGUAACAGCAACUCCAUGUGGA	108	22	cfa-miR-194
F832_x213	UAGCAGCACAGAAAUAUUGGCA	213	22	cfa-miR-195
F5370_x30	UAGCAGCACAGAAAUAUUGGC	30	21	ptr-miR-195
F1632_x105	UAGGUAGUUUCAUGUUGUUGGG	105	22	cfa-miR-196a
F4712_x35	UAGGUAGUUUCCUGUUGUUGGGA	35	23	cfa-miR-196b
F1052_x167	UAGGUAGUUUCCUGUUGUUGGG	167	22	ptr-miR-196b
F5819_x28	CCCAGUGUUCAGACUACCUGUU	28	22	oan-miR-199*
F363958_x1	CCCAGUGUUCAGACUACCUGUUC	1	23	mml-miR-199a-5p
F33170_x4	CCCAGUGUUUAGACUAUCUGUUC	4	23	mdo-miR-199b
F77_x3754	ACAGUAGUCUGCACAUUGGUUA	3754	22	ptr-miR-199b
F220_x1013	UACAGUAGUCUGCACAUUGGUU	1013	22	ssc-miR-199b*
F37878_x4	UGUGCAAAUCUAUGCAAAACUGA	4	23	cfa-miR-19a
F2587_x66	UGUGCAAAUCCAUGCAAAACUG	66	22	cfa-miR-19b
F2018_x85	UGUGCAAAUCCAUGCAAAACUGA	85	23	oan-miR-19b
F385874_x1	UGGAAUGUUAAGAAGUAUGUA	1	21	xtr-miR-1b
F25831_x6	UGGAAUGGAAAGCAGUAUGUAU	6	22	gga-miR-1c
F23281_x6	UGGAAUGUAAAGAAGUAUGUGA	6	22	odi-miR-1c
F1158_x150	UAAAGUGCUUAUAGUGCAGGUAG	150	23	cfa-miR-20
F841_x211	UAAUACUGCCUGGUAAUGAUGA	211	22	csa-miR-200
F808_x221	UAACACUGUCUGGUAACGAUGUU	221	23	oan-miR-200a
F4190_x40	UAACACUGUCUGGUAACGAUGU	40	22	ptr-miR-200a
F44347_x3	UAAUACUGCCUGGUAAUGAUGAU	3	23	oan-miR-200b
F1706_x100	UAAUACUGCCUGGUAAUGAUGAC	100	23	rno-miR-200b
F1833_x93	CAUCUUACUGGGCAGCAUUGGA	93	22	hsa-miR-200b*
F6295_x25	CAUCUUACUGGGCAGCAUUGG	25	21	oan-miR-200b*
F222_x1005	UAAUACUGCCGGGUAAUGAUGGA	1005	23	cfa-miR-200c
F32797_x4	UUCCUAUGCAUAUACUUCUUUG	4	22	hsa-miR-202*
F2183_x78	GUGAAAUGUUUAGGACCACUAG	78	22	ptr-miR-203
F6090_x26	UUCCCUUUGUCAUCCUAUGCCU	26	22	cfa-miR-204
F34753_x4	GCUGGGAAGGCAAAGGGACGUU	4	22	rno-miR-204*
F278023_x1	UUCCCUUUGUUAUCCUAUGCCU	1	22	tni-miR-204b
F31216_x5	UCCUUCAUUCCACCGGAGUCUG	5	22	mml-miR-205
F1707_x100	UGGAAUGUAAGGAAGUGUGUGG	100	22	ptr-miR-206
F176358_x1	ACAUGCUUCUUUAUAUCCCCA	1	21	oan-miR-206*
F247908_x1	AUAAGACGAGCAAAAAGCUUGU	1	22	ptr-miR-208a
F659_x273	AUAAGACGAACAAAAGGUUUGU	273	22	ptr-miR-208b
F42400_x3	ACUGCAUUAUGAGCACUUAAAGU	3	23	oan-miR-20a-2*
F11912_x13	CAAAGUGCUCACAGUGCAGGUA	13	22	bta-miR-20b
F1269_x137	CAAAGUGCUCACAGUGCAGGUAG	137	23	dre-miR-20b
F2578_x66	UAGCUUAUCAGACUGAUGUUGACU	66	24	bta-miR-21
F39_x7774	UAGCUUAUCAGACUGAUGUUGA	7774	22	cfa-miR-21
F368982_x1	AACAGCAGUCGAUGGGCUGUCU	1	22	bta-miR-21*
F134286_x1	CAACAGCAGUCGAUGGGCUGUC	1	22	oan-miR-21*
F151124_x1	ACUGUGCGUGUGACAGCGGCUGA	1	23	bta-miR-210
F8025_x20	CUGUGCGUGUGACAGCGGCUGA	20	22	ptr-miR-210
F82299_x2	ACCUUGGCUCUAGACUGCUUACU	2	23	cfa-miR-212
F118316_x1	UAACAGUCUCCAGUCACGGCC	1	21	mdo-miR-212
F9565_x16	ACAGCAGGCACAGACAGGCAGU	16	22	oan-miR-214
F203_x1164	AUGACCUAUGAAUUGACAGACA	1164	22	bta-miR-215
F941_x186	AUGACCUAUGAAUUGACAGAC	186	21	oan-miR-215
F9442_x16	AAAUCUCUGCAGGCAAAUGUGA	16	22	ptr-miR-216b
F35993_x4	UACUGCAUCAGGAACUGAUUGGA	4	23	ptr-miR-217
F90302_x2	UUGUGCUUGAUCUAACCAUGU	2	21	cfa-miR-218
F12587_x12	AGAAUUGUGGCUGGACAUCUGU	12	22	cfa-miR-219*
F360312_x1	UGAUUGUCCAAACGCAAUUCUUG	1	23	oan-miR-219*
F322_x656	AAGCUGCCAGUUGAAGAACUGU	656	22	cfa-miR-22
F88336_x2	AAGCUGCCAGUUGAAGAACUGC	2	22	mdo-miR-22
F7784_x20	AGUUCUUCAGUGGCAAGCUUUA	20	22	gga-miR-22*
F779_x228	AGCUACAUUGUCUGCUGGGUUUC	228	23	ptr-miR-221
F1564_x110	ACCUGGCAUACAAUGUAGAUUU	110	22	hsa-miR-221*
F2066_x83	AGCUACAUCUGGCUACUGGGU	83	21	mml-miR-222
F3258_x51	AGCUACAUCUGGCUACUGGGUCUC	51	24	mdo-miR-222a
F28972_x5	UGUCAGUUUGUCAAAUACCCCA	5	22	mmu-miR-223
F29685_x5	CGUGUAUUUGACAAGCUGAGUUG	5	23	oan-miR-223*
F370180_x1	AAGCUGCCAGCUGAAGAACUGU	1	22	tni-miR-22a
F44376_x3	AAGCUGCCAGUUGAAGAGCUGU	3	22	tni-miR-22b
F1193_x144	AUCACAUUGCCAGGGAUUU	144	19	cfa-miR-23a
F239_x956	AUCACAUUGCCAGGGAUUUCCA	956	22	oan-miR-23a
F919_x190	AUCACAUUGCCAGGGAUUACCAC	190	23	bta-miR-23b
F4047_x41	AUCACAUUGCCAGGGAUUA	41	19	cfa-miR-23b
F546_x338	AUCACAUUGCCAGGGAUUACC	338	21	mml-miR-23b
F43678_x3	AUCACAUUGCCAGGGAUAACCA	3	22	oan-miR-23b
F1155_x150	UGGGUUCCUGGCAUGCUGAUUU	150	22	oan-miR-23b*
F6097_x26	UGGCUCAGUUCAGCAGGAACAGG	26	23	cfa-miR-24
F193702_x1	UGCCUACUGAGCUGAUAUCA	1	20	oan-miR-24*
F104_x2557	CAUUGCACUUGUCUCGGUCUGA	2557	22	cfa-miR-25
F16093_x9	AGGCGGAGACUUGGGCAAUUG	9	21	hsa-miR-25*
F13_x21991	UUCAAGUAAUCCAGGAUAGGCU	21991	22	cfa-miR-26a
F31_x10006	UUCAAGUAAUUCAGGAUAGGUU	10006	22	cfa-miR-26b
F1804_x95	UUCAAGUAAUCCAGGAUAGGUU	95	22	dre-miR-26b
F215_x1064	UUCAAGUAAUUCAGGAUAGGU	1064	21	ptr-miR-26b
F324017_x1	UCAGGUACCUGAAGUAGCGCGCG	1	23	dya-miR-275
F606_x304	UUCACAGUGGCUAAGUUCCG	304	20	cfa-miR-27a
F11876_x13	UUCACAGUGGCUAAGUUCCGCU	13	22	dre-miR-27a
F1671_x102	UUCACAGUGGCUAAGUUCCGC	102	21	oan-miR-27a
F637_x286	UUCACAGUGGCUAAGUUCUGC	286	21	ptr-miR-27b
F4225_x39	UUCACAGUGGCUAAGUUCUGCA	39	22	tni-miR-27b
F25238_x6	AGAGCUUAGCUGAUUGGUGAAC	6	22	oan-miR-27b*
F178756_x1	UUCACAGUGGUUAAGUUCUGC	1	21	tni-miR-27c
F19537_x7	AAGGAGCUCACAGUCUAUUGAG	7	22	ppa-miR-28
F5550_x29	CACUAGAUUGUGAGCUCCUGGA	29	22	rno-miR-28*
F12781_x12	UGGUUUACCGUCCCACAUACAU	12	22	mmu-miR-299*
F2216_x77	UAUGUGGGACGGUAAACCGCUU	77	22	mml-miR-299-3p
F2320_x74	CUAGCACCAUCUGAAAUCGGUUA	74	23	bta-miR-29a
F99_x2805	UAGCACCAUCUGAAAUCGGUUA	2805	22	cfa-miR-29a
F15717_x9	UAGCACCAUUUGAAAUCAGUGUUU	9	24	bta-miR-29b
F1935_x88	UAGCACCAUUUGAAAUCAGUGUU	88	23	cfa-miR-29b
F65879_x2	CUGGUUUCACAUGGUGGCUUAG	2	22	rno-miR-29b-2*
F193_x1208	UAGCACCAUUUGAAAUCGGUUA	1208	22	ptr-miR-29c
F15372_x10	GCUCUGACUUUAUUGCACUAC	10	21	oan-miR-301*
F14921_x10	CAGUGCAAUAGUAUUGUCAAAGC	10	23	ptr-miR-301a
F106867_x1	CAGUGCAAUGAUAUUGUCAAAGC	1	23	ptr-miR-301b
F14670_x10	CAGUGCAAUAGUAUUGUCAAAGCAU	10	25	gga-miR-301b-3p
F9322_x17	GCUCUGACUUUAUUGCACUACU	17	22	gga-miR-301b-5p
F158_x1557	UGUAAACAUCCUCGACUGGAAGC	1557	23	cfa-miR-30a
F83420_x2	UGUAAACAUUCCCGACUGGAAG	2	22	dre-miR-30a
F1509_x114	CUUUCAGUCGGAUGUUUGCAGC	114	22	oan-miR-30a*
F271_x805	UGUAAACAUCCUCGACUGGAAGCU	805	24	bta-miR-30a-5p
F12777_x12	UGUAAACAUCCUACACUCAGCU	12	22	ssc-miR-30b
F52116_x3	CUGGGAGGUGGAUGUUUACUUC	3	22	hsa-miR-30b*
F6198_x26	UGUAAACAUCCUACACUCUCAGCU	26	24	cfa-miR-30c
F9882_x16	CUGGGAGAAGGCUGUUUACUCU	16	22	oan-miR-30c*
F54413_x3	CUGGGAGAGGGUUGUUUACUCC	3	22	rno-miR-30c-1*
F224_x998	UGUAAACAUCCCCGACUGGAAGCU	998	24	cfa-miR-30d
F1337_x131	UGUAAACAUCCUUGACUGGAAGC	131	23	oan-miR-30e
F6119_x26	UGUAAACAUCCUUGACUGGAAG	26	22	ptr-miR-30e
F9899_x16	CUUUCAGUCGGAUGUUUACAGC	16	22	oan-miR-30e*
F616_x298	UGUAAACAUCCUUGACUGGAAGCU	298	24	bta-miR-30e-5p
F4116_x40	AGGCAAGAUGCUGGCAUAGCUGU	40	23	cfa-miR-31
F387076_x1	AGGCAAGAUGUUGGCAUAGCUGU	1	23	oan-miR-31
F268003_x1	UGCUAUGCCAACAUAUUGCCAUC	1	23	mmu-miR-31*
F3918_x42	AGGCAAGAUGCUGGCAUAGCUGA	42	23	sme-miR-31b
F31957_x4	UAUUGCACAUUACUAAGUUGCAU	4	23	cfa-miR-32
F52_x5808	AAAAGCUGGGUUGAGAGGGCGA	5808	22	ptr-miR-320a
F1966_x87	AAAAGCUGGGUUGAGAGGGCAA	87	22	ptr-miR-320b
F86211_x2	AAAAGCUGGGUUGAGAGGGU	2	20	ptr-miR-320c
F200501_x1	AAAAGCUGGGUUGAGAGGA	1	19	hsa-miR-320d
F57445_x2	AAAAGCUGGGUUGAGAGG	2	18	ptr-miR-320d
F2784_x60	CACAUUACACGGUCGACCUCU	60	21	ptr-miR-323
F5022_x33	GCACAUUACACGGUCGACCUCU	33	22	ssc-miR-323
F13620_x11	CGCAUCCCCUAGGGCAUUGGUGU	11	23	mml-miR-324-5p
F218933_x1	CCUCUGGGCCCUUCCUCCAGU	1	21	rno-miR-326
F168347_x1	AGAGGUUUUCUGGGUUUCUGUUU	1	23	cfa-miR-329
F23563_x6	AACACACCUGGUUAACCUCUUU	6	22	ptr-miR-329
F10401_x15	GUGCAUUGUAGUUGCAUUGC	15	20	cfa-miR-33
F4776_x35	GUGCAUUGUAGUUGCAUUGCA	35	21	rno-miR-33
F357_x566	GCAAAGCACACGGCCUGCAGAGA	566	23	ptr-miR-330
F4283_x39	GCCCCUGGGCCUAUCCUAGAA	39	21	ptr-miR-331
F3953_x42	UCAAGAGCAAUAACGAAAAAUGU	42	23	ptr-miR-335
F279517_x1	UUUUUCAUUAUUGCUCCUGACC	1	22	hsa-miR-335*
F377654_x1	UCCAGCAUCAGUGAUUUUGUUGA	1	23	cfa-miR-338
F20738_x7	GUGCAUUGCUGUUGCAUUGC	7	20	ptr-miR-33b
F377_x527	UUAUAAAGCAAUGAGACUGAUU	527	22	ptr-miR-340
F416_x472	UCUCACACAGAAAUCGCACCCGU	472	23	ptr-miR-342
F25158_x6	GCUGACUCCUAGUCCAGUGCU	6	21	bta-miR-345
F204373_x1	CCUGAACUAGGGGUCUGGAGG	1	21	cfa-miR-345
F3494_x48	CCCUGAACUAGGGGUCUGGAGA	48	22	rno-miR-345-3p
F96849_x2	UGGCAGUGUCUUAGCUGGUUGUU	2	23	mdo-miR-34a
F6775_x24	UGGCAGUGUCUUAGCUGGUUGU	24	22	ssc-miR-34a
F12357_x12	AGGCAGUGUAAUUAGCUGAUUG	12	22	bta-miR-34b
F24931_x6	UAGGCAGUGUAAUUAGCUGAUUG	6	23	rno-miR-34b
F1263_x138	AGGCAGUGUAAUUAGCUGAUUGU	138	23	mmu-miR-34b-5p
F389_x508	AGGCAGUGUAGUUAGCUGAUUGC	508	23	cfa-miR-34c
F17702_x8	AAUCACUAACCACACGGCCAGG	8	22	ptr-miR-34c
F1749_x98	UUAUCAGAAUCUCCAGGGGUAC	98	22	cfa-miR-361
F220577_x1	UCCCCCAGGUGUGAUUCUGAUUU	1	23	ptr-miR-361
F17176_x9	AACACACCUAUUCAAGGAUUCA	9	22	ptr-miR-362
F18706_x8	AAUCCUUGGAACCUAGGUGUGAGU	8	24	mml-miR-362-5p
F600_x307	AAUUGCACGGUAUCCAUCUGUAA	307	23	cfa-miR-363
F263402_x1	CGGGUGGAUCACGAUGCAAUUU	1	22	oan-miR-363*
F7789_x20	UAAUGCCCCUAAAAAUCCUUAU	20	22	ptr-miR-365
F13349_x11	AGGGACUUUUGGGGGCAGAUGUG	11	23	oan-miR-365*
F2527_x68	AAUAAUACAUGGUUGAUCUUU	68	21	ptr-miR-369
F78493_x2	AGAUCGACCGUGUUAUAUUCGC	2	22	mml-miR-369-5p
F2335_x74	UUAUAAUACAACCUGAUAAGUG	74	22	ptr-miR-374a
F483_x388	AUAUAAUACAACCUGCUAAGUG	388	22	ptr-miR-374b
F81127_x2	UUUUGUUCGUUCGGCUCGCGUGA	2	23	mdo-miR-375
F2185_x78	UUUGUUCGUUCGGCUCGCGUGA	78	22	ptr-miR-375
F175018_x1	UUUGUUCGUUCGGCUCGCGUUA	1	22	xtr-miR-375
F305585_x1	AUCAUAGAGGAAAAUCCACGU	1	21	ptr-miR-376a
F241431_x1	AUCAUAGAGGAAAAUCCAUGUU	1	22	ptr-miR-376b
F1652_x103	AACAUAGAGGAAAUUCCACGU	103	21	ptr-miR-376c
F9156_x17	AUCACACAAAGGCAACUUUUGU	17	22	ptr-miR-377
F93023_x2	AGAGGUUGCCCUUGGUGAAUUC	2	22	hsa-miR-377*
F46_x6591	ACUGGACUUGGAGUCAGAAGGC	6591	22	cfa-miR-378
F96_x2881	ACUGGACUUGGAGUCAGAAGG	2881	21	ptr-miR-378
F247237_x1	CUCCUGACUCCAGGUCCUGUGU	1	22	rno-miR-378*
F257474_x1	UAUGUAACAUGGUCCACUAACU	1	22	hsa-miR-379*
F522_x353	UAUGUAAUAUGGUCCACGUCU	353	21	cfa-miR-380
F73478_x2	UAUGUAAUAUGGUCCACGUCUU	2	22	mml-miR-380
F19350_x8	AAUCAUUCACGGACAACACUUU	8	22	cfa-miR-382
F2805_x60	GAAGUUGUUCGUGGUGGAUUCG	60	22	ptr-miR-382
F301095_x1	AAUCAUUCACGGACAACACUU	1	21	rno-miR-382*
F6682_x24	AGAUCAGAAGGUGAUUGUGGCU	24	22	ptr-miR-383
F88822_x2	AUUCCUAGAAAUUGUUCACAAU	2	22	cfa-miR-384
F27109_x5	GAAUGUUGCUCGGUGAACCCCU	5	22	ptr-miR-409
F3687_x45	AGGUUACCCGAGCAACUUUGCAU	45	23	mml-miR-409-5p
F1782_x96	AAUAUAACACAGAUGGCCUGU	96	21	ptr-miR-410
F3879_x43	AUAGUAGACCGUAUAGCGUACG	43	22	cfa-miR-411
F5896_x27	UAGUAGACCGUAUAGCGUACG	27	21	ptr-miR-411
F38777_x4	UAUGUAACACGGUCCACUAACC	4	22	hsa-miR-411*
F25489_x6	AUCAACAGACAUUAAUUGGGCGC	6	23	ptr-miR-421
F36854_x4	AAGCUCGGUCUGAGGCCCCUCAGU	4	24	bta-miR-423
F5776_x28	AGCUCGGUCUGAGGCCCCUCAGU	28	23	ptr-miR-423
F38_x7832	UGAGGGGCAGAGAGCGAGACUUU	7832	23	cfa-miR-423a
F373_x539	CAGCAGCAAUUCAUGUUUUGAA	539	22	ptr-miR-424
F932_x188	CAAAACGUGAGGCGCUGCUAU	188	21	hsa-miR-424*
F1694_x101	AAUGACACGAUCACUCCCGUUGA	101	23	ptr-miR-425
F30419_x5	AUCGGGAAUGUCGUGUCCGCCC	5	22	hsa-miR-425*
F2565_x66	UAAUACUGUCUGGUAAUGCCGU	66	22	oan-miR-429
F13780_x11	UGUCUUGCAGGCCGUCAUGCA	11	21	ptr-miR-431
F4316_x39	UCUUGGAGUAGGUCAUUGGGUGG	39	23	ptr-miR-432
F667_x271	UGGCAGUGUAUUGUUAGCUGGU	271	22	mml-miR-449a
F32176_x4	AGGCAGUGUAUUGUUAGCUGGC	4	22	ptr-miR-449b
F63769_x2	UUUUGCGAUGUGUUCCUAAUAU	2	22	ptr-miR-450a
F5637_x29	UUUUGCAAUAUGUUCCUGAAU	29	21	cfa-miR-450b
F18689_x8	UUUUGCAAUAUGUUCCUGAAUA	8	22	mml-miR-450b-5p
F687_x263	AAACCGUUACCAUUACUGAGUUU	263	23	oan-miR-451
F1520_x113	AAACCGUUACCAUUACUGAGUU	113	22	ptr-miR-451
F5009_x33	AACUGUUUGCAGAGGAAACUGA	33	22	ptr-miR-452
F4200_x40	GCAGUCCAUGGGCAUAUACACU	40	22	bta-miR-455*
F10314_x15	UAUGUGCCUUUGGACUACAUCG	15	22	mmu-miR-455*
F235072_x1	UGCAGUCCAUGGGCAUAUACAC	1	22	gga-miR-455-3p
F27973_x5	UCAGGCUCAGUCCCCUCCCGAU	5	22	ptr-miR-484
F11216_x14	AGAGGCUGGCCGUGAUGAAUUCG	14	23	cfa-miR-485
F5085_x32	GUCAUACACGGCUCUCCUCUCU	32	22	ptr-miR-485
F30377_x5	UCCUGUACUGAGCUGCCCCGAG	5	22	ptr-miR-486
F43752_x3	AAUCAUACAGGGACAUCCAGUU	3	22	ptr-miR-487a
F789_x225	AAUCGUACAGGGUCAUCCACUU	225	22	ptr-miR-487b
F56154_x2	CCCAGAUAAUGGCACUCUCAA	2	21	hsa-miR-488*
F16723_x9	CAACCUGGAGGACUCCAUGCUGU	9	23	oan-miR-490*
F103953_x1	AGUGGGGAACCCUUCCAUGAGG	1	22	mml-miR-491-5p
F250889_x1	UGAAGGUCUACUGUGUGCCAG	1	21	cfa-miR-493
F29809_x5	UGAAGGUCUACUGUGUGCCAGG	5	22	mml-miR-493
F8191_x19	UUGUACAUGGUAGGCUUUCAUU	19	22	hsa-miR-493*
F30022_x5	UGAAACAUACACGGGAAACCUC	5	22	ptr-miR-494
F542_x340	AAACAAACAUGGUGCACUUCUU	340	22	ptr-miR-495
F39388_x4	UGAGUAUUACAUGGCCAAUCUC	4	22	ptr-miR-496
F4805_x34	CAGCAGCACACUGUGGUUUGUA	34	22	bta-miR-497
F2071_x83	CAGCAGCACACUGUGGUUUGU	83	21	cfa-miR-497
F30_x10819	UUAAGACUUGCAGUGAUGUUU	10819	21	cfa-miR-499
F13382_x11	UUAAGACUUGUAGUGAUGUUU	11	21	oan-miR-499
F32306_x4	UAAUCCUUGCUACCUGGGUGAGA	4	23	ptr-miR-500
F103161_x1	AUGCACCUGGGCAAGGAUUCUG	1	22	hsa-miR-500*
F1925_x89	UAGCAGCGGGAACAGUACUG	89	20	cfa-miR-503
F105076_x1	UAGCAGCGGGAACAGUUCUGCAG	1	23	ptr-miR-503
F151_x1633	UAGCAGCGGGAACAGUACUGCAG	1633	23	rno-miR-503
F26795_x5	AGACCCUGGUCUGCACUCUAUC	5	22	ptr-miR-504
F248104_x1	CGUCAACACUUGCUGGUUUCCU	1	22	ptr-miR-505
F14151_x11	GGGAGCCAGGAAGUAUUGAUGU	11	22	hsa-miR-505*
F583_x318	CAUGCCUUGAGUGUAGGACCGU	318	22	cfa-miR-532
F3509_x48	CCUCCCACACCCAAGGCUUGCA	48	22	ptr-miR-532
F194134_x1	CAUGCCUUGAGUGUAGGACUGU	1	22	rno-miR-532-5p
F313019_x1	AAAGGAUUCUGCUGUCGGUCCCACU	1	25	hsa-miR-541*
F5718_x28	UGUGACAGAUUGAUAACUGAAA	28	22	cfa-miR-542
F23858_x6	UCGGGGAUCAUCAUGUCACGAGA	6	23	mml-miR-542-5p
F7272_x22	AAACAUUCGCGGUGCACUUCUU	22	22	ptr-miR-543
F12951_x12	AAACAUUCGCGGUGCACUUCU	12	21	rno-miR-543*
F208973_x1	AUUCUGCAUUUUUAGCAAGUUC	1	22	ptr-miR-544
F39550_x4	AUCAACAAACAUUUAUUGUGUG	4	22	bta-miR-545
F52506_x3	GCGACCCACUCUUGGUUUCCA	3	21	ptr-miR-551a
F42854_x3	GCGACCCAUACUUGGUUUCAG	3	21	ptr-miR-551b
F6297_x25	CACGCUCAUGCACACACCCACA	25	22	cfa-miR-574
F66112_x2	UUACAGUUGUUCAACCAGUUACU	2	23	mml-miR-582-5p
F12760_x12	UAAUUUUAUGUAUAAGCUAGU	12	21	ptr-miR-590
F28830_x5	AUGCUGACAUAUUUACUAGAGG	5	22	mml-miR-628-5p
F38678_x4	AAUGGCGCCACUAGGGUUGUGC	4	22	cfa-miR-652
F16101_x9	AAUGGCGCCACUAGGGUUGUG	9	21	ptr-miR-652
F2259_x76	AUAAUACAUGGUUAACCUCUUU	76	22	hsa-miR-655
F21383_x7	AAUAUUAUACAGUCAACCUCU	7	21	ptr-miR-656
F1844_x93	UACCCAUUGCAUAUCGGAGUUG	93	22	ptr-miR-660
F217318_x1	UCCGGUUCUCAGGGCUCCACC	1	21	ptr-miR-671
F12301_x12	UGGAAGACUAGUGAUUUUGUUGUU	12	24	bta-miR-7
F7939_x20	UGGAAGACUAGUGAUUUUGUUGU	20	23	dya-miR-7
F6139_x26	AAGGAGCUUACAAUCUAGCUGGG	26	23	ptr-miR-708
F13568_x11	AUCUCGCUGGGGCCUCCA	11	18	mmu-miR-720
F25838_x6	AGGCCGAAGUGGAGAAGGGUU	6	21	dre-miR-739
F2221_x77	UGCGGGGCUAGGGCUAACAGCA	77	22	ptr-miR-744
F158289_x1	UGAGACCUCUGGGUUCUGAGCU	1	22	hsa-miR-769-5p
F18318_x8	CAACAAAUCACAGUCUGCCAUA	8	22	mmu-miR-7a*
F359398_x1	UCAGUAACAAAGAUUCAUCCUUGU	1	24	oan-miR-802
F24861_x6	CAGUAACAAAGAUUCAUCCUUGU	6	23	ptr-miR-802
F137355_x1	UGGUGGUUUACAAAGUAAUUCA	1	22	ptr-miR-876
F102968_x1	UGGAUUUCUUUGUGAAUCACCA	1	22	mml-miR-876-5p
F3331_x50	UAAAGCUAGAUAACCGAAAGU	50	21	mdo-miR-9*
F918_x190	AUAAAGCUAGAUAACCGAAAGU	190	22	rno-miR-9*
F42537_x3	UAUUGCACUUGUCCCGGCCUAU	3	22	aga-miR-92a
F280_x748	UAUUGCACUUGUCCCGGCCUGU	748	22	cfa-miR-92a
F225600_x1	UAUUGCACUCGUCCCGGCCUUG	1	22	odi-miR-92a
F3570_x47	AGGUUGGGAUCGGUUGCAAUGCU	47	23	hsa-miR-92a-1*
F76065_x2	GGGUGGGGAUUUGUUGCAUUACU	2	23	oan-miR-92a-1*
F1160_x149	UAUUGCACUCGUCCCGGCCUCC	149	22	cfa-miR-92b
F343494_x1	UAUUGCACUUGUCCCAGCCUGU	1	22	oan-miR-92b
F25464_x6	AUUGCACUUGUCCCGGCCUG	6	20	tca-miR-92b
F286_x726	CAAAGUGCUGUUCGUGCAGGUAG	726	23	cfa-miR-93
F4619_x36	UUCAACGGGUAUUUAUUGAGCA	36	22	mml-miR-95
F347182_x1	UUUGGCACUAGCACAUUUUUGCU	1	23	oan-miR-96
F788_x226	UGAGGUAGUAAGUUGUAUUGUU	226	22	cfa-miR-98
F168_x1373	AACCCGUAGAUCCGAUCUUGUG	1373	22	xtr-miR-99
F192_x1212	AACCCGUAGAUCCGAUCUUGU	1212	21	cfa-miR-99a
F43694_x3	CAAGCUCGCUUCUAUGGGUCUG	3	22	hsa-miR-99a*
F2739_x61	CACCCGUAGAACCGACCUUGCG	61	22	ptr-miR-99b
F250362_x1	CAAGCUCGUGUCUGUGGGUCCG	1	22	rno-miR-99b*
F652_x277	UCUUUGGUUAUCUAGCUGUAUGA	277	23	dya-miR-9a
