# Supplementary material for: Discovery of Porcine microRNAs in Multiple Tissues by a Solexa Deep Sequencing Approach
Source: PLoS One. 2011 Jan 25;6(1):e16235. doi: 10.1371/journal.pone.0016235 (PMC3026822; doi:10.1371/journal.pone.0016235)
Supplement: Table S6 — Unique sequences with not perfect-match to known animal microRNA (using BLAST method search against miRBase 16.0). (XLS) [file pone.0016235.s007.xls]

## Sheet: Sheet1
Table S6. Unique sequences with not perfect-match to known animal microRNA (using BLAST method search against miRBase 16.0)
Tag ID	Tag sequence (5'-3')	Reads	Tag length	Tag start	Tag stop	Unmatched	miRBase name	miRBase length	miRBase start	miRBase stop	Alignment length	Unmatched	Identity
F5717_x28	UGAGGUAGUUGGUUGUAUAGUU	28	22	1	21	1	aga-let-7	21	1	21	21	0	1
F241989_x1	CUAUACAACCUACUGCCUUCC	1	21	1	21	0	rno-let-7b*	22	1	21	21	1	1
F53081_x3	AGAGGUAGUGGGUUGCAUAGUU	3	22	1	21	1	gga-let-7d	21	1	21	21	0	1
F51838_x3	CUAUACGACCUGCUGCCUUUC	3	21	1	21	0	rno-let-7d*	22	1	21	21	1	1
F58345_x2	CUAUACAACCUACUGUCUUUCU	2	22	1	21	1	oan-let-7e*	22	1	21	21	1	0.95
F55725_x2	CUAUACAAUCUAUUGCCUUCC	2	21	1	21	0	mmu-let-7f*	22	1	21	21	1	1
F144553_x1	CUGUACAGGCCACUGCCUUGCUAU	1	24	1	21	3	hsa-let-7g*	21	1	21	21	0	1
F78080_x2	UGAGGUAGUAAGUUGUGUGGU	2	21	1	18	3	tni-let-7h	22	1	18	18	4	1
F102_x2670	UGGAAUGUAAAGAAGUAUG	2670	19	1	19	0	dya-miR-1	22	1	19	19	3	1
F16495_x9	UGGAAUGUAAGGAAGUAUGUAA	9	22	1	21	1	cfa-miR-1	21	1	21	21	0	0.95
F70491_x2	ACAUACUUCUUUAUGUACCCAU	2	22	1	20	2	rno-miR-1*	22	3	22	20	2	1
F7946_x20	UACUCUGUAGAUCCGAAUUUGU	20	22	5	22	4	dya-miR-10	21	4	21	18	3	1
F5720_x28	AACCCGUAGAUCCGAACUUGU	28	21	1	21	0	tca-miR-100	22	1	21	21	1	1
F389522_x1	AACCCGUAAAUCCGAUCUUGUG	1	22	1	22	0	dya-miR-100	22	1	22	22	0	0.95
F397_x499	GUACAGUACUGUGAUAACUGA	499	21	1	21	0	gga-miR-101	22	1	21	21	1	1
F884_x198	UACAGUACUGUGAUAACUGAA	198	21	1	21	0	oan-miR-101	22	1	21	21	1	1
F240970_x1	GUACAGUACUGUGAUAGCUGA	1	21	2	21	1	mmu-miR-101b	21	1	20	20	1	1
F122880_x1	CACGGAUGUUUGAGCAUGUGCUA	1	23	2	23	1	hsa-miR-105*	22	1	22	22	0	1
F248816_x1	UCAAAUGCUCAGACUCCUUGGUGU	1	24	1	20	4	ssc-miR-105-2	20	1	20	20	0	1
F5356_x30	AAAAGUGCUUACAGUGCAGGUAU	30	23	1	22	1	bta-miR-106	22	1	22	22	0	1
F4247_x39	AAAAGUGCUUACAGUGCAGGUAG	39	23	1	23	0	mne-miR-106a	24	1	23	23	1	1
F269693_x1	AGCAGCAUUGCACAGGGCUAUA	1	22	1	21	1	cfa-miR-107	21	1	21	21	0	0.95
F167180_x1	AGCUUCUUUACAGUGCUGCCUUGU	1	24	1	21	3	oan-miR-107*	21	1	21	21	0	0.95
F219_x1021	UACCCUGUAGAUCCGAAUUUGU	1021	22	1	22	0	ptr-miR-10a	23	1	22	22	1	1
F59703_x2	AAAUUCGUAUCUAGGGGAAUAA	2	22	1	21	1	gga-miR-10a*	21	1	21	21	0	1
F58015_x2	CAAAUUCGUAUCUAGGGGAAUAA	2	23	1	22	1	mmu-miR-10a*	22	1	22	22	0	1
F7535_x21	UACCCUGUAGAACCGAAUUUGU	21	22	1	22	0	ptr-miR-10b	23	1	22	22	1	1
F58261_x2	CAGAUUCGAUUCUAGGGGAAU	2	21	1	21	0	hsa-miR-10b*	22	2	22	21	1	1
F54_x5635	UGGAGUGUGACAAUGGUGUUUGU	5635	23	1	23	0	mdo-miR-122	25	1	23	23	2	1
F3115_x54	AACGCCAUUAUCACACUAAAU	54	21	1	21	0	hsa-miR-122*	22	1	21	21	1	1
F204658_x1	AAACGCCAUUAUCACACAAAA	1	21	1	17	4	oan-miR-122*	19	1	17	17	2	1
F276948_x1	GUGAGGACUCGGGAGGUGGU	1	20	1	19	1	mml-miR-1224	19	1	19	19	0	1
F17211_x9	GUGAGGACUCGGGAGGUGGAG	9	21	1	21	0	ptr-miR-1224-5p	24	1	21	21	3	1
F24062_x6	UGGAGUGUGACACUGGUGUUU	6	21	4	21	3	gga-miR-122b	20	1	18	18	2	1
F633_x286	UAAGGCACGCGGUGAAUGCCAA	286	22	1	22	0	dya-miR-124	23	1	22	22	1	1
F132938_x1	ACCCGUCCCGUGCGUCCCCGGA	1	22	1	22	0	ptr-miR-1247	22	1	22	22	0	0.95
F276002_x1	ACCUUCUUGUAUAAGCACUGUGCU	1	24	1	24	0	ptr-miR-1248	27	1	24	24	3	1
F92920_x2	CACGGGUUAGGUCCUUGGGAGU	2	22	2	21	2	oan-miR-125*	21	1	20	20	1	0.95
F231658_x1	ACAGGUGAGGUUCUUGGGAGCCAU	1	24	1	22	2	ptr-miR-125a	22	1	22	22	0	1
F28240_x5	ACAGGUGAGGUUCUUGGGAG	5	20	1	20	0	ptr-miR-125a	22	1	20	20	2	1
F7257_x22	UCCCUGAGACCCUUUAACCUGUG	22	23	1	23	0	mml-miR-125a-5p	24	1	23	23	1	1
F346436_x1	ACAAGUCAGGCUCUUGGGA	1	19	1	19	0	rno-miR-125b*	22	1	19	19	3	1
F5677_x29	CGUACCGUGAGUAAUAAUGCG	29	21	1	21	0	ptr-miR-126	22	2	22	21	1	1
F954_x185	CAUUAUUACUUUUGGUACGCGA	185	22	1	21	1	oan-miR-126*	21	1	21	21	0	1
F6811_x23	UAAUGGAUAAGGCAUUGGCUU	23	21	3	21	2	hsa-miR-1261	19	1	19	19	0	0.95
F353989_x1	AUCGGAUCCGUCUGAGCUUGGCUA	1	24	1	23	1	oar-miR-127	23	1	23	23	0	1
F31022_x5	CUGAAGCUCAGAGGGCUCU	5	19	1	19	0	mmu-miR-127*	22	1	19	19	3	1
F180395_x1	CAGGUCCCUGUUCAGGCGCCA	1	21	4	21	3	hsa-miR-1274a	18	1	18	18	0	1
F596_x308	AGGUCCCUGUUCGGGCGCCA	308	20	4	20	3	ptr-miR-1274b	17	1	17	17	0	1
F3263_x51	AUCCCACCGCUGCCACCA	51	18	2	17	2	ptr-miR-1280	17	1	16	16	1	1
F35435_x4	CUUUUUGCGGUCUGGGCUUGA	4	21	1	20	1	ptr-miR-129	21	1	20	20	1	1
F41752_x3	CUUUUUGCGGUCUGGGCUUG	3	20	1	20	0	ptr-miR-129	21	1	20	20	1	1
F378289_x1	ACGUUGGCUCUGGUGGUGGUG	1	21	1	18	3	ptr-miR-1306	18	1	18	18	0	1
F21433_x7	ACGUUGGCUCUGGUGGUGAUG	7	21	1	20	1	gga-miR-1306	23	4	23	20	3	1
F7756_x20	GCAUGGGUGGUUCAGUGGUA	20	20	1	18	2	hsa-miR-1308	18	1	18	18	0	1
F10565_x15	UAACAGUCUACAGCCAUGGUCGU	15	23	1	22	1	cfa-miR-132	23	1	22	22	1	1
F19646_x7	UAACAGUCUACAGCCAUGGUCG	7	22	1	22	0	cfa-miR-132	23	1	22	22	1	1
F141005_x1	ACCGUGGCUUUCGAUUGUUACA	1	22	1	21	1	hsa-miR-132*	22	1	21	21	1	1
F145840_x1	UCCAGUGAUCAGGUUACGAUGG	1	22	3	22	2	oan-miR-1329	22	3	22	20	2	1
F60394_x2	UCCAGUGAUCAGGUUACGAUGGA	2	23	3	22	3	oan-miR-1329	22	3	22	20	2	1
F22051_x7	UGGGGUGGGAGGAUGGUGUGUG	7	22	1	22	0	oan-miR-1331	22	1	22	22	0	0.95
F2541_x67	UUUGGUCCCCUUCAACCAGCU	67	21	1	21	0	ptr-miR-133b	22	1	21	21	1	1
F68816_x2	GCUGGUCAAACGGAACCAAGU	2	21	1	21	0	oan-miR-133b*	22	1	21	21	1	1
F6732_x24	UGUAGGGAUGGAAGCCAUGA	24	20	1	20	0	oan-miR-135a*	21	2	21	20	1	1
F240252_x1	AUAUAGGGAUUGGAGCCGUGGC	1	22	2	22	1	hsa-miR-135a*	22	1	21	21	1	1
F273387_x1	AUGUAGGGCUAAAAGCCAUGGGUA	1	24	1	22	2	hsa-miR-135b*	22	1	22	22	0	1
F193368_x1	GCUAUUUCACGACACCAGGGU	1	21	1	21	0	hsa-miR-138-2*	22	1	21	21	1	1
F10074_x15	UGGAGACGCGGCCCUGUUGGAGU	15	23	2	23	1	ptr-miR-139	22	1	22	22	0	1
F24064_x6	UGGAGACGCGGCCCUGUUGGA	6	21	1	21	0	cfa-miR-139	22	1	21	21	1	1
F6071_x26	UCUACAGUGCACGUGUCUCC	26	20	1	20	0	mml-miR-139-5p	22	1	20	20	2	1
F6317_x25	UCCGUGGUUCUACCCUAUGGUA	25	22	1	19	3	mne-miR-140	21	2	20	19	2	1
F274762_x1	ACCACAGGGUGGAACCACGGAA	1	22	1	21	1	cfa-miR-140	21	1	21	21	0	0.95
F37474_x4	CAGUGGUUUUACCCUAUGGUA	4	21	1	21	0	mml-miR-140-5p	22	1	21	21	1	1
F135819_x1	GCAUCUGCCAGUACAGUGUU	1	20	1	19	1	hsa-miR-141*	22	4	22	19	3	0.95
F115_x2236	CCCAUAAAGUAGAAAGCACU	2236	20	1	20	0	cfa-miR-142	21	1	20	20	1	1
F1986_x86	GUAGUGUUUCCUACUUUAUGGA	86	22	1	22	0	ptr-miR-142	23	2	23	22	1	1
F6410_x25	GUAGUGUUUCCUACUUUAUGG	25	21	1	21	0	oan-miR-142*	22	2	22	21	1	1
F40993_x3	AGUGUUUCCUACUUUAUGGAUU	3	22	1	21	1	bta-miR-142*	22	1	21	21	1	1
F166_x1395	UGAGAUGAAGCACUGUAGCU	1395	20	1	20	0	cfa-miR-143	21	1	20	20	1	1
F8013_x20	GGUGCAGUGCUGCAUCUCUGGU	20	22	1	22	0	oan-miR-143*	23	2	23	22	1	1
F3030_x55	GGUGCAGUGCUGCAUCUCU	55	19	1	19	0	oan-miR-143*	23	2	20	19	4	1
F8888_x18	UACAGUAUAGAUGAUGUACUA	18	21	1	21	0	cfa-miR-144	22	1	21	21	1	1
F182407_x1	UACAGUAUAGAUGAUGUACUC	1	21	1	21	0	gga-miR-144	22	2	22	21	1	1
F11398_x13	GGAUAUCAUCAUAUACUGUAAGU	13	23	1	22	1	hsa-miR-144*	22	1	22	22	0	1
F390557_x1	GAUUCCUGGAAAUACUGUUCU	1	21	1	21	0	hsa-miR-145*	22	2	22	21	1	1
F51510_x3	CUCCGUUUGCCUGUUUUGCUG	3	21	1	21	0	hsa-miR-1468	21	1	21	21	0	0.95
F3919_x42	UGAGAACUGAAUUCCAUGG	42	19	1	19	0	ptr-miR-146a	22	1	19	19	3	1
F19524_x7	GAAGUUCUGUUAUACACUCAGGCU	7	24	2	23	2	hsa-miR-148b*	22	1	22	22	0	1
F135464_x1	UCUGGCUCCGUGUCUUCACUC	1	21	1	21	0	ptr-miR-149	23	1	21	21	2	1
F3994_x42	CUAGACUGAAGCUCCUUGAGGA	42	22	1	21	1	ptr-miR-151	21	1	21	21	0	1
F1424_x122	GAGGAGCUCACAGUCUAGUA	122	20	1	19	1	bta-miR-151*	21	3	21	19	2	1
F10905_x14	UUGCAUAGUCACAAAAGUGAUCAU	14	24	1	22	2	ptr-miR-153	22	1	22	22	0	1
F8456_x19	UGAAUCAUUAUUUGCUGCUCUAU	19	23	2	22	2	hsa-miR-15b*	22	2	22	21	1	1
F353982_x1	CGAAUCAUUAUUUGCUGCU	1	19	1	19	0	oan-miR-15b*	21	1	19	19	2	1
F194611_x1	UAGCAGCACAUCAUGGUUUGU	1	21	1	21	0	gga-miR-15c	22	1	21	21	1	1
F8586_x18	UAGCAGCACGUAAAUAUUGGA	18	21	1	21	0	tni-miR-16	22	1	21	21	1	1
F36415_x4	UAGCAGCACGUAAAUAUUGGGG	4	22	1	21	1	xtr-miR-16b	22	1	21	21	1	1
F393338_x1	CCAAUAUUAUUGUGCUGCUUUA	1	22	1	19	3	oan-miR-16b*	20	2	20	19	1	1
F19257_x8	UAGCAGCAUGUAAAUAUUGGCG	8	22	1	20	2	dre-miR-16c	22	1	20	20	2	1
F112418_x1	ACUGCAGUGAUGGCACUUGUAG	1	22	1	22	0	mmu-miR-17*	22	1	22	22	0	0.95
F7126_x22	UAAGGUGCAUCUAGUGCAGAU	22	21	1	21	0	mdo-miR-18	22	1	21	21	1	1
F10887_x14	ACCAUCGACCGUUGAUUGU	14	19	1	19	0	oan-miR-181a*	22	1	19	19	3	1
F110026_x1	ACCACUGACCGUUGACUGU	1	19	1	19	0	hsa-miR-181a-2*	22	1	19	19	3	1
F36156_x4	ACCACCGACCGUUGACUGUACC	4	22	4	22	3	mmu-miR-181a-2*	22	1	19	19	3	1
F185_x1252	AACAUUCAUUGCUGUCGGUGGGUU	1252	24	1	24	0	bta-miR-181b	25	1	24	24	1	1
F927_x189	AACAUUCAUUGCUGUCGGU	189	19	1	19	0	cfa-miR-181b	20	1	19	19	1	1
F55430_x2	CUCACUGAACAAUGAAUGCAU	2	21	1	18	3	oan-miR-181b*	21	1	18	18	3	1
F397262_x1	AACAUUCAUUCCUGUCGGUGGG	1	22	1	22	0	oan-miR-181c	23	1	22	22	1	0.95
F19659_x7	ACCAUCGACCGUUGAGUG	7	18	1	18	0	hsa-miR-181c*	22	2	19	18	4	1
F695_x260	AACAUUCAUUGUUGUCGGUGGGUU	260	24	1	23	1	ptr-miR-181d	23	1	23	23	0	1
F95238_x2	UUUGGCAAUGGUAGAACUCACACUGG	2	26	1	24	2	ptr-miR-182	24	1	24	24	0	1
F193931_x1	AUUGAUCAUCGACACUUCGAACGCA	1	25	1	25	0	hsa-miR-1826	27	1	25	25	2	1
F77715_x2	UGAAUUACCGAAGGGCCAUAA	2	21	1	21	0	hsa-miR-183*	22	2	22	21	1	1
F256329_x1	UGGACGGAGAACUGAUAAGGU	1	21	1	20	1	dya-miR-184	22	1	20	20	2	1
F4550_x37	UGGCUCUGCGAGGUCGGCUCA	37	21	1	21	0	cfa-miR-1842	21	1	21	21	0	0.95
F333572_x1	CAUGGAGGUCUCUGUCUGGCUUU	1	23	3	22	3	cfa-miR-1843	22	3	22	20	2	1
F23391_x6	AGGGGCUGGCUUUCCUCUGGU	6	21	1	21	0	hsa-miR-185*	22	1	21	21	1	1
F115343_x1	GCCCAAAGGUGAAUUUUUUGGA	1	22	1	21	1	hsa-miR-186*	22	1	21	21	1	1
F14351_x10	CAUCCCUUGCAUGGUGGAGGGUA	10	23	1	22	1	ppa-miR-188	22	1	22	22	0	1
F289652_x1	CAUCCCUUGCAUGGUGGAGGGA	1	22	1	21	1	rno-miR-188	21	1	21	21	0	1
F47625_x3	UAAGGUGCAUCUAGUGCAGUU	3	21	1	21	0	ptr-miR-18b	23	1	21	21	2	1
F43929_x3	UGAUAUGUUUGAUAUAUUAGGUUG	3	24	1	22	2	oan-miR-190a	22	1	22	22	0	1
F56357_x2	UGAUAUGUUUGAUAUUGGGUUGU	2	23	1	21	2	ptr-miR-190b	21	1	21	21	0	1
F111717_x1	CUGCACUUGGAUUUCGUUCCC	1	21	1	21	0	mmu-miR-191*	22	2	22	21	1	1
F15_x20622	CUGACCUAUGAAUUGACAGCCA	20622	22	1	22	0	bta-miR-192	23	1	22	22	1	1
F11858_x13	AACUGGCCCACAAAGUCCCGCUU	13	23	1	23	0	gga-miR-193b	24	1	23	23	1	1
F149_x1648	UGUAACAGCAACUCCAUGUGGAA	1648	23	1	22	1	cfa-miR-194	22	1	22	22	0	1
F276639_x1	UGUAACAGCAGCUCCAUGUGGUA	1	23	1	21	2	dre-miR-194b	22	1	21	21	1	0.95
F255659_x1	UAGGUAGUUUUAUGUUGUUGGG	1	22	1	21	1	xtr-miR-196b	21	1	21	21	0	1
F30570_x5	UCGACAGCACGACACUGCCUUCA	5	23	2	23	1	oan-miR-196b*	22	1	22	22	0	1
F26765_x5	ACAGUAGUCUGCACAUUGGGU	5	21	1	21	0	cin-miR-199-3p	22	1	21	21	1	1
F8518_x18	CCCAGUGUUUAGACUAUCUGUU	18	22	1	22	0	mdo-miR-199b	23	1	22	22	1	1
F70_x4224	ACAGUAGUCUGCACAUUGGUU	4224	21	1	21	0	ssc-miR-199b*	22	2	22	21	1	1
F2281_x75	UGGAAUGUUAAGAAGUAUGUAU	75	22	1	21	1	xtr-miR-1b	21	1	21	21	0	1
F617_x298	UGGAAUGUAAAGAAGUAUGUGU	298	22	1	21	1	odi-miR-1c	22	1	21	21	1	1
F9824_x16	UGGAAUGGAAAGUAGUAUGUAU	16	22	1	22	0	gga-miR-1c	22	1	22	22	0	0.95
F211062_x1	UGCAUCUUACCGGACAGUGCUG	1	22	1	20	2	hsa-miR-200a*	22	3	22	20	2	1
F187_x1246	UUCCUAUGCAUAUACUUCUUU	1246	21	1	21	0	gga-miR-202*	22	2	22	21	1	1
F41978_x3	UUCCUAUGCAUAUACCUCUUU	3	21	1	21	0	xtr-miR-202*	22	2	22	21	1	1
F1688_x101	GCUGGGAAGGCAAAGGGACGU	101	21	1	21	0	rno-miR-204*	22	1	21	21	1	1
F9678_x16	UCCUUCAUUCCACCGGAGUCUGU	16	23	1	22	1	mml-miR-205	22	1	22	22	0	1
F9_x29618	UGGAAUGUAAGGAAGUGUGUGA	29618	22	1	21	1	ptr-miR-206	22	1	21	21	1	1
F16659_x9	UGGAAUGUAAUGAAGUGUGUGA	9	22	1	21	1	mdo-miR-206	21	1	21	21	0	0.95
F97176_x2	ACAUGCUUCUUUAUAUCCCCAU	2	22	1	21	1	oan-miR-206*	21	1	21	21	0	1
F5078_x33	CAAAGUGCUCACAGUGCAGGUAU	33	23	1	22	1	bta-miR-20b	22	1	22	22	0	1
F224024_x1	UACUGUAGUGUGGGCACUUCCA	1	22	2	22	1	hsa-miR-20b*	22	1	21	21	1	0.95
F129_x1937	UAGCUUAUCAGACUGAUGUUGAC	1937	23	1	23	0	bta-miR-21	24	1	23	23	1	1
F14669_x10	UAGCUUAUCAGACUGGUGUUGA	10	22	1	21	1	tni-miR-21	23	1	21	21	2	1
F21219_x7	CAACAGCAGUCGAUGGGCUGU	7	21	1	21	0	oan-miR-21*	22	1	21	21	1	1
F33199_x4	ACCUUGGCUCUAGACUGCUUACUG	4	24	1	23	1	cfa-miR-212	23	1	23	23	0	1
F36002_x4	UAACAGUCUCCAGUCACGGCCAU	4	23	1	22	1	rno-miR-212	22	1	22	22	0	1
F91044_x2	ACAGCGGGCACAGACAGGCAGG	2	22	1	21	1	gga-miR-214	21	1	21	21	0	0.95
F126951_x1	UUGCCUGUCUACACUUGCUGUG	1	22	1	21	1	mmu-miR-214*	22	2	22	21	1	1
F17627_x8	CUGACCUAUGAAAUGACAGCC	8	21	2	21	1	xtr-miR-215	21	2	21	20	1	1
F87315_x2	UCUGUCAUUUCUGUAGGCCAAU	2	22	1	21	1	oan-miR-215*	22	1	21	21	1	1
F7410_x21	AUACUGCAUCAGGAACUGAUUG	21	22	2	22	1	ptr-miR-217	23	1	21	21	2	1
F74688_x2	UUGUGCUUGAUCUAACCAUGUGA	2	23	1	22	1	tni-miR-218a	22	1	22	22	0	1
F19100_x8	UGAUUGUCCAAACGCAAUUCUCG	8	23	1	21	2	oan-miR-219*	23	1	21	21	2	1
F166096_x1	AGAGUUGAGUCUGGACGUCCCGU	1	23	1	22	1	ptr-miR-219-1-3p	22	1	22	22	0	1
F5017_x33	AGUUCUUCAGUGGCAAGCUUU	33	21	1	21	0	gga-miR-22*	22	1	21	21	1	1
F428_x459	AGCUACAUUGUCUGCUGGGUUU	459	22	1	22	0	ptr-miR-221	23	1	22	22	1	1
F30251_x5	ACCUGGCAUACAAUGUAGA	5	19	1	19	0	oan-miR-221*	21	1	19	19	2	1
F477_x395	AGCUACAUCUGGCUACUGGGUCU	395	23	1	23	0	mdo-miR-222a	24	1	23	23	1	1
F109932_x1	AGCUACAUCUGGUUACUGGGUCA	1	23	1	23	0	oan-miR-222b	23	1	23	23	0	0.96
F168718_x1	UGUCAGUUUGUCAAAUACCCCU	1	22	1	21	1	mdo-miR-223	21	1	21	21	0	1
F9721_x16	GUCAGUUUGUCAAAUACCCCA	16	21	1	21	0	mmu-miR-223	22	2	22	21	1	1
F201619_x1	UGUCAGUUUGUCAAAUACCC	1	20	1	20	0	oan-miR-223	22	1	20	20	2	1
F111074_x1	CAAGUCACUAGUGGUUCCGUUUAG	1	24	1	23	1	rno-miR-224	23	1	23	23	0	1
F379784_x1	AUCACAUUGUCAGGGAUUUCA	1	21	1	20	1	mdo-miR-23a	20	1	20	20	0	0.95
F167638_x1	GGGGUUCCUGGGGAUGGGAUUUU	1	23	1	22	1	rno-miR-23a*	22	1	22	22	0	1
F334_x609	AUCACAUUGCCAGGGAUUACCA	609	22	1	22	0	bta-miR-23b	23	1	22	22	1	1
F53_x5670	UGGCUCAGUUCAGCAGGAACAGU	5670	23	1	22	1	cfa-miR-24	23	1	22	22	1	1
F260558_x1	GUGCCUACUGAGCUGAUAUC	1	20	1	20	0	rno-miR-24-1*	22	1	20	20	2	1
F61509_x2	GUGCCUACUGAGCUGAAACACA	2	22	2	22	1	hsa-miR-24-2*	22	1	21	21	1	1
F177628_x1	GUGCCUACUGAGCUGAAACA	1	20	1	20	0	rno-miR-24-2*	22	1	20	20	2	1
F50511_x3	GUGCCUACUGAGCUGAAACAC	3	21	1	20	1	rno-miR-24-2*	22	1	20	20	2	1
F365068_x1	UGGCUCAGUUCAGCAGGACAC	1	21	1	20	1	xtr-miR-24b	21	1	20	20	1	1
F90324_x2	CAUUGCACUUGUCUCGUCUGA	2	21	1	21	0	ptr-miR-25	21	1	21	21	0	0.95
F2184_x78	AGGCGGAGACUUGGGCAAUUGCU	78	23	1	21	2	hsa-miR-25*	21	1	21	21	0	1
F371889_x1	UUCAAGUAAUACAGGAUAGGCA	1	22	1	21	1	xtr-miR-26	21	1	21	21	0	0.95
F227504_x1	CCUGUUCUCCAUUACUUGGCU	1	21	1	21	0	rno-miR-26b*	22	1	21	21	1	1
F50039_x3	UUCACAGUGGCUAAGUUCCA	3	20	1	20	0	xtr-miR-27c	21	1	20	20	1	1
F77253_x2	UUCACAGUGGCUAAGUUCUU	2	20	1	20	0	dre-miR-27d	22	1	20	20	2	1
F347654_x1	UUCACAGUGGCUAAGUUCAG	1	20	1	20	0	tni-miR-27e	22	1	20	20	2	1
F230990_x1	UAGCACCAUUCGAAAUCAGUGUU	1	23	1	21	2	dya-miR-285	22	1	21	21	1	1
F74351_x2	ACUGAUUUCUUUUGGUGUUCAGA	2	23	1	22	1	oan-miR-29a-1*	22	1	22	22	0	1
F167558_x1	GCUGGUUUCAUAUGGUGGUUUAA	1	23	1	22	1	mmu-miR-29b*	22	1	22	22	0	1
F42746_x3	CUGGUUUCACAUGGUGGCUUAGA	3	23	1	22	1	rno-miR-29b-2*	22	1	22	22	0	1
F25358_x6	ACCGAUUUCUCCUGGUGUUCAG	6	22	1	20	2	rno-miR-29c*	22	3	22	20	2	1
F352533_x1	UCACAGCCAGCUUUGAUGAG	1	20	1	20	0	dya-miR-2a	23	3	22	20	3	1
F37657_x4	CAGUGCAAUGAUAUUGUCAAAGCAU	4	25	1	23	2	ptr-miR-301b	23	1	23	23	0	1
F157005_x1	AUUGUACUUCAUCAGGUGCUCUGG	1	24	1	23	1	dya-miR-305	23	1	23	23	0	1
F14578_x10	UGUAAACAUUCCCGACUGGAAGCU	10	24	1	22	2	dre-miR-30a	22	1	22	22	0	1
F1375_x127	CUUUCAGUCGGAUGUUUGCAG	127	21	1	21	0	oan-miR-30a*	22	1	21	21	1	1
F377558_x1	CUUUCAGUCAGAUGUUUGCAG	1	21	1	21	0	xtr-miR-30a-3p	22	1	21	21	1	1
F14171_x11	CUGGGAGGUGGAUGUUUACUU	11	21	1	21	0	hsa-miR-30b*	22	1	21	21	1	1
F13244_x11	CUGGGAGAGGGUUGUUUACU	11	20	1	20	0	rno-miR-30c-1*	22	1	20	20	2	1
F98433_x1	CUUUCAGUCAGAUGUUUGCU	1	20	1	20	0	oan-miR-30d*	22	1	20	20	2	1
F1863_x92	UGUAAACAUCCUUGACUGGAAGA	92	23	1	22	1	ptr-miR-30e	22	1	22	22	0	1
F2823_x59	CUUUCAGUCGGAUGUUUACAGCA	59	23	1	22	1	oan-miR-30e*	22	1	22	22	0	1
F2129_x80	AGGCAAGAUGCUGGCAUAGCU	80	21	1	21	0	cfa-miR-31	23	1	21	21	2	1
F134207_x1	UAUUGCACUUGUACCGGCCUGA	1	22	1	22	0	dan-miR-311a	22	1	22	22	0	0.95
F10995_x14	UAUUGCACAUUACUAAGUUGC	14	21	1	21	0	cfa-miR-32	23	1	21	21	2	1
F158706_x1	CAAUUUAGUGUGUGUGAUAUU	1	21	1	21	0	hsa-miR-32*	22	1	21	21	1	1
F63756_x2	AAAAGCUGGGUUGAGAGGUAU	2	21	1	19	2	xtr-miR-320	21	1	19	19	2	1
F5412_x30	AAAAGCUGGGUUGAGAGGGAGA	30	22	1	19	3	ptr-miR-320c	20	1	19	19	1	1
F84276_x2	AAAAGCUGGGUUGAGAGGACGA	2	22	1	19	3	hsa-miR-320d	19	1	19	19	0	1
F234896_x1	CAGCAGCAAUUCAUGUUUUGG	1	21	1	21	0	mmu-miR-322	22	1	21	21	1	1
F320990_x1	AGGUGGUCCGUGGCGCGUUCG	1	21	1	21	0	rno-miR-323*	22	1	21	21	1	1
F380885_x1	ACUGCCCCAGGUGCUGCUGGU	1	21	1	20	1	ptr-miR-324	20	1	20	20	0	1
F99056_x1	CCACUGCCCCAGGUGCUGCUA	1	21	1	20	1	mmu-miR-324-3p	20	1	20	20	0	1
F30040_x5	CCACUGCCCCAGGUGCUGCUGGAA	5	24	1	22	2	rno-miR-324-3p	22	1	22	22	0	1
F27989_x5	CCUAGUAGGUGUUCAGUAAGUG	5	22	1	22	0	ssc-miR-325	23	1	22	22	1	1
F324018_x1	CCUCUGGGCCCUUCCUCCAGA	1	21	1	20	1	ptr-miR-326	20	1	20	20	0	1
F258346_x1	CUGGCCCUCUCUGCCCUUCCGUUA	1	24	1	22	2	ptr-miR-328	22	1	22	22	0	1
F16273_x9	AACACACCUGGUUAACCUCUU	9	21	1	21	0	ptr-miR-329	22	1	21	21	1	1
F44503_x3	GUGCAUUGUAGUUGCAUU	3	18	1	18	0	tca-miR-33	19	1	18	18	1	1
F150448_x1	GCAAAGCACAAGGCCUGCAGAGU	1	23	1	22	1	mmu-miR-330*	23	1	22	22	1	0.95
F200876_x1	UCUCUGGGCCUGUGUCUUAGGCA	1	23	1	22	1	mml-miR-330-5p	22	1	22	22	0	1
F18963_x8	UCUAGGUAUGGUCCCAGGGAU	8	21	2	21	1	mml-miR-331-5p	22	1	20	20	2	1
F2845_x59	UCAAGAGCAAUAACGAAAAAUG	59	22	1	22	0	ptr-miR-335	23	1	22	22	1	1
F241725_x1	UCCAGCAUCAGUGAUUUUGUU	1	21	1	21	0	ptr-miR-338	22	1	21	21	1	1
F18944_x8	UCCCUGUCCUCCAGGAGCUCAC	8	22	1	22	0	mml-miR-339-5p	23	1	22	22	1	1
F6950_x23	UCCCUGUCCUCCAGGAGCU	23	19	1	19	0	mml-miR-339-5p	23	1	19	19	4	1
F84651_x2	UGGCAGUAUUGUUAGCUGGUA	2	21	1	20	1	ame-miR-34	22	1	20	20	2	0.95
F113704_x1	UCUCACACAGAAAUCGCACCCAUC	1	24	1	24	0	bta-miR-342	25	1	24	24	1	1
F19204_x8	AGGGUGCUAUCUGUGACUGAG	8	21	2	21	1	mmu-miR-342-5p	22	3	22	20	2	0.95
F16820_x9	AGGGUGCUAUCUGUGACUGAGG	9	22	2	21	2	mmu-miR-342-5p	22	3	22	20	2	0.95
F648_x279	CCUGAACUAGGGGUCUGGAGU	279	21	1	20	1	cfa-miR-345	21	1	20	20	1	1
F4780_x34	CCUGAACUAGGGGUCUGGAGA	34	21	1	21	0	mmu-miR-345-3p	22	1	21	21	1	1
F1255_x139	CCCUGAACUAGGGGUCUGGAGU	139	22	1	21	1	rno-miR-345-3p	22	1	21	21	1	1
F276482_x1	AGGCAGUGUUGUUAGCUGAUUGA	1	23	1	22	1	dre-miR-34b	23	2	23	22	1	1
F74957_x2	CAAUCACUAAUUCCACUGCCAUC	2	23	1	22	1	ptr-miR-34b	22	1	22	22	0	0.95
F22597_x6	AAUCACUAAUUCCACUGCCAUC	6	22	1	22	0	mmu-miR-34b-3p	22	1	22	22	0	0.95
F9003_x17	AGAGUAGUAGGUUGCAUAGUU	17	21	1	20	1	rno-miR-352	21	1	20	20	1	1
F6468_x25	AAUCCUUGGAACCUAGGUGUGA	25	22	1	22	0	mml-miR-362-5p	24	1	22	22	2	1
F19043_x8	CGGGUGGAUCACGAUGCAAUUUU	8	23	1	22	1	oan-miR-363*	22	1	22	22	0	1
F10998_x14	AGGGACUUUUGGGGGCAGAUGUGU	14	24	1	23	1	oan-miR-365*	23	1	23	23	0	1
F10944_x14	AGAUCGACCGUGUUAUAUUCG	14	21	1	21	0	mml-miR-369-5p	22	1	21	21	1	1
F125166_x1	ACUCAAACUGUGGGGGCAA	1	19	1	18	1	mml-miR-371-5p	20	1	18	18	2	1
F1574_x109	UUAUAAUACAACCUGAUAAGU	109	21	1	21	0	ptr-miR-374a	22	1	21	21	1	1
F13101_x12	CUUAUCAGGUUGUAUUGUAAUU	12	22	1	22	0	hsa-miR-374a*	22	1	22	22	0	0.95
F30706_x5	UUUUGUUCGUUCGGCUCGCGUG	5	22	1	22	0	mdo-miR-375	23	1	22	22	1	1
F2072_x83	UUUGUUCGUUCGGCUCGCGUG	83	21	1	21	0	ptr-miR-375	22	1	21	21	1	1
F2038_x84	AUCAUAGAGGAAAAUCCACAU	84	21	1	19	2	ptr-miR-376a	21	1	19	19	2	1
F223769_x1	GUAGAUUCUCCUUCUAUGAGUAC	1	23	1	22	1	hsa-miR-376a*	22	1	22	22	0	1
F92161_x2	GUAGAUUUUCCUUCUAUGA	2	19	1	19	0	rno-miR-376a*	21	2	20	19	2	0.95
F4069_x41	AUCAUAGAGGAAAAUCCAUGU	41	21	1	21	0	ptr-miR-376b	22	1	21	21	1	1
F249790_x1	AACAUAGAGGAAAUUUCAC	1	19	1	19	0	rno-miR-376c	21	1	19	19	2	1
F8394_x19	UGGUAGACUGUGGAACGUAGGU	19	22	1	21	1	ptr-miR-379	21	1	21	21	0	0.95
F270870_x1	UAUGUAACAUGGUCCACUAAC	1	21	1	21	0	rno-miR-379*	22	2	22	21	1	1
F235532_x1	AUGGUUGACCAUAGGACAUGCG	1	22	1	22	0	rno-miR-380	22	1	22	22	0	0.95
F5919_x27	UAUACAAGGACAAGCUCUCUGU	27	22	1	22	0	ptr-miR-381	22	1	22	22	0	0.95
F53282_x3	AAUCAUUCACGGACAACACU	3	20	1	20	0	rno-miR-382*	21	1	20	20	1	1
F223828_x1	CAGAUCAGAAGGUGAUUGUGGCA	1	23	1	22	1	oan-miR-383	22	1	22	22	0	1
F1187_x145	AUAGUAGACCGUAUAGCGUAC	145	21	1	21	0	cfa-miR-411	22	1	21	21	1	1
F2041_x84	UAGUAGACCGUAUAGCGUAC	84	20	1	20	0	ptr-miR-411	21	1	20	20	1	1
F2532_x67	UAUGUAACACGGUCCACUAAC	67	21	1	21	0	hsa-miR-411*	22	1	21	21	1	1
F18808_x8	ACUGGACUUGGGGUCAGAAGGC	8	22	1	22	0	ptr-miR-422a	22	1	22	22	0	0.95
F197_x1189	CAGCAGCAAUUCAUGUUUUGA	1189	21	1	21	0	ptr-miR-424	22	1	21	21	1	1
F13567_x11	AUCGGGAAUGUCGUGUCCGCC	11	21	1	21	0	hsa-miR-425*	22	1	21	21	1	1
F5705_x28	UGUCUUGCAGGCCGUCAUGC	28	20	1	20	0	ptr-miR-431	21	1	20	20	1	1
F381323_x1	UGCAGGUCGUCUUGCAGGGCUUCA	1	24	3	23	3	hsa-miR-431*	22	1	21	21	1	1
F246_x927	UCUUGGAGUAGGUCAUUGGGU	927	21	1	21	0	ptr-miR-432	23	1	21	21	2	1
F399077_x1	UUGCAUAUGUAGGAUGUCCCA	1	21	1	21	0	ptr-miR-448	22	1	21	21	1	1
F13151_x11	UGGCAGUGUAUUGUUAGCU	11	19	1	19	0	ptr-miR-449a	22	1	19	19	3	1
F147767_x1	UGGCAGUGUGUGUUAGCUGGUA	1	22	1	21	1	oan-miR-449a	21	1	21	21	0	0.95
F17242_x9	AGGCAGUGUAUUGUUAGCUGGCU	9	23	1	22	1	ptr-miR-449b	22	1	22	22	0	1
F5639_x29	UUUUGCGAUGUGUUCCUAAUAC	29	22	1	21	1	ptr-miR-450a	22	1	21	21	1	1
F279387_x1	AUUGGGAACAUUUUGCAU	1	18	1	18	0	mmu-miR-450b-3p	22	1	18	18	4	1
F77722_x2	AAACCGUUACCAUUACUGUGUUU	2	23	1	22	1	mdo-miR-451	22	1	22	22	0	1
F4661_x35	AACUGUUUGCAGAGGAAACUGAG	35	23	1	22	1	ptr-miR-452	22	1	22	22	0	1
F83559_x2	UGUUUGCAGAGGAAACUGAGA	2	21	1	21	0	mmu-miR-452	22	1	21	21	1	1
F41441_x3	UAGUGCAAUAUUGCUUAUAGGGUU	3	24	1	23	1	ptr-miR-454	23	1	23	23	0	1
F17434_x8	AUGCAGUCCAUGGGCAUAUACAC	8	23	2	23	1	gga-miR-455-3p	22	1	22	22	0	1
F133676_x1	UCACUCCUCUCCUCCCGUCUUC	1	22	1	21	1	hsa-miR-483-3p	21	1	21	21	0	1
F5850_x28	AGAGGCUGGCCGUGAUGAAUUC	28	22	1	22	0	cfa-miR-485	23	1	22	22	1	1
F28031_x5	GUCAUACACGGCUCUCCUCUC	5	21	1	21	0	mmu-miR-485*	22	2	22	21	1	1
F385632_x1	GUGACAUCACAUAUACGGCG	1	20	1	19	1	ptr-miR-489	22	1	19	19	3	1
F265261_x1	UCCUUAUGCAAGAUUCCCUUUU	1	22	3	20	4	ptr-miR-491	22	1	18	18	4	1
F14561_x10	UGAAGGUCUACUGUGUGCCAGGU	10	23	1	22	1	mml-miR-493	22	1	22	22	0	1
F1531_x112	UGAAACAUACACGGGAAACCUCU	112	23	1	22	1	ptr-miR-494	22	1	22	22	0	1
F159470_x1	CAAACCACACUGUGGUGUUGG	1	21	1	19	2	hsa-miR-497*	22	1	19	19	3	1
F353513_x1	AACAUCACAGCAAGUCUGUGCUAU	1	24	1	22	2	ptr-miR-499	22	1	22	22	0	1
F19570_x7	UUAAGACUUGUAGUGAUGUUUA	7	22	1	22	0	gga-miR-499	23	1	22	22	1	1
F40_x7334	UUAAGACUUGCAGUGAUGUUUA	7334	22	1	22	0	xtr-miR-499	23	1	22	22	1	1
F26501_x5	AAACAUCACUGCAAGUCUGAA	5	21	3	20	3	oan-miR-499*	22	5	22	18	4	1
F13093_x12	AUGCACCUGGGCAAGGAUUCU	12	21	1	21	0	hsa-miR-500*	22	1	21	21	1	1
F205865_x1	AAUGCACCUGGGCAAGGA	1	18	1	18	0	cfa-miR-502	22	1	18	18	4	1
F23300_x6	AGACCCUGGUCUGCACUCUAU	6	21	1	21	0	ptr-miR-504	22	1	21	21	1	1
F253665_x1	AACACUUGCUGGUUUUCU	1	18	1	18	0	mmu-miR-505	22	5	22	18	4	1
F22304_x6	AACACUUGCUGGUUUCCU	6	18	1	18	0	ptr-miR-505	22	5	22	18	4	1
F10083_x15	GGGAGCCAGGAAGUAUUGAUGUU	15	23	1	22	1	hsa-miR-505*	22	1	22	22	0	1
F117248_x1	AAUGGCGCCUUUCUGAGUAGA	1	21	1	21	0	age-miR-506	21	1	21	21	0	0.95
F8449_x19	UGAAUGGCGCCUUUCUGAGUAGA	19	23	3	23	2	age-miR-506	21	1	21	21	0	0.95
F215767_x1	AUUGGCACUUUUUAGAGUGU	1	20	2	19	2	age-miR-507	21	2	19	18	3	1
F88012_x2	UGACUGUCACCUUUUUGAGUAGA	2	23	5	23	4	pbi-miR-508	23	5	23	19	4	1
F3582_x47	UACUGCAGAGAGUGGCAAUCAU	47	22	1	21	1	hsa-miR-509-5p	21	1	21	21	0	0.95
F79276_x2	GGAGAAAUUAUCCUUGGUGUGUU	2	23	1	22	1	ptr-miR-539	22	1	22	22	0	1
F4798_x34	UGUGACAGAUUGAUAACUGA	34	20	1	20	0	cfa-miR-542	22	1	20	20	2	1
F139525_x1	UCAGUAAAUGUUUAUUGGAUGA	1	22	1	21	1	bta-miR-545*	21	1	21	21	0	1
F97835_x2	CCUCAGUAAAUGUUUAUUGGAUGA	2	24	3	23	3	bta-miR-545*	21	1	21	21	0	1
F23203_x6	GCGACCCAUACUUGGUUUCAGU	6	22	1	22	0	rno-miR-551b	23	2	23	22	1	1
F24953_x6	UACAGUUGUUCAACCAGUUACU	6	22	1	22	0	ptr-miR-582	23	1	22	22	1	1
F11429_x13	GAGCUUAUUCAUAAAAGUACAG	13	22	1	22	0	oan-miR-590*	22	1	22	22	0	0.95
F48032_x3	GAGCUUAUUCAUAAAAGUAC	3	20	1	18	2	mml-miR-590-5p	22	1	18	18	4	1
F325304_x1	UCCGAGCCUGGGUCUCCCUCUAAC	1	24	1	21	3	ptr-miR-615	22	1	21	21	1	1
F387825_x1	GGGGCUCCCCGGUGCUCGGAU	1	21	1	21	0	mml-miR-615-5p	22	1	21	21	1	0.95
F17135_x9	AUGCUGACAUAUUUACUAGAGGA	9	23	1	22	1	mml-miR-628-5p	22	1	22	22	0	1
F3770_x44	AAUGGCGCCACUAGGGUUGUGU	44	22	1	21	1	ptr-miR-652	21	1	21	21	0	1
F22619_x6	UAUUCAUUUAUCUCCCAGCCUAC	6	23	1	23	0	ptr-miR-664	23	1	22	22	1	0.96
F125525_x1	AGGAAGCCCUGGAGGGGCUGGAUAU	1	25	1	22	3	mml-miR-671-5p	23	1	22	22	1	1
F196640_x1	CUCUUCAAUCUCAGGACUCGCAU	1	23	1	21	2	cfa-miR-676	21	1	21	21	0	1
F233643_x1	UCAAUGGCUGAGGUGAGGUAC	1	21	1	18	3	mmu-miR-685	21	1	18	18	3	1
F5879_x27	AAGGAGCUUACAAUCUAGCUGGGA	27	24	1	23	1	ptr-miR-708	23	1	23	23	0	1
F371080_x1	AAGGCCGAAGUGGAGCAGGGUUCC	1	24	2	22	3	gga-miR-739	21	1	21	21	0	1
F2108_x81	UGCGGGGCUAGGGCUAACAGCAU	81	23	1	22	1	ptr-miR-744	22	1	22	22	0	1
F104042_x1	CGGCUCUGGGUCUGUGGGGAA	1	21	1	20	1	ptr-miR-760	20	1	20	20	0	1
F8965_x17	CUGGGAUCUCUGGGGUCUUGGUU	17	23	1	23	0	hsa-miR-769-3p	23	1	23	23	0	0.96
F72270_x2	UGAGACCUCUGGGUUCUGAGCAGA	2	24	1	21	3	hsa-miR-769-5p	22	1	21	21	1	1
F301131_x1	UGGAAGACUAGUGAUUUUU	1	19	1	19	0	gga-miR-7b	22	1	19	19	3	1
F93443_x2	UCAGUAACAAAGAUUCAUCCUUG	2	23	1	23	0	oan-miR-802	24	1	23	23	1	1
F290237_x1	GCAGGAACUUGUGAGUCUCCUA	1	22	1	21	1	ptr-miR-873	21	1	21	21	0	1
F273454_x1	CUGCCCUGGCCCGAGGGACCGAA	1	23	1	22	1	ptr-miR-874	22	1	22	22	0	1
F9490_x16	AGGCAGCGGGGUGUAGUGGAU	16	21	1	21	0	ptr-miR-885	22	1	21	21	1	1
F241308_x1	CUCCAUUACACUACCCUGCCUAA	1	23	2	21	3	mml-miR-885-5p	22	1	20	20	2	1
F797_x223	UAAAGCUAGAUAACCGAAAGUA	223	22	1	21	1	mdo-miR-9*	21	1	21	21	0	1
F70208_x2	AGUCAGCGGAGGAAAAGAAACU	2	22	2	22	1	ptr-miR-923	21	1	21	21	0	1
F29312_x5	UAUUGCACUCGUCCCGGCCUUC	5	22	1	21	1	odi-miR-92a	22	1	21	21	1	1
F14378_x10	AUUGCACUUGUCCCGGCCU	10	19	1	19	0	dya-miR-92a	22	2	20	19	3	1
F360417_x1	UAUUGCACUUGUCCCGGCCUUA	1	22	1	21	1	cin-miR-92b	21	1	21	21	0	1
F88328_x2	UAUUGCACUUGUCCCGGUCUGU	2	22	1	20	2	csa-miR-92b	21	1	20	20	1	1
F8057_x20	AGGGACGGGACGCGGUGCAGUGUU	20	24	1	22	2	hsa-miR-92b*	22	1	22	22	0	1
F296101_x1	UAUUGCACUCGUCCCGGUCUCC	1	22	1	20	2	cin-miR-92c	22	1	20	20	2	1
F148660_x1	CAAAGUGCUGUUUGUGCAGGUA	1	22	2	22	1	dre-miR-93	22	2	22	21	1	1
F82910_x2	ACUGCUGAGCUAGCACUUCCCGA	2	23	1	22	1	mmu-miR-93*	22	1	22	22	0	1
F43273_x3	CAGUUACCGCUUCCGCUACCGC	3	22	1	22	0	ptr-miR-935	23	2	23	22	1	1
F3778_x44	UUCAACGGGUAUUUAUUGAG	44	20	1	20	0	mml-miR-95	22	1	20	20	2	1
F208357_x1	UUGUCAUCGGGGGUAUUAUUAAA	1	23	1	19	4	dme-miR-959	22	1	19	19	3	1
F4014_x41	CAAGCUCGCUUCUAUGGGUCUGU	41	23	1	22	1	hsa-miR-99a*	22	1	22	22	0	1
F391087_x1	CAAGCUCGCUUCUAUGGGUCUAU	1	23	1	21	2	gga-miR-99a*	21	1	21	21	0	1
F2143_x80	CACCCGUAGAACCGACCUUGCGA	80	23	1	22	1	ptr-miR-99b	22	1	22	22	0	1
F13276_x11	CAAGCUCGUGUCUGUGGGUCCGA	11	23	1	22	1	rno-miR-99b*	22	1	22	22	0	1
