# Supplementary material for: Discovery of Porcine microRNAs in Multiple Tissues by a Solexa Deep Sequencing Approach
Source: PLoS One. 2011 Jan 25;6(1):e16235. doi: 10.1371/journal.pone.0016235 (PMC3026822; doi:10.1371/journal.pone.0016235)
Supplement: Table S7 — Porcine microRNAs were predicated by miRDeep program. (XLS) [file pone.0016235.s008.xls]

## Sheet: Sheet1
Table S7. Porcine microRNAs were predicated by miRDeep program.
Tag ID	Tag sequence (5'-3')	Tag length	No.of species	Known miRNAs
K2317_x16	UGAGGUAGUAGGUUGUAUAGUU	22	16	cfa-let-7a
K2166_x12	UGAGGUAGUAGGUUGUGUGGUU	22	12	bta-let-7b
K3845_x11	UGAGGUAGUAGGUUGUAUGGUU	22	11	ssc-let-7c
K2308_x6	UGAGGUAGGAGGUUGUAUAGUU	22	6	cfa-let-7e
K3609_x9	UGAGGUAGUAGUUUGUGCUGUU	22	9	bta-let-7i
K4019_x8	UGGAAUGUAAAGAAGUAUGUAU	22	8	mmu-miR-1
K4119_x16	ACCCUGUAGAUCCGAAUUUGU	21	16	cfa-miR-10
K2820_x15	UACAGUACUGUGAUAACUGAAG	22	15	bta-miR-101
K4031_x21	AGCAGCAUUGUACAGGGCUAUGA	23	21	ssc-miR-103
K1521_x1	ACGGAUGUUUGAGCAUGUGCUA	22	1	hsa-miR-105*
K4030_x8	UCAAAUGCUCAGACUCCUGU	20	8	ssc-miR-105-1
K890_x9	AAAAGUGCUUACAGUGCAGGUAGC	24	9	ssc-miR-106a
K55_x17	AGCAGCAUUGUACAGGGCUAUCA	23	17	ssc-miR-107
K4484_x8	UACCCUGUAGAACCGAAUUUGUG	23	8	bta-miR-10b
K3289_x11	UGGAGUGUGACAAUGGUGUUUG	22	11	ssc-miR-122
K3468_x3	CCCCACCUCCUCUCUCCUCAG	21	3	hsa-miR-1224-3p
K3577_x16	UAAGGCACGCGGUGAAUGCCAAG	23	16	bta-miR-124a
K2369_x5	ACAGGUGAGGUUCUUGGGAGCC	22	5	rno-miR-125a-3p
K203_x4	UCCCUGAGACCCUUUAACCUGUGA	24	4	rno-miR-125a-5p
K1264_x37	UCCCUGAGACCCUAACUUGUGA	22	37	ssc-miR-125b
K1524_x9	CAUUAUUACUUUUGGUACGCG	21	9	cfa-miR-126
K2396_x10	UCACAGUGAACCGGUCUCUUU	21	10	ssc-miR-128
K3599_x8	CUUUUUGCGGUCUGGGCUUGC	21	8	cfa-miR-129
K2047_x3	ACUCGGCGUGGCGUCGGUCGUG	22	3	cfa-miR-1307
K502_x10	CAGUGCAAUGUUAAAAGGGCAU	22	10	ssc-miR-130a
K1281_x10	UAACAGUCUACAGCCAUGGUCG	22	10	cfa-miR-132
K1246_x27	UUGGUCCCCUUCAACCAGCUGU	22	27	rno-miR-133a
K1162_x7	UUUGGUCCCCUUCAACCAGCUA	22	7	rno-miR-133b
K788_x4	UGUGACUGGUUGACCAGAGGG	21	4	rno-miR-134
K3406_x16	UAUGGCUUUUUAUUCCUAUGUGA	23	16	ssc-miR-135
K3367_x5	UAUGGCUUUUCAUUCCUAUGUGA	23	5	rno-miR-135b
K4251_x10	ACUCCAUUUGUUUUGAUGAUGGA	23	10	ssc-miR-136
K1638_x6	UUAUUGCUUAAGAAUACGCGUAG	23	6	rno-miR-137
K3655_x8	AGCUGGUGUUGUGAAUCAGGCCG	23	8	cfa-miR-138a
K1275_x4	UCUACAGUGCACGUGUCUCCAG	22	4	bta-miR-139
K1316_x7	CAGUGGUUUUACCCUAUGGUAG	22	7	rno-miR-140
K1994_x4	UAACACUGUCUGGUAAAGAUGG	22	4	rno-miR-141
K2665_x8	UGUAGUGUUUCCUACUUUAUGGA	23	8	rno-miR-142-3p
K2110_x8	CAUAAAGUAGAAAGCACUACU	21	8	rno-miR-142-5p
K862_x6	UGAGAUGAAGCACUGUAGCUC	21	6	cfa-miR-143
K1034_x8	UACAGUAUAGAUGAUGUACU	20	8	cfa-miR-144
K605_x7	GUCCAGUUUUCCCAGGAAUCCCUU	24	7	ssc-miR-145
K4123_x7	UGAGAACUGAAUUCCAUGGGUU	22	7	cfa-miR-146a
K2371_x6	UGAGAACUGAAUUCCAUAGGCU	22	6	cfa-miR-146b
K245_x10	UCAGUGCACUACAGAACUUUGU	22	10	ssc-miR-148a
K431_x6	UCGAGGAGCUCACAGUCUAGU	21	6	cfa-miR-151
K111_x8	UUGCAUAGUCACAAAAGUGAUC	22	8	rno-miR-153
K211_x13	UAGCAGCACAUAAUGGUUUGUG	22	13	mmu-miR-15a
K3190_x3	UAGCAGCACAUCAUGGUUUGUA	22	3	ssc-miR-15b
K4284_x13	UAGCAGCACAUCAUGGUUUACA	22	13	ssc-miR-15b
K1445_x16	UAGCAGCACGUAAAUAUUGGCG	22	16	ssc-miR-16
K3886_x17	UAAGGUGCAUCUAGUGCAGAUA	22	17	ssc-miR-18
K1553_x19	AACAUUCAACGCUGUCGGUGAGU	23	19	bta-miR-181a
K752_x7	AACAUUCAUUGCUGUCGGUGGGUU	24	7	ssc-miR-181b
K3578_x8	AACAUUCAACCUGUCGGUGAGU	22	8	ssc-miR-181c
K1308_x6	AACAUUCAUUGUUGUCGGUGGGU	23	6	cfa-miR-181d
K2214_x5	UUUGGCAAUGGUAGAACUCACA	22	5	rno-miR-182
K791_x5	UGGUUCUAGACUUGCCAACUA	21	5	hsa-miR-182*
K3826_x14	UAUGGCACUGGUAGAAUUCACUG	23	14	ssc-miR-183
K2471_x10	UGGACGGAGAACUGAUAAGGGU	22	10	ssc-miR-184
K3811_x7	CAAAGAAUUCUCCUUUUGGGCU	22	7	ssc-miR-186
K2392_x5	CAUCCCUUGCAUGGUGGAGGGU	22	5	rno-miR-188
K1106_x12	UGAUAUGUUUGAUAUAUUAGGU	22	12	rno-miR-190
K2199_x4	UGAUAUGUUUGAUAUUGGGUU	21	4	mmu-miR-190b
K3869_x7	CUGACCUAUGAAUUGACAGCC	21	7	cfa-miR-192
K3175_x3	CGGGGUUUUGAGGGCGAGAUGA	22	3	cfa-miR-193b
K1143_x13	UGUAACAGCAACUCCAUGUGGA	22	13	cfa-miR-194
K3122_x7	UAGCAGCACAGAAAUAUUGGC	21	7	cfa-miR-195
K64_x13	UAGGUAGUUUCAUGUUGUUGGG	22	13	cfa-miR-196a
K1570_x5	UAGGUAGUUUCCUGUUGUUGGG	22	5	cfa-miR-196b
K4305_x9	ACAGUAGUCUGCACAUUGGUUA	22	9	bta-miR-199a-3p
K1693_x3	CCCAGUGUUUAGACUAUCUGUUC	23	3	bta-miR-199b
K641_x23	UGUGCAAAUCUAUGCAAAACUGA	23	23	ssc-miR-19a
K4029_x22	UGUGCAAAUCCAUGCAAAACUGA	23	22	bta-miR-19b
K1189_x11	UAAAGUGCUUAUAGUGCAGGUAG	23	11	cfa-miR-20
K4370_x11	UAACACUGUCUGGUAACGAUGU	22	11	bta-miR-200a
K1108_x21	UUCCCUUUGUCAUCCUAUGCCU	22	21	ssc-miR-204
K2147_x17	UCCUUCAUUCCACCGGAGUCUG	22	17	ssc-miR-205
K4075_x6	AUAAGACGAGCAAAAAGCUUGU	22	6	rno-miR-208
K690_x4	AUAAGACGAACAAAAGGUUUGU	22	4	mmu-miR-208b
K3608_x16	UAGCUUAUCAGACUGAUGUUGA	22	16	ssc-miR-21
K3601_x2	UAACAGUCUCCAGUCACGGCCA	22	2	rno-miR-212
K1449_x15	ACAGCAGGCACAGACAGGCAG	21	15	ssc-miR-214
K4386_x2	UGCCUGUCUACACUUGCUGUGC	22	2	mmu-miR-214*
K3165_x8	AUGACCUAUGAAUUGACAGAC	21	8	bta-miR-215
K3164_x8	UAAUCUCAGCUGGCAACUGUG	21	8	ssc-miR-216
K2309_x6	AAAUCUCUGCAGGCAAAUGUGA	22	6	cfa-miR-216
K4312_x4	UAAUCUCUGCAGGCAACUGUGA	22	4	cfa-miR-216
K1431_x19	UUGUGCUUGAUCUAACCAUGU	21	19	cfa-miR-218
K2122_x16	UGAUUGUCCAAACGCAAUUCUUG	23	16	cfa-miR-219
K4063_x12	UGAUUGUCCAAACGCAAUUCU	21	12	cfa-miR-219
K2465_x16	AAGCUGCCAGUUGAAGAACUGU	22	16	cfa-miR-22
K3521_x7	AGCUACAUCUGGCUACUGGGUCUC	24	7	bta-miR-222
K4388_x8	CAAGUCACUAGUGGUUCCGUUUA	23	8	ssc-miR-224
K462_x6	AGUUCUUCAGUGGCAAGCUUUA	22	6	bta-miR-22-5p
K1784_x14	AUCACAUUGCCAGGGAUUUCC	21	14	ssc-miR-23a
K3033_x17	UGGCUCAGUUCAGCAGGAACAG	22	17	ssc-miR-24
K2510_x17	UUCAAGUAAUCCAGGAUAGGCU	22	17	ssc-miR-26a
K3515_x9	UUCACAGUGGCUAAGUUCCGCC	22	9	ssc-miR-27a
K3729_x12	AAGGAGCUCACAGUCUAUUGAG	22	12	rno-miR-28
K426_x3	CACUAGAUUGUGAGCUCCUGGA	22	3	cfa-miR-28
K1435_x4	UGGUUUACCGUCCCACAUACAU	22	4	rno-miR-299
K1274_x4	ACUGAUUUCUUUUGGUGUUCAG	22	4	rno-miR-29a*
K195_x11	UAGCACCAUUUGAAAUCAGU	20	11	ssc-miR-29b
K1646_x11	UAGCACCAUUUGAAAUCGGUUA	22	11	ssc-miR-29c
K960_x7	CAGUGCAAUAGUAUUGUCAAAGC	23	7	rno-miR-301a
K4393_x3	CAGUGCAAUGAUAUUGUCAAAGC	23	3	hsa-miR-301b
K2343_x5	UAAGUGCUUCCAUGUUUUAGUAG	23	5	mmu-miR-302b
K2555_x1	UAAGUGCUUCCAUGUUUUAGU	21	1	mmu-miR-302b
K2906_x11	CUUUCAGUCGGAUGUUUGCAGC	22	11	rno-miR-30a*
K967_x12	UGUAAACAUCCUACACUCAGCU	22	12	ssc-miR-30b
K1049_x10	UGUAAACAUCCUACACUCUCAGC	23	10	ssc-miR-30c
K746_x13	UGUAAACAUCCCCGACUGGAAG	22	13	cfa-miR-30d
K3460_x7	UGUAAACAUCCUUGACUGGAAG	22	7	bta-miR-30e-5p
K3057_x6	GGCAAGAUGCUGGCAUAGCUG	21	6	cfa-miR-31
K1237_x10	UAUUGCACAUUACUAAGUUGC	21	10	ssc-miR-32
K3642_x7	AAAAGCUGGGUUGAGAGGGCGA	22	7	cfa-miR-320
K670_x6	CACAUUACACGGUCGACCUCU	21	6	ssc-miR-323
K1459_x2	UUUAUUGAGCACCUCCUAUCAA	22	2	rno-miR-325-3p
K1825_x3	CCUCUGGGCCCUUCCUCCAG	20	3	ssc-miR-326
K2302_x5	CUGGCCCUCUCUGCCCUUCCGU	22	5	cfa-miR-328
K3867_x3	AACACACCUGGUUAACCUCUUU	22	3	hsa-miR-329
K19_x11	GUGCAUUGUAGUUGCAUUG	19	11	cfa-miR-33
K4410_x4	UCUCUGGGCCUGUGUCUUAGGC	22	4	rno-miR-330
K4265_x6	GCCCCUGGGCCUAUCCUAGAA	21	6	bta-miR-331
K60_x6	UCAAGAGCAAUAACGAAAAAUGU	23	6	cfa-miR-335
K3134_x5	UUAUAAAGCAAUGAGACUGAUU	22	5	rno-miR-340-5p
K2915_x6	UCUCACACAGAAAUCGCACCCGU	23	6	cfa-miR-342
K4354_x1	CCUGAACUAGGGGUCUGGAGG	21	1	cfa-miR-345
K1334_x3	UGUCUGCCCGCAUGCCUGCCUCU	23	3	hsa-miR-346
K1009_x16	UGGCAGUGUCUUAGCUGGUUGU	22	16	ssc-miR-34a
K2457_x3	UGGCAGUGUCUUAGCUGGUUGUU	23	3	ssc-miR-34a
K1612_x1	AGGCAGUGUAAUUAGCUGAUUG	22	1	bta-miR-34b
K553_x1	UAGGCAGUGUAAUUAGCUGAUUG	23	1	rno-miR-34b
K1026_x7	AGGCAGUGUAGUUAGCUGAUUGC	23	7	cfa-miR-34c
K153_x3	AACACACCUAUUCAAGGAUUCA	22	3	hsa-miR-362-3p
K2414_x5	AAUUGCACGGUAUCCAUCUGUA	22	5	cfa-miR-363
K1133_x14	UAAUGCCCCUAAAAAUCCUUAU	22	14	cfa-miR-365
K1973_x4	AAUUGCACUUUAGCAAUGGUGA	22	4	mmu-miR-367
K2379_x4	UUAUAAUACAACCUGAUAAGUG	22	4	bta-miR-374a
K1112_x6	AUAUAAUACAACCUGCUAAGUG	22	6	cfa-miR-374b
K3713_x5	UUUGUUCGUUCGGCUCGCGUGA	22	5	rno-miR-375
K4403_x4	AUCAUAGAGGAAAAUCCACGU	21	4	cfa-miR-376
K1713_x3	AACAUAGAGGAAAUUCCACGU	21	3	hsa-miR-376c
K1337_x5	ACUGGACUUGGAGUCAGAAGG	21	5	cfa-miR-378
K3207_x5	GAAGUUGUUCGUGGUGGAUUCG	22	5	rno-miR-382
K3738_x7	AGAUCAGAAGGUGAUUGUGGCU	22	7	cfa-miR-383
K2601_x5	UAGUAGACCGUAUAGCGUACG	21	5	cfa-miR-411
K2794_x4	AUCAACAGACAUUAAUUGGGCGC	23	4	mmu-miR-421
K3971_x5	AGCUCGGUCUGAGGCCCCUCAGU	23	5	bta-miR-423
K3696_x3	CAGCAGCAAUUCAUGUUUUGAA	22	3	hsa-miR-424
K4440_x8	AAUGACACGAUCACUCCCGUUGA	23	8	cfa-miR-425
K918_x4	UCUUGGAGUAGGUCAUUGGGUGG	23	4	hsa-miR-432
K2801_x6	UUGCAUAUGUAGGAUGUCCCAU	22	6	cfa-miR-448
K2246_x6	UGGCAGUGUAUUGUUAGCUGGU	22	6	cfa-miR-449
K872_x5	UUUUGCGAUGUGUUCCUAAUAU	22	5	bta-miR-450
K1202_x5	UAGUGCAAUAUUGCUUAUAGGGU	23	5	hsa-miR-454
K2812_x5	UAUGUGCCUUUGGACUACAUCG	22	5	cfa-miR-455
K1490_x6	UCAGGCUCAGUCCCCUCCCGAU	22	6	bta-miR-484
K1681_x4	UCCUGUACUGAGCUGCCCCGAG	22	4	mmu-miR-486
K3497_x6	AAUCGUACAGGGUCAUCCACUU	22	6	cfa-miR-487
K1786_x3	AAUCAUACAGGGACAUCCAGUU	22	3	hsa-miR-487a
K4262_x3	UUGAAAGGCUAUUUCUUGGUC	21	3	hsa-miR-488
K554_x5	CAACCUGGAGGACUCCAUGCUG	22	5	mmu-miR-490
K4512_x3	CUUAUGCAAGAUUCCCUUCUAC	22	3	hsa-miR-491-3p
K666_x4	UGAAACAUACACGGGAAACCUC	22	4	mmu-miR-494
K3072_x4	UGAGUAUUACAUGGCCAAUCUC	22	4	mmu-miR-496
K4035_x3	CAGCAGCACACUGUGGUUUGUA	22	3	bta-miR-497
K4298_x6	UUAAGACUUGCAGUGAUGUUU	21	6	cfa-miR-499
K1467_x3	UAAUCCUUGCUACCUGGGUGAGA	23	3	hsa-miR-500
K3799_x2	UAGCAGCGGGAACAGUACUGCAG	23	2	rno-miR-503
K125_x4	AGACCCUGGUCUGCACUCUAUC	22	4	mmu-miR-504
K894_x3	CGUCAACACUUGCUGGUUUCCU	22	3	hsa-miR-505
K4415_x5	CAUGCCUUGAGUGUAGGACCGU	22	5	cfa-miR-532
K2589_x5	UGACAACGAGAGAGAGCACGC	21	5	osa-miR535
K1972_x5	UGUGACAGAUUGAUAACUGAAA	22	5	cfa-miR-542
K2560_x1	UCAGUAAAUGUUUAUUGGAUG	21	1	bta-miR-545*
K2545_x6	GCGACCCAUACUUGGUUUCAG	21	6	rno-miR-551b
K4491_x4	AUGUAUAAAUGUAUACACAC	20	4	mmu-miR-568
K2093_x3	CACGCUCAUGCACACACCCACA	22	3	cfa-miR-574
K769_x2	UUACAGUUGUUCAACCAGUUACU	23	2	hsa-miR-582-5p
K1653_x3	UUGUGUCAAUAUGCGAUGAUGU	22	3	mmu-miR-592
K3223_x3	GUUGUGUCAGUUUAUCAAAC	20	3	hsa-miR-599
K1744_x3	UCUAGUAAGAGUGGCAGUCGA	21	3	hsa-miR-628-3p
K288_x5	AAUGGCGCCACUAGGGUUGUG	21	5	cfa-miR-652
K622_x5	UCCGGUUCUCAGGGCUCCACC	21	5	rno-miR-671
K2313_x26	UGGAAGACUAGUGAUUUUGUUGU	23	26	cfa-miR-7
K3853_x5	AAGGAGCUUACAAUCUAGCUGGG	23	5	cfa-miR-708
K887_x4	CGGCUCUGGGUCUGUGGGGA	20	4	rno-miR-760-3p
K1812_x4	GCAGGAACUUGUGAGUCUCCU	21	4	rno-miR-873
K2680_x3	UGGUGGUUUACAAAGUAAUUCA	22	3	hsa-miR-876-3p
K2997_x3	AGGCAGCGGGGUGUAGUGGAUA	22	3	hsa-miR-885-3p
K142_x4	UAAAGCUAGAUAACCGAAAGU	21	4	rno-miR-9*
K1159_x33	UCUUUGGUUAUCUAGCUGUAUGA	23	33	ssc-miR-9-2
K626_x3	UUUAGAAUUCCUACGCUUUACC	22	3	bmo-miR-927
K3200_x17	UAUUGCACUUGUCCCGGCCUGU	22	17	cfa-miR-92a
K92_x6	UAUUGCACUCGUCCCGGCCUCC	22	6	cfa-miR-92b
K3706_x11	AAAGUGCUGUUCGUGCAGGUAG	22	11	cfa-miR-93
K1103_x2	CCAGUUACCGCUUCCGCUACCGC	23	2	hsa-miR-935
K2408_x9	UUCAACGGGUAUUUAUUGAGCA	22	9	ssc-miR-95
K417_x9	UUUGGCACUAGCACAUUUUUGCU	23	9	rno-miR-96
K711_x13	AACCCGUAGAUCCGAUCUUGUG	22	13	rno-miR-99a
K4395_x8	CACCCGUAGAACCGACCUUGCG	22	8	ssc-miR-99b
