# Supplementary material for: Discovery of Porcine microRNAs in Multiple Tissues by a Solexa Deep Sequencing Approach
Source: PLoS One. 2011 Jan 25;6(1):e16235. doi: 10.1371/journal.pone.0016235 (PMC3026822; doi:10.1371/journal.pone.0016235)
Supplement: Table S8 — Conserved porcine microRNA on the WGS sequence from NCBI database. (XLS) [file pone.0016235.s009.xls]

## Sheet: Sheet1
Table S8. Conserved porcine microRNAs on the WGS sequence from NCBI database.
miRNA ID	Sequence (5'-3')	Method	Tag ID	Porcine Trace Archive accession number	Strand	Trace.seq Start	Trace.seq Stop	Position of read	pre-miRNA ID	pre-miRNA sequence (5'-3')	Fold structure	MFE (kcal/mol)
ssc-let-7a	UGAGGUAGUAGGUUGUAUAGUU	1,3	F3_x171770	gnl|ti|1383371216	-	620	686	3p	ssc-let-7a-2	UGAGGUAGUAGGUUGUAUAGUUUAGAAUUGUAUCAAGGGAGAUAACUGUACAGCCUCCUAGCUUUCC	.(((.(((.((((((((((((.........((((......)))))))))))))))).))).)))..)	-22.4
ssc-let-7a			F3_x171770	gnl|ti|2030669154	-	488	554	3p	ssc-let-7a-2	UGAGGUAGUAGGUUGUAUAGUUUAGAAUUGUAUCAAGGGAGAUAACUGUACAGCCUCCUAGCUUUCC	.(((.(((.((((((((((((.........((((......)))))))))))))))).))).)))..)	-22.4
ssc-let-7b	UGAGGUAGUAGGUUGUGUGGUU	3	K2166_x12	gnl|ti|2042492605	+	117	163	5p	ssc-let-7b	CCACGCAGCCCGGGCGCCCGCGGGGUGAGGUAGUAGGUUGUGUGGUU	((((((((((...((((((((...))).))).)).))))))))))..	-21.9
ssc-let-7c	UGAGGUAGUAGGUUGUAUGGUU	1,3	F5_x86723	gnl|ti|770231893	-	529	595	3p	ssc-let-7c	UGAGGUAGUAGGUUGUAUGGUUUAGAGUUACACCGUGGGAGUUAACUGUACAACCUUCUAGCUUUCC	.(((.(((.(((((((((((((..((.(..(.....)..).))))))))))))))).))).)))..)	-21.9
ssc-let-7e	UGAGGUAGGAGGUUGUAUAGUU	1,3	F27_x13278	gnl|ti|1577747910	+	594	660	3p	ssc-let-7e	UGAGGUAGGAGGUUGUAUAGUUGAGGAGGACACCCACGGAGAUCACUAUACGGCCUCCUAGCUUUCC	.(((.((((((((((((((((.((.(.((....)).).....)))))))))))))))))).)))..)	-29.2
ssc-let-7e			F27_x13278	gnl|ti|1577748104	+	672	740	3p	ssc-let-7e	UGAGGUAGGAGGUUGUAUAGUUGAGGAGGACACCCCACGGAGAUUACUAUACGGCCCUCCUACUUUUCC	.((((((((((((((((((((...(..((....))..).......))))))))).)))))))))))..)	-27.8
ssc-let-7e			F27_x13278	gnl|ti|1577748346	+	532	598	3p	ssc-let-7e	UGAGGUAGGAGGUUGUAUAGUUGAGGAGGACACCCACGGAGAUCACUAUACGGCCUCCUAGCUUUCC	.(((.((((((((((((((((.((.(.((....)).).....)))))))))))))))))).)))..)	-29.2
ssc-let-7i	UGAGGUAGUAGUUUGUGCUGUU	1,3	F57_x5201	gnl|ti|851409191	-	40	117	3p	ssc-let-7i	UGAGGUAGUAGUUUGUGCUGUUGGUCGGGUUGUGACAUUGCCCGCUGUGGAGAUAACUGCGCAAGCUACUGCCUUGCU	.(((((((((((((((((.(((((.(((((.........)))))))........))).))))))))))))))))))))	-36.3
ssc-let-7i			K3609_x9	gnl|ti|2085881822	-	987	1065	5p	ssc-let-7i	GGGCGGUUUCUGUCGCCUCAGCGUGGUCCGGUGCCUCCCCGACACCAUGGCCCUGGCUGAGGUAGUAGUUUGUGCUGUU	(((((....(((..((((((((..((((.((((.(.....).))))..))))...))))))))..)))....)))).))	-32.4
ssc-let-7i			K3609_x9	gnl|ti|2085881822	-	1044	1121	3p	ssc-let-7i	UGAGGUAGUAGUUUGUGCUGUUGGUCGGGUUGUGACAUUGCCCGCUGUGGAGAUAACUGCGCAAGCUACUGCCUUGCU	.(((((((((((((((((.(((((.(((((.........)))))))........))).))))))))))))))))))))	-36.3
ssc-let-7i			K3609_x9	gnl|ti|2085882006	+	65	142	3p	ssc-let-7i	UGAGGUAGUAGUUUGUGCUGUUGGUCGGGUUGUGACAUUGCCCGCUGUGGAGAUAACUGCGCAAGCUACUGCCUUGCU	.(((((((((((((((((.(((((.(((((.........)))))))........))).))))))))))))))))))))	-36.3
ssc-miR-1	UGGAAUGUAAAGAAGUAUGUAU	1,3	F1_x405541	gnl|ti|1071489049	-	971	1031	5p	ssc-mir-1-2	ACAUACUUCUUUAUGUACCCAUAUGAACAUACAAUGCUAUGGAAUGUAAAGAAGUAUGUAU	((((((((((((((((..(((((..............))))).))))))))))))))))))	-20.44
ssc-miR-1			F1_x405541	gnl|ti|2020135326	-	1032	1092	5p	ssc-mir-1-1	ACAUACUUCUUUAUGUGCCCAUAUGGACCUGCUAAGCUAUGGAAUGUAAAGAAGUAUGUAU	((((((((((((((((..((((((((.....)))...))))).)))))))))))))))).)	-23.2
ssc-miR-1			K4019_x8	gnl|ti|311870765	-	76	135	5p	ssc-mir-1-1	ACAUACUCUUUAUGUGCCNAUAUGGACCUGCUAAGCUAUGGAAUGUAAAGAAGUAUGUAU	(((((((((((((((.((...((((..((....)))))))).)))))))).))))))).)	-15.3
ssc-miR-100*	ACAAGCUUGUGUCUAUAGGUAU	1	F93135_x2	gnl|ti|808216925	+	466	519	5p	ssc-mir-100	ACCGUAGAUCCGAACUUGUGCUGAUAGUGCACACAAGCUUGUGUCUAUAGGUAU	((((((((..(((.((((((.((......)))))))).)))..))))).))).)	-18.4
ssc-miR-101	GUACAGUACUGUGAUAACUGA	1,(3)	F397_x499	gnl|ti|1658582760	+	451	505	5p	ssc-mir-101a	AGUUAUCACAGUGCUGAUGCUGUCCAUUCUAAAGGUACAGUACUGUGAUAACUGA	((((((((((((((((.((((............))))))))))))))))))))))	-26.7
ssc-miR-101			F2314_x74	gnl|ti|2024280297	+	687	747	5p	ssc-mir-101-2	UUCGGUUAUCAUGGUACCGAUGCUGUAUAUCUGANAGGUACAGUACUGUGAUAACUGAAGA	(((((((((((((((((.(.((((............))))).)))))))))))))))))))	-23.7
ssc-miR-101			F397_x499	gnl|ti|1672380867	-	686	740	5p	ssc-mir-101a	AGUUAUCACAGUGCUGAUGCUGUCCAUUCUAAAGGUACAGUACUGUGAUAACUGA	((((((((((((((((.((((............))))))))))))))))))))))	-26.7
ssc-miR-101			F397_x499	gnl|ti|2042544659	-	752	806	5p	ssc-mir-101-2	GGUUAUCAUGGUACCGAUGCUGUAUAUCUGAAAGGUACAGUACUGUGAUAACUGA	((((((((((((((.(.((((............))))).))))))))))))))))	-18.9
ssc-miR-101			F2314_x74	gnl|ti|2024281290	+	465	525	5p	ssc-mir-101-2	UUCGGUUAUCAUGGUACCGAUGCUGUAUAUCUGAAAGGUACAGUACUGUGAUAACUGAAGA	(((((((((((((((((.(.((((............))))).)))))))))))))))))))	-23.7
ssc-miR-101			F2314_x74	gnl|ti|2024281400	+	685	745	5p	ssc-mir-101-2	UUCGGUUAUCAUGGUACCGAUGCUGUAUAUCUGAAAGGUACAGUACUGUGAUAACUGAAGA	(((((((((((((((((.(.((((............))))).)))))))))))))))))))	-23.7
ssc-miR-101			F2314_x74	gnl|ti|2024281436	+	328	388	5p	ssc-mir-101-2	UUCGGUUAUCAUGGUACCGAUGCUGUAUAUCUGAAAGGUACAGUACUGUGAUAACUGAAGA	(((((((((((((((((.(.((((............))))).)))))))))))))))))))	-23.7
ssc-miR-101			F2314_x74	gnl|ti|2024281437	+	467	527	5p	ssc-mir-101-2	UUCGGUUAUCAUGGUACCGAUGCUGUAUAUCUGAAAGGUACAGUACUGUGAUAACUGAAGA	(((((((((((((((((.(.((((............))))).)))))))))))))))))))	-23.7
ssc-miR-101			K2820_x15	gnl|ti|1658582760	+	449	507	5p	ssc-mir-101a	UCAGUUAUCACAGUGCUGAUGCUGUCCAUUCUAAAGGUACAGUACUGUGAUAACUGAAG	((((((((((((((((((.((((............))))))))))))))))))))))..	-31.3
ssc-miR-101			K2820_x15	gnl|ti|1672380867	-	684	742	5p	ssc-mir-101a	UCAGUUAUCACAGUGCUGAUGCUGUCCAUUCUAAAGGUACAGUACUGUGAUAACUGAAG	((((((((((((((((((.((((............))))))))))))))))))))))..	-31.3
ssc-miR-101			K2820_x15	gnl|ti|2042544659	-	750	808	5p	ssc-mir-101-2	UCGGUUAUCAUGGUACCGAUGCUGUAUAUCUGAAAGGUACAGUACUGUGAUAACUGAAG	((((((((((((((((.(.((((............))))).))))))))))))))))))	-22.8
ssc-miR-103	AGCAGCAUUGUACAGGGCUAUGA	1,3	F19_x18107	gnl|ti|1420745527	-	343	402	5p	ssc-mir-103-2	AGCUUCUUUACAGUGCUGCCUUGUAGCAUUCAGGUCAAGCAGCAUUGUACAGGGCUAUGA	((((.((.(((((((((((((((.......))))....))))))))))).)))))..)))	-23.4
ssc-miR-103			F19_x18107	gnl|ti|788167029	-	155	216	5p	ssc-mir-103	UCGGCUUCUUUACAGUGCUGCCUUGUUGCAUAUGGAUCAAGCAGCAUUGUACAGGGCUAUGA	((((((.((.(((((((((((.(((.(.(....).).)))))))))))))).))))))..))	-24.4
ssc-miR-103			F19_x18107	gnl|ti|857220823	-	361	422	5p	ssc-mir-103	UCGGCUUCUUUACAGUGCUGCCUUGUUGCAUAUGGAUCAAGCAGCAUUGUACAGGGCUAUGA	((((((.((.(((((((((((.(((.(.(....).).)))))))))))))).))))))..))	-24.4
ssc-miR-103			F19_x18107	gnl|ti|861584500	+	360	421	5p	ssc-mir-103	UCGGCUUCUUUACAGUGCUGCCUUGUUGCAUAUGGAUCAAGCAGCAUUGUACAGGGCUAUGA	((((((.((.(((((((((((.(((.(.(....).).)))))))))))))).))))))..))	-24.4
ssc-miR-105*	ACGGAUGUUUGAGCAUGUGCUA	3	K1521_x1	gnl|ti|774203708	-	313	372	5p	ssc-mir-105-2	GUCAAAUGCUCAGACUCCUUGGUGGCUGCUUAUGCACCACGGAUGUUUGAGCAUGUGCUA	(.((.(((((((((((((...((((.(((....)))))))))).)))))))))).)))))	-27.2
ssc-miR-105-1	UCAAAUGCUCAGACUCCUGU	3	K4030_x8	gnl|ti|773999917	+	119	178	3p	ssc-mir-105-1	UCAAAUGCUCAGACUCCUGUGGUGGCUGCUCAUGCACCACGGAUGUUUGAGCAUGUGCUA	.((.((((((((((..((((((((.(.......)))))))))..)))))))))).)))))	-29
ssc-miR-106a	AAAAGUGCUUACAGUGCAGGUAG	1,(3)	F4247_x39	gnl|ti|810564889	+	633	691	3p	ssc-mir-106a	AAAAGUGCUUACAGUGCAGGUAGCUUUUUGAGAUCUACUGCAAUGCAAGCACUUCUUAC	((((((((((.((.(((((.(((.((.....)).)))))))).)).)))))))).))))	-19.6
ssc-miR-106a			F4247_x39	gnl|ti|810890216	+	630	688	3p	ssc-mir-106a	AAAAGUGCUUACAGUGCAGGUAGCUUUUUGAGAUCUACUGCAAUGCAAGCACUUCUUAC	((((((((((.((.(((((.(((.((.....)).)))))))).)).)))))))).))))	-19.6
ssc-miR-107	AGCAGCAUUGUACAGGGCUAU	1,(3)	F50_x6302	gnl|ti|784805636	-	389	446	5p	ssc-mir-107	AGCUUCGUUACAGUGUUGCCUUGUGGCAUGGAGUUCAAGCAGCAUUGUACAGGGCUAU	((((..((.((((((((((.(((.(((.....))))))))))))))))))..))))..	-22.8
ssc-miR-107			F50_x6302	gnl|ti|862199213	-	539	597	5p	ssc-mir-107	AGCUUCUUUACAGUGUUGGCCUUGUGGCAUGGAGUUCAAGCAGCAUUGUACAGGGCUAU	((((.((.((((((((((..((((.(((.....))))))))))))))))).))))))..	-19.7
ssc-miR-10a-5p	ACCCUGUAGAUCCGAAUUUGU	3	K4119_x16	gnl|ti|2082166069	+	354	414	3p	ssc-mir-10a	ACCCUGUAGAUCCGAAUUUGUGUAAGGAAUUUUGUGGUCACAAAUUCGUAUCUAGGGGAAU	.((((.(((((.((((((((((................)))))))))).))))))))).))	-22.49
ssc-miR-10a-5p	UACCCUGUAGAUCCGAAUUUGU	1	F219_x1021	gnl|ti|2082166069	+	353	415	3p	ssc-mir-10a	UACCCUGUAGAUCCGAAUUUGUGUAAGGAAUUUUGUGGUCACAAAUUCGUAUCUAGGGGAAUA	(.((((.(((((.((((((((((................)))))))))).))))))))).)))	-22.49
ssc-miR-10b	UACCCUGUAGAACCGAAUUUGU	1,(3)	F7535_x21	gnl|ti|1420091182	+	637	698	3p	ssc-mir-10b	UACCCUGUAGAACCGAAUUUGUGUGGUAUCCACAUAGUCACAGAUUCGAUUCUAGGGGAAUA	(.((((.(((((.((((((((((..((......))...)))))))))).))))))))).)))	-23
ssc-miR-10b			F7535_x21	gnl|ti|2022730406	-	499	560	3p	ssc-mir-10b	UACCCUGUAGAACCGAAUUUGUGUGGUAUCCACAUAGUCACAGAUUCGAUUCUAGGGGAAUA	(.((((.(((((.((((((((((..((......))...)))))))))).))))))))).)))	-23
ssc-miR-122	UGGAGUGUGACAAUGGUGUUUG	1,3	F7_x37677	gnl|ti|1374668101	+	454	511	3p	ssc-mir-122	UGGAGUGUGACAAUGGUGUUUGUGUCCAAACUAUCAAACGCCAUUAUCACACUAAAUA	(..(((((((.(((((((((((.((....))...))))))))))).)))))))..)))	-24.9
ssc-miR-122			F7_x37677	gnl|ti|1381808880	-	287	344	3p	ssc-mir-122	UGGAGUGUGACAAUGGUGUUUGUGUCCAAACUAUCAAACGCCAUUAUCACACUAAAUA	(..(((((((.(((((((((((.((....))...))))))))))).)))))))..)))	-24.9
ssc-miR-122			F7_x37677	gnl|ti|1574606791	-	540	597	3p	ssc-mir-122	UGGAGUGUGACAAUGGUGUUUGUGUCCAAACUAUCAAACGCCAUUAUCACACUAAAUA	(..(((((((.(((((((((((.((....))...))))))))))).)))))))..)))	-24.9
ssc-miR-122			F7_x37677	gnl|ti|1574607178	+	813	870	3p	ssc-mir-122	UGGAGUGUGACAAUGGUGUUUGUGUUCAAACUAUCAAACGCCAUUAUCACACUAAAUA	(..(((((((.(((((((((((.((....))...))))))))))).)))))))..)))	-25
ssc-miR-122			F7_x37677	gnl|ti|1574607194	-	986	1043	3p	ssc-mir-122	UGGAGUGUGACAAUGGUGUUUGUGUCCAAACUAUCAAACGCCAUUAUCACACUAAAUA	(..(((((((.(((((((((((.((....))...))))))))))).)))))))..)))	-24.9
ssc-miR-122			F7_x37677	gnl|ti|1574607253	+	548	605	3p	ssc-mir-122	UGGAGUGUGACAAUGGUGUUUGUGUCCAAACUAUCAAACGCCAUUAUCACACUAAAUA	(..(((((((.(((((((((((.((....))...))))))))))).)))))))..)))	-24.9
ssc-miR-122			F7_x37677	gnl|ti|1574607493	-	461	518	3p	ssc-mir-122	UGGAGUGUGACAAUGGUGUUUGUGUCCAAACUAUCAAACGCCAUUAUCACACUAAAUA	(..(((((((.(((((((((((.((....))...))))))))))).)))))))..)))	-24.9
ssc-miR-122			F7_x37677	gnl|ti|757419560	+	301	358	3p	ssc-mir-122	UGGAGUGUGACAAUGGUGUUUGUGUCCAAACUAUCAAACGCCAUUAUCACACUAAAUA	(..(((((((.(((((((((((.((....))...))))))))))).)))))))..)))	-24.9
ssc-miR-122			F7_x37677	gnl|ti|788143419	-	322	379	3p	ssc-mir-122	UGGAGUGUGACAAUGGUGUUUGUGUCCAAACUAUCAAACGCCAUUAUCACACUAAAUA	(..(((((((.(((((((((((.((....))...))))))))))).)))))))..)))	-24.9
ssc-miR-1224-3p	CCCCACCUCCUCUCUCCUCAG	3	K3468_x3	gnl|ti|860598977	+	364	447	5p	ssc-mir-1224	GAGGACUCGGGAGGUGGAGGGUGGCGCUGCCAGAGCCAGGGCACUGUCUCAGCUCGCUUCUCCCCCCACCUCCUCUCUCCUCAG	(((((...(((((((((.(((.((((..((..(((.(((....))).))).)).))))...))).)))))))))...))))).)	-46.4
ssc-miR-124a	UAAGGCACGCGGUGAAUGCCAA	1,(3)	F633_x286	gnl|ti|1420458710	+	480	539	5p	ssc-mir-124-3	CGUGUUCACAGCGGACCUUGAUUUAAUGUCUAUACAAUUAAGGCACGCGGUGAAUGCCAA	.((((((((.(((..((((((((............))))))))..))).))))))))...	-22.5
ssc-miR-124a			F633_x286	gnl|ti|1420670121	+	357	417	5p	ssc-mir-124-1	CGUGUUCACAGCGGACCUUGAUUUAAAUGUCCAUACAAUUAAGGCACGCGGUGAAUGCCAA	.((((((((.(((..((((((((.............))))))))..))).))))))))..)	-22.42
ssc-miR-124a			F633_x286	gnl|ti|1668317505	-	614	674	5p	ssc-mir-124-1	CGUGUUCACAGCGGACCUUGAUUUAAAUGUCCAUACAAUUAAGGCACGCGGUGAAUGCCAA	.((((((((.(((..((((((((.............))))))))..))).))))))))..)	-22.42
ssc-miR-124a			F633_x286	gnl|ti|1668318116	+	48	108	5p	ssc-mir-124-1	CGUGUUCACAGCGGACCUUGAUUUAAAUGUCCAUACAAUUAAGGCACGCGGUGAAUGCCAA	.((((((((.(((..((((((((.............))))))))..))).))))))))..)	-22.42
ssc-miR-124a			F633_x286	gnl|ti|1672109073	-	976	1034	5p	ssc-mir-124-2	CGUGUUCACAGCGGACCUUGAUUUAAUGUCAUACAAUUAAGGCACGCGGUGAAUGCCAA	.((((((((.(((..((((((((...........))))))))..))).))))))))..)	-22.6
ssc-miR-124a			F633_x286	gnl|ti|1672109317	-	1156	1214	5p	ssc-mir-124-2	CGUGUUCACAGCGGACCUUGAUUUAAUGUCAUACAAUUAAGGCACGCGGUGAAUGCCAA	.((((((((.(((..((((((((...........))))))))..))).))))))))..)	-22.6
ssc-miR-124a			F633_x286	gnl|ti|1672109445	-	699	757	5p	ssc-mir-124-2	CGUGUUCACAGCGGACCUUGAUUUAAUGUCAUACAAUUAAGGCACGCGGUGAAUGCCAA	.((((((((.(((..((((((((...........))))))))..))).))))))))..)	-22.6
ssc-miR-124a			F633_x286	gnl|ti|851501889	-	164	224	5p	ssc-mir-124a	CGUGUUCACAGCGGACCUUGAGUUAAAUGUCCAUACAAUUAAGGCACGCGGUGAAUGCCAA	.((((((((.(((..((((((.................))))))..))).))))))))..)	-21.13
ssc-miR-125a-3p	ACAGGUGAGGUUCUUGGGAGCC	3	K2369_x5	gnl|ti|1577748490	+	326	385	5p	ssc-mir-125a	UCCCUGAGACCCUUUAACCUGUGAGGACAUCCAGGGUCACAGGUGAGGUUCUUGGGAGCC	..((..(((.((((..((((((((((....))....)))))))))))).)))..))..).	-26.6
ssc-miR-125a-3p			K2369_x5	gnl|ti|1577748930	+	344	403	5p	ssc-mir-125a	UCCCUGAGACCCUUUAACCUGUGAGGACAUCCAGGGUCACAGGUGAGGUUCUUGGGAGCC	..((..(((.((((..((((((((((....))....)))))))))))).)))..))..).	-26.6
ssc-miR-125a-5p	UCCCUGAGACCCUUUAACCUGU	1,(3)	F6453_x25	gnl|ti|1577748490	+	326	385	3p	ssc-mir-125a	UCCCUGAGACCCUUUAACCUGUGAGGACAUCCAGGGUCACAGGUGAGGUUCUUGGGAGCC	..((..(((.((((..((((((((((....))....)))))))))))).)))..))..).	-26.6
ssc-miR-125a-5p			F6453_x25	gnl|ti|1577748930	+	344	403	3p	ssc-mir-125a	UCCCUGAGACCCUUUAACCUGUGAGGACAUCCAGGGUCACAGGUGAGGUUCUUGGGAGCC	..((..(((.((((..((((((((((....))....)))))))))))).)))..))..).	-26.6
ssc-miR-125a-5p			F6453_x25	gnl|ti|1577748969	+	345	404	3p	ssc-mir-125a	UCCCUGAGACCCUUUAACCUGUGAGGACAUCCAGGGUCACAGGAGAGGUUCUUGGGAGCC	..((..(((.(((((..(((((((((....))....)))))))))))).)))..))..).	-25.5
ssc-miR-125b-5p	UCCCUGAGACCCUAACUUGUGA	1,3	F1051_x167	gnl|ti|1420730003	-	1157	1218	3p	ssc-mir-125b-1	UCCCUGAGACCCUAACUUGUGAUGUUUACCGUUUAAAUCCACGGGUUAGGCUCUUGGGAGCU	..((..(((.(((((((((((..(((((.....))))).))))))))))).)))..))..))	-25.8
ssc-miR-125b-5p			F1051_x167	gnl|ti|2067116893	-	202	263	3p	ssc-mir-125b-1	UCCCUGAGACCCUAACUUGUGAUGUUUACCGUUUAAAUCCACGGGUUAGGCUCUUGGGAGCU	..((..(((.(((((((((((..(((((.....))))).))))))))))).)))..))..))	-25.8
ssc-miR-125b-5p			F1051_x167	gnl|ti|2067117147	-	161	222	3p	ssc-mir-125b-1	UCCCUGAGACCCUAACUUGUGAUGUUUACCGUUUAAAUCCACGGGUUAGGCUCUUGGGAGCU	..((..(((.(((((((((((..(((((.....))))).))))))))))).)))..))..))	-25.8
ssc-miR-125b-5p			F1051_x167	gnl|ti|2106029925	+	731	791	3p	ssc-mir-125b	UCCCUGAGACCCUAACUUGUGAGGUAUUUUAGUAACAUCANCAGUCAGGCUCUUGGGACCU	..((..(((.(((.(((.((((..(((....)))...))).)))).))).)))..))..))	-17
ssc-miR-125b-5p			F1051_x167	gnl|ti|2106030000	+	486	546	3p	ssc-mir-125b	UCCCUGAGACCCUAACUUGUGAGGUAUUUUAGUAACAUCACAAGUCAGGCUCUUGGGACCU	..((..(((.(((.((((((((..(((....)))...)))))))).))).)))..))..))	-25.5
ssc-miR-125b-5p			F1051_x167	gnl|ti|2106030014	+	500	560	3p	ssc-mir-125b	UCCCUGAGACCCUAACUUGUGAGGUAUUUUAGUAACAUCACAAGUCAGGCUCUUGGGACCU	..((..(((.(((.((((((((..(((....)))...)))))))).))).)))..))..))	-25.5
ssc-miR-125b-5p			F1051_x167	gnl|ti|769700488	-	638	698	3p	ssc-mir-125b	UCCCUGAGACCCUAACUUGUGAGCUAUUUUAGUAACAUCACAAGUCAGGCUCUUGGGACCU	..((..(((.(((.((((((((((((...))))....)))))))).))).)))..))..))	-24.4
ssc-miR-125b-5p			F1051_x167	gnl|ti|774878296	+	70	130	3p	ssc-mir-125b	UCCCUGAGACCCUAACUUGUGAGGUAUUUUAGUAACAUCACAAGUCAGGCUCUUGGGACCU	..((..(((.(((.((((((((..(((....)))...)))))))).))).)))..))..))	-25.5
ssc-miR-125b-5p			F1051_x167	gnl|ti|784075421	+	464	524	3p	ssc-mir-125b	UCCCUGAGACCCUAACUUGUGAGGUAUUUUAGUAACAUCACAAGUCAGGCUCUUGGGACCU	..((..(((.(((.((((((((..(((....)))...)))))))).))).)))..))..))	-25.5
ssc-miR-126*	CAUUAUUACUUUUGGUACGCG	1,3	F1032_x172	gnl|ti|2042054216	-	359	417	3p	ssc-mir-126	CAUUAUUACUUUUGGUACGCGCUGUGACACUUCAAACUCGUACCGUGAGUAAUAAUGCG	(((((((((((.(((((((.(...(((....)))..).))))))).)))))))))))).	-23
ssc-miR-126*			F1032_x172	gnl|ti|782932907	-	101	159	3p	ssc-mir-126	CAUUAUUACUUUUGGUACGCGCUGUGACACUUCAAACUCGUACCGUGAGUAAUAAUGCG	(((((((((((.(((((((.(...(((....)))..).))))))).)))))))))))).	-23
ssc-miR-126*			K1524_x9	gnl|ti|848895811	-	158	217	3p	ssc-mir-126	CAUUAUUACUUUUGGUACGCGCUGUGACACUUCAUACUCGUUCCGUGAGUAUAUAAUGCG	(((((((((((.(((.(((.(.(((((....)))))).))).))).))))).))))))).	-17.3
ssc-miR-1271	CUUGGCACCUAGUAAGCACU	1	F27095_x5	gnl|ti|2041954268	+	694	751	3p	ssc-mir-1271	CUUGGCACCUAGUAAGCACUCAGUAUAUACUUGUUGAGUGCCUGCUAUGUGCCAGGCA	((((((((.(((((.((((((((((......)))))))))).))))).))))))))))	-31.2
ssc-miR-1271			F27095_x5	gnl|ti|774001131	-	252	309	3p	ssc-mir-1271	CUUGGCACCUAGUAAGCACUCAGUAUAUACUUGUUGAGUGCCUGCUAUGUGCCAGGCA	((((((((.(((((.((((((((((......)))))))))).))))).))))))))))	-31.2
ssc-miR-128	UCACAGUGAACCGGUCUCUUU	1,3	F374_x535	gnl|ti|2022017150	+	588	645	5p	ssc-mir-128-2	GGGGGCCGAGGCACUGUCCGAGAGUGAGUAGCAGGUCUCACAGUGAACCGGUCUCUUU	((((((((...((((((..((((.(........).))))))))))...))))))))))	-24
ssc-miR-128			F374_x535	gnl|ti|2022720968	-	620	677	5p	ssc-mir-128-2	GGGGGCCGAGGCACUGUCCGAGAGUGAGUAGCAGGUCUCACAGUGAACCGGUCUCUUU	((((((((...((((((..((((.(........).))))))))))...))))))))))	-24
ssc-miR-128			F374_x535	gnl|ti|854163515	-	449	504	5p	ssc-mir-128	CGGGGCCGUAGCACUGUCUGAGAGGUUUACAUUUCUCACAGUGAACCGGUCUCUUU	.(((((((...((((((..(((((((....)))))))))))))...)))))))...	-25.2
ssc-miR-129	CUUUUUGCGGUCUGGGCUUG	1,(3)	F41752_x3	gnl|ti|1420472460	-	565	627	3p	ssc-mir-129-2	CUUUUUGCGGUCUGGGCUUGCUGUACAUAACUCAAUAGCCGGAAGUCCUUACCCCAAAAAGCA	(((((((.(((..(((((((((((..........)))))...))))))..))).))))))).)	-20.8
ssc-miR-129			K3599_x8	gnl|ti|1420472460	-	522	585	5p	ssc-mir-129-2	GCGACGGGACUGAAGAAGCCGGAGGACUCUGCCCUUCGGGAAUCUUUUUGCGGUCUGGGCUUGC	(.(.(.(((((((((((((((((((.......)))))))....)))))).)))))).).).)))	-24.3
ssc-miR-129			K3599_x8	gnl|ti|2085828728	-	476	538	3p	ssc-mir-129-2	CUUUUUGCGGUCUGGGCUUGCUGUACAUAACUCAAUAGCCGGAAGCCCUUACCCCAAAAAGCA	(((((((.(((..(((((((((((..........)))))...))))))..))).))))))).)	-23.5
ssc-miR-129			K3599_x8	gnl|ti|2085829065	-	544	606	3p	ssc-mir-129-2	CUUUUUGCGGUCUGGGCUUGCUGUACAUAACUCAAUAGCCGGAAGCCCUUACCCCAAAAAGCA	(((((((.(((..(((((((((((..........)))))...))))))..))).))))))).)	-23.5
ssc-miR-129			K3599_x8	gnl|ti|2085829066	-	485	547	3p	ssc-mir-129-2	CUUUUUGCGGUCUGGGCUUGCUGUACAUAACUCAAUAGCCGGAAGCCCUUACCCCAAAAAGCA	(((((((.(((..(((((((((((..........)))))...))))))..))).))))))).)	-23.5
ssc-miR-129			K3599_x8	gnl|ti|2085829213	-	333	395	3p	ssc-mir-129-2	CUUUUUGCGGUCUGGGCUUGCUGUACAUAACUCAAUAGCCGGAAGCCCUUACCCCAAAAAGCA	(((((((.(((..(((((((((((..........)))))...))))))..))).))))))).)	-23.5
ssc-miR-129			K3599_x8	gnl|ti|311625830	-	471	533	3p	ssc-mir-129-2	CUUUUUGCGGUCUGGGCUUGCUGUACAUAACUCAAUAGCCGGAAGCCCUUACCCCAAAAAGCA	(((((((.(((..(((((((((((..........)))))...))))))..))).))))))).)	-23.5
ssc-miR-129-2*	AAGCCCUUACCCCAAAAAGCAU	1	F12484_x12	gnl|ti|311625830	-	470	534	5p	ssc-mir-129-2	UCUUUUUGCGGUCUGGGCUUGCUGUACAUAACUCAAUAGCCGGAAGCCCUUACCCCAAAAAGCAU	((((((((.(((..(((((((((((..........)))))...))))))..))).))))))).))	-23.6
ssc-miR-1307	ACUCGGCGUGGCGUCGGUCGUG	3	K2047_x3	gnl|ti|1420825605	+	642	701	5p	ssc-mir-1307	CGACCGGACCUCGACCGGCUCGUCUAUGUUGCCAAUCGACUCGGCGUGGCGUCGGUCGUG	(((((((.((.((.(((..(((..............)))..))))).))..))))))).)	-23.04
ssc-miR-1307			K2047_x3	gnl|ti|2042641961	-	653	712	5p	ssc-mir-1307	CGACCGGACCUCGACCGGCUCGUCUAUGUUGCCAAUCGACUCGGCGUGGCGUCGGUCGUG	(((((((.((.((.(((..(((..............)))..))))).))..))))))).)	-23.04
ssc-miR-130a	CAGUGCAAUGUUAAAAGGGCAU	1,3	F140_x1749	gnl|ti|1420237525	-	680	741	5p	ssc-mir-130a	GCUCUUUUCACAUUGUGCUACUGUCUGCACCUAUCACUAGCAGUGCAAUGUUAAAAGGGCAU	((((((((.((((((..((.(((..............))).))..)))))).)))))))).)	-22.64
ssc-miR-130a			F140_x1749	gnl|ti|808291691	-	505	566	5p	ssc-mir-130a	GCUCUUUUCACAUUGUGCUACUGUCUGCGCCUAUCACUAGCAGUGCAAUGUUAAAAGGGCAU	((((((((.((((((..((.(((..............))).))..)))))).)))))))).)	-22.64
ssc-miR-132	UAACAGUCUACAGCCAUGGUCG	1,3	F19646_x7	gnl|ti|2107492898	+	230	287	5p	ssc-mir-132	ACCGUGGCUUUCGAUUGUUACUGUGGGAACCGGAGGUAACAGUCUACAGCCAUGGUCG	(((((((((...((((((((((.(((...)))..))))))))))...))))))))).)	-28
ssc-miR-132			F19646_x7	gnl|ti|2107493246	-	418	475	5p	ssc-mir-132	ACCGUGGCUUUCGAUUGUUACUGUGGGAACCGGAGGUAACAGUCUACAGCCAUGGUCG	(((((((((...((((((((((.(((...)))..))))))))))...))))))))).)	-28
ssc-miR-132			F19646_x7	gnl|ti|2107493478	-	97	154	5p	ssc-mir-132	ACCGUGGCUUCGAUUUGUUACUGUGGAACCCGGAGGUAACAGUCUACAGCCAUGGUCG	(((((((((..((((.((((((.(((...)))..))))))))))...))))))))).)	-23.9
ssc-miR-1329	UCCAGUGAUCAGGUUACGAUGGA	1	F60394_x2	gnl|ti|1417226503	-	545	605	3p	ssc-mir-1329	UCCAGUGAUCAGGUUACGAUGGAUUUCUCAAGUGGCAACCUCGUAGCUUGCUCACCAAAUC	(...((((.((((((((((.((...((......))...)))))))))))).))))...)))	-19.8
ssc-miR-1329			F60394_x2	gnl|ti|2075749693	-	1175	1235	3p	ssc-mir-1329	UCCAGUGAUCAGGUUACGAUGGAUUUCUCAAGUGGCAACCUCGUAGCUUGCUCACCAAAUC	(...((((.((((((((((.((...((......))...)))))))))))).))))...)))	-19.8
ssc-miR-1329			F60394_x2	gnl|ti|2075750161	-	494	554	3p	ssc-mir-1329	UCCAGUGAUCAGGUUACGAUGGAUUUCUCAAGUGGCAACCUCGUAGCUUGCUCACCAAAUC	(...((((.((((((((((.((...((......))...)))))))))))).))))...)))	-19.8
ssc-miR-1329			F60394_x2	gnl|ti|2075750319	-	683	743	3p	ssc-mir-1329	UCCAGUGAUCAGGUUACGAUGGAUUUCUCAAGUGGCAACCUCGUAGCUUGCUCACCAAAUC	(...((((.((((((((((.((...((......))...)))))))))))).))))...)))	-19.8
ssc-miR-133	UUGGUCCCCUUCAACCAGCUGU	1,3	F830_x214	gnl|ti|1377348660	+	314	373	5p	ssc-mir-133a-1	AGCUGGUAAAAUGGAACCAAAUCGCCUCUUCAAUGGAUUUGGUCCCCUUCAACCAGCUGU	(((((((..((.((.((((((((............)))))))).)).))..))))))).)	-22.9
ssc-miR-133			F830_x214	gnl|ti|1380356111	+	391	450	5p	ssc-mir-133a-1	AGCUGGUAAAAUGGAACCAAAUCGCCUCUUCAAUGGAUUUGGUCCCCUUCAACCAGCUGU	(((((((..((.((.((((((((............)))))))).)).))..))))))).)	-22.9
ssc-miR-133			F830_x214	gnl|ti|1380798659	-	526	585	5p	ssc-mir-133a-1	AGCUGGUAAAAUGGAACCAAAUCGCCUCUUCAAUGGAUUUGGUCCCCUUCAACCAGCUGU	(((((((..((.((.((((((((............)))))))).)).))..))))))).)	-22.9
ssc-miR-133			F830_x214	gnl|ti|1380942739	+	247	306	5p	ssc-mir-133a-1	AGCUGGUAAAAUGGAACCAAAUCGCCUCUUCAAUGGAUUUGGUCCCCUUCAACCAGCUGU	(((((((..((.((.((((((((............)))))))).)).))..))))))).)	-22.9
ssc-miR-133			F830_x214	gnl|ti|2020134804	+	488	547	5p	ssc-mir-133a-2	AGCUGGUAAAAUGGAACCAAAUCAACUGUUGAAUGGAUUUGGUCCCCUUCAACCAGCUGU	(((((((..((.((.((((((((............)))))))).)).))..))))))).)	-22.7
ssc-miR-133			F830_x214	gnl|ti|2020134856	+	569	628	5p	ssc-mir-133a-2	AGCUGGUAAAAUGGAACCAAAUCAACUGUUGAAUGGAUUUGGUCCCCUUCAACCAGCUGU	(((((((..((.((.((((((((............)))))))).)).))..))))))).)	-22.7
ssc-miR-133			F830_x214	gnl|ti|2020135242	+	667	726	5p	ssc-mir-133a-2	AGCUGGUAAAAUGGAACCAAAUCAACUGUUGAAUGGAUUUGGUCCCCUUCAACCAGCUGU	(((((((..((.((.((((((((............)))))))).)).))..))))))).)	-22.7
ssc-miR-133			F830_x214	gnl|ti|2041803218	-	985	1044	5p	ssc-mir-133a-2	AGCUGGUAAAAUGGAACCAAAUCAACUGUUGAAUGGAUUUGGUCCCCUUCAACCAGCUGU	(((((((..((.((.((((((((............)))))))).)).))..))))))).)	-22.7
ssc-miR-133			F830_x214	gnl|ti|812450209	+	85	144	5p	ssc-mir-133a-2	AGCUGGUAAAAUGGAACCAAAUCAACUGUUGAAUGGAUUUGGUCCCCUUCAACCAGCUGU	(((((((..((.((.((((((((............)))))))).)).))..))))))).)	-22.7
ssc-miR-133			F830_x214	gnl|ti|848658832	-	88	147	5p	ssc-mir-133a-1	AGCUGGUAAAAUGGAACCAAAUCGCCUCUUCAAUGGAUUUGGUCCCCUUCAACCAGCUGU	(((((((..((.((.((((((((............)))))))).)).))..))))))).)	-22.9
ssc-miR-133			F830_x214	gnl|ti|857250874	+	75	134	5p	ssc-mir-133a-2	AGCUGGUAAAAUGGAACCAAAUCAACUGUUGAAUGGAUUUGGUCCCCUUCAACCAGCUGU	(((((((..((.((.((((((((............)))))))).)).))..))))))).)	-22.7
ssc-miR-133b	UUUGGUCCCCUUCAACCAGCU	1,(3)	F2541_x67	gnl|ti|1579260623	+	355	411	5p	ssc-mir-133b	CUGGUCAAACGGAACCAAGUCCGUCUUCCUGAGAGGUUUGGUCCCCUUCAACCAGCU	(((((..((.((.((((((.((.((((...)))))))))))).)).))..)))))))	-19.2
ssc-miR-133b			F2541_x67	gnl|ti|1579260773	+	188	244	5p	ssc-mir-133b	CUGGUCAAACGGAACCAAGUCCGUCUUCCUGAGAGGUUUGGUCCCCUUCAACCAGCU	(((((..((.((.((((((.((.((((...)))))))))))).)).))..)))))))	-19.2
ssc-miR-133b			F2541_x67	gnl|ti|1579261123	+	152	208	5p	ssc-mir-133b	CUGGUCAAACGGAACCAAGUCCGUCUUCCUGAGAGGUUUGGUCCCCUUCAACCAGCU	(((((..((.((.((((((.((.((((...)))))))))))).)).))..)))))))	-19.2
ssc-miR-133b			F2541_x67	gnl|ti|1579262113	-	1060	1116	5p	ssc-mir-133b	CUGGUCAAACGGAACCAAGUCCGUCUUCCUGAGAGGUUUGGUCCCCUUCAACCAGCU	(((((..((.((.((((((.((.((((...)))))))))))).)).))..)))))))	-19.2
ssc-miR-133b			F2541_x67	gnl|ti|1579262160	-	1076	1132	5p	ssc-mir-133b	CUGGUCAAACGGAACCAAGUCCGUCUUCCUGAGAGGUUUGGUCCCCUUCAACCAGCU	(((((..((.((.((((((.((.((((...)))))))))))).)).))..)))))))	-19.2
ssc-miR-134	UGUGACUGGUUGACCAGAGGG	3	K788_x4	gnl|ti|2042652487	-	521	580	3p	ssc-mir-134	UGUGACUGGUUGACCAGAGGGUACGCACUUGGUUCACCCUCUGGGCCCCCUAGUCACCAA	.((((((((....(((((((((..((.....))..))))))))).....))))))))...	-29.4
ssc-miR-135a	UAUGGCUUUUUAUUCCUAUGUGA	1,3	F13943_x11	gnl|ti|2042162944	+	790	850	3p	ssc-mir-135-1	UAUGGCUUUUUAUUCCUAUGUGAAUCUACUGCUCAUUCAUAUAGGNGAUUGGAGCCGUGGC	(((((((((.....(((((((((((.........))))))))))).....)))))))))).	-22.6
ssc-miR-135a			K3406_x16	gnl|ti|311780831	+	568	627	3p	ssc-mir-135-2	UAUGGCUUUUUAUUCCUAUGUGAUAGUAAUAAAGUCUCAUGUAGGGAUGGAAGCCAUGAA	((((((((((.((((((((((((.(.(.....).).))))))))))))))))))))))))	-24.4
ssc-miR-135a			K3406_x16	gnl|ti|311883554	+	580	639	3p	ssc-mir-135-2	UAUGGCUUUUUAUUCCUAUGUGAUAGUAAUAAAGUCUCAUGUAGGGAUGGAAGCCAUGAA	((((((((((.((((((((((((.(.(.....).).))))))))))))))))))))))))	-24.4
ssc-miR-135a			K3406_x16	gnl|ti|490522213	+	305	364	3p	ssc-mir-135-2	UAUGGCUUUUUAUUCCUAUGUGAUAGUAAUAAAGUCUCAUGUAGGGAUGGAAGCCAUGAA	((((((((((.((((((((((((.(.(.....).).))))))))))))))))))))))))	-24.4
ssc-miR-135a			K3406_x16	gnl|ti|757422930	+	359	418	3p	ssc-mir-135-2	UAUGGCUUUUUAUUCCUAUGUGAUAGUAAUAAAGUCUCAUGUAGGGAUGGAAGCCAUGAA	((((((((((.((((((((((((.(.(.....).).))))))))))))))))))))))))	-24.4
ssc-miR-135a			F13943_x11	gnl|ti|808779242	+	121	180	3p	ssc-mir-135-1	UAUGGCUUUUUAUUCCUAUGUGAUUCUACUGCUCAUUCAUAUAGGGAUUGGAGCCGUGGC	(((((((((..((((((((((((.............)))))))))))).)))))))))).	-24.92
ssc-miR-135a-2*	UGUAGGGAUGGAAGCCAUGAAA	1	F4732_x35	gnl|ti|311780831	+	567	628	5p	ssc-mir-135-2	UUAUGGCUUUUUAUUCCUAUGUGAUAGUAAUAAAGUCUCAUGUAGGGAUGGAAGCCAUGAAA	(((((((((((.((((((((((((.(.(.....).).)))))))))))))))))))))))).	-25.7
ssc-miR-135a-2*			F4732_x35	gnl|ti|311883554	+	579	640	5p	ssc-mir-135-2	UUAUGGCUUUUUAUUCCUAUGUGAUAGUAAUAAAGUCUCAUGUAGGGAUGGAAGCCAUGAAA	(((((((((((.((((((((((((.(.(.....).).)))))))))))))))))))))))).	-25.7
ssc-miR-135a-2*			F4732_x35	gnl|ti|490522213	+	304	365	5p	ssc-mir-135-2	UUAUGGCUUUUUAUUCCUAUGUGAUAGUAAUAAAGUCUCAUGUAGGGAUGGAAGCCAUGAAA	(((((((((((.((((((((((((.(.(.....).).)))))))))))))))))))))))).	-25.7
ssc-miR-135a-2*			F4732_x35	gnl|ti|757422930	+	358	419	5p	ssc-mir-135-2	UUAUGGCUUUUUAUUCCUAUGUGAUAGUAAUAAAGUCUCAUGUAGGGAUGGAAGCCAUGAAA	(((((((((((.((((((((((((.(.(.....).).)))))))))))))))))))))))).	-25.7
ssc-miR-135b	UAUGGCUUUUCAUUCCUAUGUGA	1,3	F30232_x5	gnl|ti|1420269080	+	190	250	3p	ssc-mir-135b	UAUGGCUUUUCAUUCCUAUGUGAUUACUGUUCCAAACUCAUGUAGGGCUAAAAGCCAUGGG	((((((((((...((((((((((..............))))))))))..))))))))))))	-20.94
ssc-miR-136	ACUCCAUUUGUUUUGAUGAUGGA	1,3	F6028_x27	gnl|ti|848311590	-	744	799	3p	ssc-mir-136	ACUCCAUUUGUUUUGAUGAUGGAUUCUUACGCUCCAUCAUCGUCUCAAAUGAGUCU	((((.(((((...((((((((((.........))))))))))...)))))))))))	-20.5
ssc-miR-137	UUAUUGCUUAAGAAUACGCGUAG	1,3	F7982_x20	gnl|ti|470939878	+	448	506	5p	ssc-mir-137	ACGGGUAUUCUUGGGUGGAUAAUACGGAUUACGUUGUUAUUGCUUAAGAAUACGCGUAG	(((.(((((((((((..(.(((((((.....)).))))))..))))))))))).)))..	-24.7
ssc-miR-137			F7982_x20	gnl|ti|470939879	+	447	505	5p	ssc-mir-137	ACGGGUAUUCUUGGGUGGAUAAUACGGAUUACGUUGUUAUUGCUUAAGAAUACGCGUAG	(((.(((((((((((..(.(((((((.....)).))))))..))))))))))).)))..	-24.7
ssc-miR-138	AGCUGGUGUUGUGAAUCAGGCCG	1,3	F2947_x57	gnl|ti|2042742378	+	465	526	3p	ssc-mir-138a	AGCUGGUGUUGUGAAUCAGGCCGUUGCCAAUCAGAGAACGGCUACUUCACAACACCAGGGUC	..(((((((((((((...(((((((..(.....)..)))))))..))))))))))))).)))	-31.4
ssc-miR-138			F2947_x57	gnl|ti|532164048	-	889	950	3p	ssc-mir-138a	AGCUGGUGUUGUGAAUCAGGCCGUUGCCAAUCAGAGAACGGCUACUUCACAACACCAGGGUC	..(((((((((((((...(((((((..(.....)..)))))))..))))))))))))).)))	-31.4
ssc-miR-138-2*	GCUAUUUCACGACACCAGGGU	1	F193368_x1	gnl|ti|1008597772	+	762	827	5p	ssc-mir-138-2	GCUGGUGUUGUGAAUCAGCCGACGAGCAGCGCAUCCUCUUACCCGGCUAUUUCACGACACCAGGGU	.(((((((((((((..(((((..(((.((......)))))...)))))..))))))))))))).))	-31.7
ssc-miR-139-5p	UCUACAGUGCACGUGUCUCCAG	3	K1275_x4	gnl|ti|853262266	-	847	914	5p	ssc-mir-139	GGGGGGGCGGCAGGUCGGGGGUGCACAGGAGCGGGCUCAGGUGUAUUCUACAGUGCACGUGUCUCCAG	(((((.((((((.((..(((((((((..(((....)))..)))))))))))..))).))).)))))))	-32.5
ssc-miR-140	CAGUGGUUUUACCCUAUGGUA	1,(3)	F37474_x4	gnl|ti|1890330657	-	359	419	3p	ssc-mir-140	CAGUGGUUUUACCCUAUGGUAGGUUACGUCAUGCUGUUCUACCACAGGGUAGAACCACGGA	(.(((((((((((((.(((((((..(((......)))))))))).))))))))))))))).	-32.2
ssc-miR-140			F37474_x4	gnl|ti|1890330699	-	547	607	3p	ssc-mir-140	CAGUGGUUUUACCCUAUGGUAGGUUACGUCAUGCUGUUCUACCACAGGGUAGAACCACGGA	(.(((((((((((((.(((((((..(((......)))))))))).))))))))))))))).	-32.2
ssc-miR-140			F37474_x4	gnl|ti|1890330830	+	407	467	3p	ssc-mir-140	CAGUGGUUUUACCCUAUGGUAGGUUACGUCAUGCUGUUCUACCACAGGGUAGAACCACGGA	(.(((((((((((((.(((((((..(((......)))))))))).))))))))))))))).	-32.2
ssc-miR-140			F37474_x4	gnl|ti|1890331401	-	394	454	3p	ssc-mir-140	CAGUGGUUUUACCCUAUGGUAGGUUACGUCAUGCUGUUCUACCACAGGGUAGAACCACGGA	(.(((((((((((((.(((((((..(((......)))))))))).))))))))))))))).	-32.2
ssc-miR-140			F37474_x4	gnl|ti|1890332032	-	227	287	3p	ssc-mir-140	CAGUGGUUUUACCCUAUGGUAGGUUACGUCAUGCUGUUCUACCACAGGGUAGAACCACGGA	(.(((((((((((((.(((((((..(((......)))))))))).))))))))))))))).	-32.2
ssc-miR-140			K1316_x7	gnl|ti|854805684	-	194	254	3p	ssc-mir-140	CAGUGGUUUUACCCUAUGGUAGGUUACGUCAUGCUGUUCUACCACAGGGUAGAACCACGGA	(.(((((((((((((.(((((((..(((......)))))))))).))))))))))))))).	-32.2
ssc-miR-140*	UACCACAGGGUAGAACCACGGAC	1	F36_x8483	gnl|ti|854805684	-	193	255	5p	ssc-mir-140	CCAGUGGUUUUACCCUAUGGUAGGUUACGUCAUGCUGUUCUACCACAGGGUAGAACCACGGAC	((.(((((((((((((.(((((((..(((......)))))))))).))))))))))))))).)	-33.3
ssc-miR-141	UAACACUGUCUGGUAAAGAUGG	1,3	F4059_x41	gnl|ti|2041745581	+	214	276	5p	ssc-mir-141	AUCUUCCAGCACAGUGUUGGAUGGUCUAAUAGUGAAGCUCCUAACACUGUCUGGUAAAGAUGG	(((((((((.(((((((((((...((.......))...))).))))))))))))..)))))))	-23.5
ssc-miR-142-3p	UGUAGUGUUUCCUACUUUAUGGA	3	K2665_x8	gnl|ti|2025887170	-	408	466	5p	ssc-mir-142	CAUAAAGUAGAAAGCACUACUAACAGCACUGGAGGGUGUAGUGUUUCCUACUUUAUGGA	((((((((((.(((((((((...(..(....)..)..))))))))).))))))))))).	-24.1
ssc-miR-142-3p			K2665_x8	gnl|ti|2025887290	+	509	567	5p	ssc-mir-142	CAUAAAGUAGAAAGCACUACUAACAGCACUGGAGGGUGUAGUGUUUCCUACUUUAUGGA	((((((((((.(((((((((...(..(....)..)..))))))))).))))))))))).	-24.1
ssc-miR-142-3p			K2665_x8	gnl|ti|2025887896	+	499	557	5p	ssc-mir-142	CAUAAAGUAGAAAGCACUACUAACAGCACUGGAGGGUGUAGUGUUUCCUACUUUAUGGA	((((((((((.(((((((((...(..(....)..)..))))))))).))))))))))).	-24.1
ssc-miR-142-3p			K2665_x8	gnl|ti|2066293309	-	495	553	5p	ssc-mir-142	CAUAAAGUAGAAAGCACUACUAACAGCACUGGAGGGUGUAGUGUUUCCUACUUUAUGGA	((((((((((.(((((((((...(..(....)..)..))))))))).))))))))))).	-24.1
ssc-miR-142-3p			K2665_x8	gnl|ti|2066293702	-	255	313	5p	ssc-mir-142	CAUAAAGUAGAAAGCACUACUAACAGCACUGGAGGGUGUAGUGUUUCCUACUUUAUGGA	((((((((((.(((((((((...(..(....)..)..))))))))).))))))))))).	-24.1
ssc-miR-142-5p	CAUAAAGUAGAAAGCACUACU	3	K2110_x8	gnl|ti|2066293671	-	107	164	3p	ssc-mir-142	CAUAAAGUAGAAAGCACUACUACNAGCACUGGAGGGUGUAGUGUUCCUACUUUAUGGA	((((((((((..((((((((.((...(....)...)))))))))).))))))))))).	-20.6
ssc-miR-143	UGAGAUGAAGCACUGUAGCU	1,(3)	F166_x1395	gnl|ti|2041796528	+	456	508	5p	ssc-mir-143	GUGCAGUGCUGCAUCUCUGGUCAGCUGGGAGUCUGAGAUGAAGCACUGUAGCU	.(((((((((.((((((.((((......)).)).)))))).))))))))).))	-24.1
ssc-miR-143			F166_x1395	gnl|ti|2066817621	+	303	355	5p	ssc-mir-143	GUGCAGUGCUGCAUCUCUGGUCAGCUGGGAGUCUGAGAUGAAGCACUGUAGCU	.(((((((((.((((((.((((......)).)).)))))).))))))))).))	-24.1
ssc-miR-143			F166_x1395	gnl|ti|2066817702	+	136	188	5p	ssc-mir-143	GUGCAGUGCUGCAUCUCUGGUCAGCUGGGAGUCUGAGAUGAAGCACUGUAGCU	.(((((((((.((((((.((((......)).)).)))))).))))))))).))	-24.1
ssc-miR-143			F166_x1395	gnl|ti|2067007016	+	187	239	5p	ssc-mir-143	GUGCAGUGCUGCAUCUCUGGUCAGCUGGGAGUCUGAGAUGAAGCACUGUAGCU	.(((((((((.((((((.((((......)).)).)))))).))))))))).))	-24.1
ssc-miR-144	UACAGUAUAGAUGAUGUACUA	1,(3)	F8888_x18	gnl|ti|2042047969	+	643	700	5p	ssc-mir-144	GGAUAUCAUCAUAUACUGUAAGUUUGCGAUGAGACACUACAGUAUAGAUGAUGUACUA	(.((((((((.(((((((((.((((......))))..))))))))))))))))).)))	-20.7
ssc-miR-145	GUCCAGUUUUCCCAGGAAUCCCU	1,3	F631_x287	gnl|ti|1380948945	+	144	204	3p	ssc-mir-145	GUCCAGUUUUCCCAGGAAUCCCUUAGAUGCUGAGAUGGGGAUUCCUGGAAAUACUGUUCUU	(..((((.((.((((((((((((.............)))))))))))).)).))))..)))	-26.92
ssc-miR-145			F631_x287	gnl|ti|2066817541	+	498	558	3p	ssc-mir-145	GUCCAGUUUUCCCAGGAAUCCCUUAGAUGCUGAGAUGGGGAUUCCUGGAAAUACUGUUCUU	(..((((.((.((((((((((((.............)))))))))))).)).))))..)))	-26.92
ssc-miR-145			F631_x287	gnl|ti|2066817989	+	570	630	3p	ssc-mir-145	GUCCAGUUUUCCCAGGAAUCCCUUAGAUGCUGAGAUGGGGAUUCCUGGAAAUACUGUUCUU	(..((((.((.((((((((((((.............)))))))))))).)).))))..)))	-26.92
ssc-miR-145			F631_x287	gnl|ti|2067006468	-	367	427	3p	ssc-mir-145	GUCCAGUUUUCCCAGGAAUCCCUUAGAUGCUGAGAUGGGGAUUCCUGGAAAUACUGUUCUU	(..((((.((.((((((((((((.............)))))))))))).)).))))..)))	-26.92
ssc-miR-145			F631_x287	gnl|ti|470944139	+	190	250	3p	ssc-mir-145	GUCCAGUUUUCCCAGGAAUCCCUUAGAUGCUGAGAUGGGGAUUCCUGGAAAUACUGUUCUU	(..((((.((.((((((((((((.............)))))))))))).)).))))..)))	-26.92
ssc-miR-145			K605_x7	gnl|ti|770485765	+	295	355	3p	ssc-mir-145	GUCCAGUUUUCCCAGGAAUCCCUUAGAUGCUGAGAUGGGGAUUCCUGUAAAUACUGUUCUU	(..((((.((..(((((((((((.............)))))))))))..)).))))..)))	-24.32
ssc-miR-1468	CUCCGUUUGCCUGUUUUGCUG	1	F51510_x3	gnl|ti|1008628876	-	873	936	3p	ssc-mir-1468	CUCCGUUUGCCUGUUUUGCUGACGUUCAUUUGACUCAUUCUCAGCAAAAUAAGCAAAUGGAAAA	.(((((((((.(((((((((((..................))))))))))).))))))))).))	-25.37
ssc-miR-146a	UGAGAACUGAAUUCCAUGGGUU	3	K4123_x7	gnl|ti|808855371	-	396	453	3p	ssc-mir-146a	UGAGAACUGAAUUCCAUGGGUUGUGUCAUUGUCAGACCUGUGAAGUUUAGUUCUUCAG	.((((((((((((.((((((((.((.......)))))))))).)))))))))))).))	-21.5
ssc-miR-146a			K4123_x7	gnl|ti|810498654	+	179	236	3p	ssc-mir-146a	UGAGAACUGAAUUCCAUGGGUUGUGUCAUUGUCAGACCUGUGAAGUUUAGUUCUUCAG	.((((((((((((.((((((((.((.......)))))))))).)))))))))))).))	-21.5
ssc-miR-146b	UGAGAACUGAAUUCCAUAGGCUGU	1,(3)	F1816_x94	gnl|ti|2021699535	-	603	662	3p	ssc-mir-146b	UGAGAACUGAAUUCCAUAGGCUGUGAGCUCUAGCAAAUGCCCUAGGAACUCAGUUCUGGU	(.((((((((.((((.((((..((..((....))..))..)))))))).)))))))))).	-23.3
ssc-miR-146b			F1816_x94	gnl|ti|2021699640	-	699	758	3p	ssc-mir-146b	UGAGAACUGAAUUCCAUAGGCUGUGAGCUCUAGCAAAUGCCCUAGGAACUCAGUUCUGGU	(.((((((((.((((.((((..((..((....))..))..)))))))).)))))))))).	-23.3
ssc-miR-146b			F1816_x94	gnl|ti|774459385	-	560	619	3p	ssc-mir-146b	UGAGAACUGAAUUCCAUAGGCUGUGAGCUCUAGCAAAUGCCCUAGGAACUCAGUUCUGGU	(.((((((((.((((.((((..((..((....))..))..)))))))).)))))))))).	-23.3
ssc-miR-146b			F1816_x94	gnl|ti|851502018	+	246	305	3p	ssc-mir-146b	UGAGAACUGAAUUCCAUAGGCUGUGAGCUCUAGCAAAUGCCCUAGGAACUCAGUUCUGGU	(.((((((((.((((.((((..((..((....))..))..)))))))).)))))))))).	-23.3
ssc-miR-148a	UCAGUGCACUACAGAACUUUGU	1,3	F909_x193	gnl|ti|2042664966	+	551	610	5p	ssc-mir-148a	AAAGUUCUGAGACACUCCGACUCUGAAUAUGAUAGAAGUCAGUGCACUACAGAACUUUGU	(((((((((((.((((..(((((((.......))).))))))))..)).)))))))))))	-17.8
ssc-miR-148a			F909_x193	gnl|ti|2078580736	+	178	237	5p	ssc-mir-148a	AAAGUUCUGAGACACUCCGACUCUGAAUAUGAUAGAAGUCAGUGCACUACAGAACUUUGU	(((((((((((.((((..(((((((.......))).))))))))..)).)))))))))))	-17.8
ssc-miR-148a			F909_x193	gnl|ti|2078580909	-	498	557	5p	ssc-mir-148a	AAAGUUCUGAGACACUCCGACUCUGAAUAUGAUAGAAGUCAGUGCACUACAGAACUUUGU	(((((((((((.((((..(((((((.......))).))))))))..)).)))))))))))	-17.8
ssc-miR-148a			F909_x193	gnl|ti|2078580945	-	485	544	5p	ssc-mir-148a	AAAGUUCUGAGACACUCCGACUCUGAAUAUGAUAGAAGUCAGUGCACUACAGAACUUUGU	(((((((((((.((((..(((((((.......))).))))))))..)).)))))))))))	-17.8
ssc-miR-148a			F909_x193	gnl|ti|808433769	+	302	361	5p	ssc-mir-148a	AAAGUUCUGAGACACUCCGACUCUGAAUAUGAUAGAAGUCAGUGCACUACAGAACUUUGU	(((((((((((.((((..(((((((.......))).))))))))..)).)))))))))))	-17.8
ssc-miR-151*	GAGGAGCUCACAGUCUAGUA	1	F1424_x122	gnl|ti|2042247056	-	483	535	3p	ssc-mir-151	GAGGAGCUCACAGUCUAGUACGUCUCAUCCCCUACUAGACUGAAGCUCCUUGA	((((((((..((((((((((.(........).)))))))))).))))))))))	-26.1
ssc-miR-151*	UCGAGGAGCUCACAGUCUAGU	3	K431_x6	gnl|ti|2022548348	-	225	280	3p	ssc-mir-151	UCGAGGAGCUCACAGUCUAGUACGUCUCAUCCCCUACUAGACUGAAGCUCCUGAGG	((.(((((((..((((((((((.(........).)))))))))).)))))))))))	-25.6
ssc-miR-151*			F1424_x122	gnl|ti|2065008916	+	787	839	3p	ssc-mir-151	GAGGAGCUCACAGUCUAGUACGUCUCAUCCCCUACUAGACUGAAGCUCCUUGA	((((((((..((((((((((.(........).)))))))))).))))))))))	-26.1
ssc-miR-151*			F1424_x122	gnl|ti|2065009003	-	284	336	3p	ssc-mir-151	GAGGAGCUCACAGUCUAGUACGUCUCAUCCCCUACUAGACUGAAGCUCCUUGA	((((((((..((((((((((.(........).)))))))))).))))))))))	-26.1
ssc-miR-151*			K431_x6	gnl|ti|2042247056	-	481	537	3p	ssc-mir-151	UCGAGGAGCUCACAGUCUAGUACGUCUCAUCCCCUACUAGACUGAAGCUCCUUGAGG	((((((((((..((((((((((.(........).)))))))))).))))))))))))	-30
ssc-miR-151*			K431_x6	gnl|ti|2065008916	+	785	841	3p	ssc-mir-151	UCGAGGAGCUCACAGUCUAGUACGUCUCAUCCCCUACUAGACUGAAGCUCCUUGAGG	((((((((((..((((((((((.(........).)))))))))).))))))))))))	-30
ssc-miR-151*			K431_x6	gnl|ti|2065009003	-	282	338	3p	ssc-mir-151	UCGAGGAGCUCACAGUCUAGUACGUCUCAUCCCCUACUAGACUGAAGCUCCUUGAGG	((((((((((..((((((((((.(........).)))))))))).))))))))))))	-30
ssc-miR-153	UUGCAUAGUCACAAAAGUGAUCAU	1,(3)	F10905_x14	gnl|ti|808289279	-	465	510	3p	ssc-mir-153	UUGCAUAGUCACAAAAGUGAUCAUUGGAAACUGUGACUGUGCUGCA	(.(((((((((((...((..((....)).))))))))))))).)).	-16.4
ssc-miR-153			F10905_x14	gnl|ti|808289279	-	426	488	5p	ssc-mir-153	GUCAUUUUUGUGAUGUUGCAGCUAGUAAUAUGAGCCCAGUUGCAUAGUCACAAAAGUGAUCAU	((((((((((((((..(((((((.((.......))..)))))))..))))))))))))).)))	-25.4
ssc-miR-155	UUAAUGCUAAUUGUGAUAGGGGU	1	F1517_x114	gnl|ti|768785671	-	410	470	3p	ssc-mir-155	UUAAUGCUAAUUGUGAUAGGGGUUUUUACCUCCGUCUGACUCCUACAUGUUAGCAUUAACA	(((((((((((.(((.((((((((...((....))..))))))))))))))))))))))))	-21.5
ssc-miR-15a	UAGCAGCACAUAAUGGUUUGU	1,(3)	F292_x709	gnl|ti|1579971446	-	761	819	3p	ssc-mir-15a	UAGCAGCACAUAAUGGUUUGUGGAUUUUGAAAAGGUGCAGGCCAUAUUGUGCUGCCUCA	..((((((((..((((((((((..((.....))..))))))))))..))))))))..).	-24.9
ssc-miR-15a			F292_x709	gnl|ti|1579971498	+	827	884	3p	ssc-mir-15a	UAGCAGCACAUAAUGGUUUGUGGAUUUUGAAAGGUGCAGGCCAUAUUGUGCUGCCUCA	..((((((((..((((((((((..((....))..))))))))))..))))))))..).	-24.9
ssc-miR-15a			F292_x709	gnl|ti|1579971607	-	921	979	3p	ssc-mir-15a	UAGCAGCACAUAAUGGUUUGUGGAUUUUGAAAAGGUGCAGGCCAUAAUGUGCUGCCUCA	..(((((((((.((((((((((..((.....))..)))))))))).)))))))))..).	-27
ssc-miR-15a			F292_x709	gnl|ti|1579971700	+	388	446	3p	ssc-mir-15a	UAGCAGCACAUAAUGGUUUGUGGAUUUUGAAAAGGUGCAGGCCAUAUUGUGCUGCCUCA	..((((((((..((((((((((..((.....))..))))))))))..))))))))..).	-24.9
ssc-miR-15a			F292_x709	gnl|ti|1579971821	-	966	1024	3p	ssc-mir-15a	UAGCAGCACAUAAUGGUUUGUGGAUUUUGAAAAGGUGCAGGCCAUAUUGUGCUGCCUCA	..((((((((..((((((((((..((.....))..))))))))))..))))))))..).	-24.9
ssc-miR-15b	GCAGCACAUCAUGGUUUACA	1	F40911_x3	gnl|ti|842412439	-	707	762	3p	ssc-mir-15b	GCAGCACAUCAUGGUUUACAUACUACAAUCAAGAUGCGAAUCAUUAUUUGCUGCUC	((((((.((.((((((..(((.((.......)))))..)))))).)).))))))..	-18.4
ssc-miR-15b	UAGCAGCACAUCAUGGUUUA	1,(3)	F525_x349	gnl|ti|1420668699	-	345	404	3p	ssc-mir-15b	UAGCAGCACAUCAUGGUUUACAUACUACAAUCAAGAUGUGAAUCAUUAUUUGCUGCUCUA	.(((((((.((.(((((((((((.((.......))))))))))))).)).))))))).))	-22.7
ssc-miR-15b			F1166_x147	gnl|ti|1670909639	+	206	267	3p	ssc-mir-15b	UAGCAGCACAUCAUGGUUUGUAAGCUAUAAGGGCGAAUUCCGAAUCAUGAUGUGCUGUCACU	(..(((((((((((((((((...(((.....)))......)))))))))))))))))..)).	-29.4
ssc-miR-15b			F1166_x147	gnl|ti|1670909866	-	549	610	3p	ssc-mir-15b	UAGCAGCACAUCAUGGUUUGUAAGUUAUAAGGGCAAAUUCCGAAUCAUGAUGUGCUGUCACU	(..(((((((((((((((((.(((((.....)))...)).)))))))))))))))))..)).	-25.8
ssc-miR-15c	UAGCAGCACAUCAUGGUUUGUA	3	K3190_x3	gnl|ti|1670909639	+	206	267	3p	ssc-mir-15c	UAGCAGCACAUCAUGGUUUGUAAGCUAUAAGGGCGAAUUCCGAAUCAUGAUGUGCUGUCACU	(..(((((((((((((((((...(((.....)))......)))))))))))))))))..)).	-29.4
ssc-miR-15c			K3190_x3	gnl|ti|1670909866	-	549	610	3p	ssc-mir-15c	UAGCAGCACAUCAUGGUUUGUAAGUUAUAAGGGCAAAUUCCGAAUCAUGAUGUGCUGUCACU	(..(((((((((((((((((.(((((.....)))...)).)))))))))))))))))..)).	-25.8
ssc-miR-16	UAGCAGCACGUAAAUAUUGGCG	1,3	F82_x3527	gnl|ti|1420668699	-	490	554	3p	ssc-mir-16-2	UAGCAGCACGUAAAUAUUGGCGUAGUAAAAUAAAUAUUAAACACCAAUAUUAUUGUGCUGCUUUA	.(((((((((..((((((((.((((((.......))))..)).))))))))..)))))))))..)	-23.1
ssc-miR-16			F82_x3527	gnl|ti|1579971446	-	901	965	3p	ssc-mir-16-1	UAGCAGCACGUAAAUAUUGGCGUUAAGAUUCUAAAAUUAUCUCCAGUAUUAACUGUGCUGCUGAA	(((((((((((.((((((((.(.(((..........))).).)))))))).)).)))))))))).	-24.3
ssc-miR-16			F82_x3527	gnl|ti|1579971607	-	1061	1125	3p	ssc-mir-16-1	UAGCAGCACGUAAAUAUUGGCGUUAAGAUUCUAAAAUUAUCUCCAGUAUUAACUGUGCUGCUGAA	(((((((((((.((((((((.(.(((..........))).).)))))))).)).)))))))))).	-24.3
ssc-miR-16			F82_x3527	gnl|ti|1579971700	+	528	592	3p	ssc-mir-16-1	UAGCAGCACGUAAAUAUUGGCGUUAAGAUUCUAAAAUUAUCUCCAGUAUUAACUGUGCUGCUGAA	(((((((((((.((((((((.(.(((..........))).).)))))))).)).)))))))))).	-24.3
ssc-miR-16			F82_x3527	gnl|ti|1579971821	-	1106	1170	3p	ssc-mir-16-1	UAGCAGCACGUAAAUAUUGGCGUUAAGAUUCUAAAAUUAUCUCCAGUAUUAACUGUGCUGCUGAA	(((((((((((.((((((((.(.(((..........))).).)))))))).)).)))))))))).	-24.3
ssc-miR-181a	AACAUUCAACGCUGUCGGUGAGUU	1,(3)	F233_x966	gnl|ti|2025412133	+	276	335	3p	ssc-mir-181a-2	AACAUUCAACGCUGUCGGUGAGUUUGGGAUUUGAAAAAACCACCGACCGUUGACUGUACC	.(((.((((((..(((((((.((((...........))))))))))))))))).))).))	-23.2
ssc-miR-181a			F233_x966	gnl|ti|2025412179	+	248	307	3p	ssc-mir-181a-2	AACAUUCAACGCUGUCGGUGAGUUUGGGAUUUGAAAAAACCACCGACCGUUGACUGUACC	.(((.((((((..(((((((.((((...........))))))))))))))))).))).))	-23.2
ssc-miR-181a			F233_x966	gnl|ti|2025412320	-	338	397	3p	ssc-mir-181a-2	AACAUUCAACGCUGUCGGUGAGUUUGGGAUUUGAAAAAACCACCGACCGUUGACUGUACC	.(((.((((((..(((((((.((((...........))))))))))))))))).))).))	-23.2
ssc-miR-181a			F233_x966	gnl|ti|2025412710	-	794	853	3p	ssc-mir-181a-2	AACAUUCAACGCUGUCGGUGAGUUUGGGAUUUGAAAAAACCACCGACCGUUGACUGUACC	.(((.((((((..(((((((.((((...........))))))))))))))))).))).))	-23.2
ssc-miR-181a			F233_x966	gnl|ti|2025412715	-	641	700	3p	ssc-mir-181a-2	AACAUUCAACGCUGUCGGUGAGUUUGGGAUUUGAAAAAACCACCGACCGUUGACUGUACC	.(((.((((((..(((((((.((((...........))))))))))))))))).))).))	-23.2
ssc-miR-181a			F233_x966	gnl|ti|2027995379	+	383	442	3p	ssc-mir-181a-2	AACAUUCAACGCUGUCGGUGAGUUUGGGAUUUGAAAAAACCACCGACCGUUGACUGUACC	.(((.((((((..(((((((.((((...........))))))))))))))))).))).))	-23.2
ssc-miR-181a			F233_x966	gnl|ti|2027995419	-	694	753	3p	ssc-mir-181a-2	AACAUUCAACGCUGUCGGUGAGUUUGGGAUUUGAAAAAACCACCGACCGUUGACUGUACC	.(((.((((((..(((((((.((((...........))))))))))))))))).))).))	-23.2
ssc-miR-181a			F233_x966	gnl|ti|2031884044	-	455	516	3p	ssc-mir-181a-1	AACAUUCAACGCUGUCGGUGAGUUUGGAAUUCAAAUCAAAACCAUCGACCGUUGAUUGUACC	.(((.((((((..(((((((.((((.((.......)).))))))))))))))))).))).).	-22
ssc-miR-181b	AACAUUCAUUGCUGUCGGUGGGUU	1,3	F185_x1252	gnl|ti|2025412733	+	549	608	3p	ssc-mir-181b	AACAUUCAUUGCUGUCGGUGGGUUUGAGUCUGAAUCAACUCACUGAUCAAUGAAUGCAAA	..(((((((((..(((((((((((.((.......))))))))))))))))))))))....	-24.5
ssc-miR-181b			F185_x1252	gnl|ti|2027994266	+	733	792	3p	ssc-mir-181b	AACAUUCAUUGCUGUCGGUGGGUUUGAGUCUGAAUCAACUCACUGAUCAAUGAAUGCAAA	..(((((((((..(((((((((((.((.......))))))))))))))))))))))....	-24.5
ssc-miR-181b			F185_x1252	gnl|ti|2027995390	-	377	436	3p	ssc-mir-181b	AACAUUCAUUGCUGUCGGUGGGUUUGAGUCUGAAUCAACUCACUGAUCAAUGAAUGCAAA	..(((((((((..(((((((((((.((.......))))))))))))))))))))))....	-24.5
ssc-miR-181b			F185_x1252	gnl|ti|2031884044	-	628	689	3p	ssc-mir-181b-1	AACAUUCAUUGCUGUCGGUGGGUUGAACUGUGUAGACAAGCUCACUGAACAAUGAAUGCAAC	..(((((((((...((((((((((...((....))...)))))))))).)))))))))....	-23.3
ssc-miR-181b			F185_x1252	gnl|ti|785910661	+	75	134	3p	ssc-mir-181b	AACAUUCAUUGCUGUCGGUGGGUUUGAGUCUGAAUCAACUCACUGAUCAAUGAAUGCAAA	..(((((((((..(((((((((((.((.......))))))))))))))))))))))....	-24.5
ssc-miR-181c	AACAUUCAACCUGUCGGUGAGUU	1,(3)	F10426_x15	gnl|ti|851416912	+	204	264	3p	ssc-mir-181c	AACAUUCAACCUGUCGGUGAGUUUGGGCAGCUCAGGCAAACCAUCGACCGUUGAGUGGACC	..((((((((..(((((((.(((((...........)))))))))))).))))))))..))	-23.7
ssc-miR-181d	AACAUUCAUUGUUGUCGGUGGGUU	1,(3)	F695_x260	gnl|ti|851416912	+	382	444	3p	ssc-mir-181d	AACAUUCAUUGUUGUCGGUGGGUUGUGAGACGGAGGCCAGACCCACCGAGGGAUGAAUGUCAC	..((((((((.(..((((((((((.((.(.(....))))))))))))))).)))))))))).)	-26.2
ssc-miR-182	UUUGGCAAUGGUAGAACUCACACUGG	1,(3)	F95238_x2	gnl|ti|1420093375	+	628	692	3p	ssc-mir-182	UUUGGCAAUGGUAGAACUCACACUGGUGAGAUAAUGGGAUCCGGUGGUUCUAGACUUGCCAACUA	.(((((((.(.((((((...((((((..............))))))))))))..))))))))..)	-21.04
ssc-miR-182			F95238_x2	gnl|ti|2041938940	+	763	826	3p	ssc-mir-182	UUUGGCAAUGGUAGAACUCACACUGGUGAGAUAAUGGGAUCCGGUGGUUCUAGACUGCCAACUA	.((((((....((((((...((((((..............))))))))))))...))))))..)	-19.4
ssc-miR-182			F95238_x2	gnl|ti|2078637629	-	360	424	3p	ssc-mir-182	UUUGGCAAUGGUAGAACUCACACUGGUGAGAUAAUGGGAUCCGGUGGUUCUAGACUUGCCAACUA	.(((((((.(.((((((...((((((..............))))))))))))..))))))))..)	-21.04
ssc-miR-182			K2214_x5	gnl|ti|2082395069	+	574	638	3p	ssc-mir-182	UUUGGCAAUGGUAGAACUCACACUGGUGAGAUAAUGGGAUCCGGUGGUUCUAGACUUGCCAACUA	.(((((((.(.((((((...((((((..............))))))))))))..))))))))..)	-21.04
ssc-miR-182			K2214_x5	gnl|ti|2082395175	+	63	127	3p	ssc-mir-182	UUUGGCAAUGGUAGAACUCACACUGGUGAGAUAAUGGGAUCCGGUGGUUCUAGACUUGCCAACUA	.(((((((.(.((((((...((((((..............))))))))))))..))))))))..)	-21.04
ssc-miR-182			K2214_x5	gnl|ti|2082395292	-	124	188	3p	ssc-mir-182	UUUGGCAAUGGUAGAACUCACACUGGUGAGAUAAUGGGAUCCGGUGGUUCUAGACUUGCCAACUA	.(((((((.(.((((((...((((((..............))))))))))))..))))))))..)	-21.04
ssc-miR-182			K2214_x5	gnl|ti|2082395319	+	160	224	3p	ssc-mir-182	UUUGGCAAUGGUAGAACUCACACUGGUGAGAUAAUGGGAUCCGGUGGUUCUAGACUUGCCAACUA	.(((((((.(.((((((...((((((..............))))))))))))..))))))))..)	-21.04
ssc-miR-182			K2214_x5	gnl|ti|2082395757	-	409	473	3p	ssc-mir-182	UUUGGCAAUGGUAGAACUCACACUGGUGAGAUAAUGGGAUCCGGUGGUUCUAGACUUGCCAACUA	.(((((((.(.((((((...((((((..............))))))))))))..))))))))..)	-21.04
ssc-miR-182			F95238_x2	gnl|ti|532192181	-	633	697	3p	ssc-mir-182	UUUGGCAAUGGUAGAACUCACACUGGUGAGAUAAUGGGAUCCGGUGGUUCUAGUCUUGCCAACUA	.(((((((.(.((((((...((((((..............)))))))))))).).)))))))..)	-23.04
ssc-miR-182*	UGGUUCUAGACUUGCCAACUA	3	K791_x5	gnl|ti|1420093375	+	628	692	5p	ssc-mir-182	UUUGGCAAUGGUAGAACUCACACUGGUGAGAUAAUGGGAUCCGGUGGUUCUAGACUUGCCAACUA	.(((((((.(.((((((...((((((..............))))))))))))..))))))))..)	-21.04
ssc-miR-182*			K791_x5	gnl|ti|2078637629	-	360	424	5p	ssc-mir-182	UUUGGCAAUGGUAGAACUCACACUGGUGAGAUAAUGGGAUCCGGUGGUUCUAGACUUGCCAACUA	.(((((((.(.((((((...((((((..............))))))))))))..))))))))..)	-21.04
ssc-miR-183	UAUGGCACUGGUAGAAUUCACUG	3	K3826_x14	gnl|ti|2078637597	+	243	304	3p	ssc-mir-183	UAUGGCACUGGUAGAAUUCACUGUGAACAGUCUCGGUCAGUGAAUUACCGAAGGGCCAUAAA	((((((..(((((..(((((((((((......)))..)))))))))))))....)))))).)	-21.8
ssc-miR-183			K3826_x14	gnl|ti|2078637817	+	292	353	3p	ssc-mir-183	UAUGGCACUGGUAGAAUUCACUGUGAACAGUCUCGGUCAGUGAAUUACCGAAGGGCCAUAAA	((((((..(((((..(((((((((((......)))..)))))))))))))....)))))).)	-21.8
ssc-miR-183			K3826_x14	gnl|ti|2082394786	+	393	454	3p	ssc-mir-183	UAUGGCACUGGUAGAAUUCACUGUGAACAGUCUCGGUCAGUGAAUUACCGAAGGGCCAUAAA	((((((..(((((..(((((((((((......)))..)))))))))))))....)))))).)	-21.8
ssc-miR-183			K3826_x14	gnl|ti|2082395382	+	176	237	3p	ssc-mir-183	UAUGGCACUGGUAGAAUUCACUGUGAACAGUCUCGGUCAGUGAAUUACCGAAGGGCCAUAAA	((((((..(((((..(((((((((((......)))..)))))))))))))....)))))).)	-21.8
ssc-miR-183			K3826_x14	gnl|ti|2082395586	-	215	276	3p	ssc-mir-183	UAUGGCACUGGUAGAAUUCACUGUGAACAGUCUCGGUCAGUGAAUUACCGAAGGGCCAUAAA	((((((..(((((..(((((((((((......)))..)))))))))))))....)))))).)	-21.8
ssc-miR-183			K3826_x14	gnl|ti|769733119	+	258	319	3p	ssc-mir-183	UAUGGCACUGGUAGAAUUCACUGUGAACAGUCUCGGUCAGUGAAUUACCGAAGGGCCAUAAA	((((((..(((((..(((((((((((......)))..)))))))))))))....)))))).)	-21.8
ssc-miR-1839	AAGGUAGAUAGAACAGGUCUUG	1	F11691_x13	gnl|ti|1374475709	+	382	441	3p	ssc-mir-1839	AAGGUAGAUAGAACAGGUCUUGUUUGCAAGAUGAAUUCAAGACCUACUUUUCUACCAACA	..((((((.(((..((((((((....(.....)....))))))))..)))))))))...)	-20.4
ssc-miR-1839			F11691_x13	gnl|ti|1666521517	+	376	435	3p	ssc-mir-1839	AAGGUAGAUAGAACAGGUCUUGUUUGCAAGAUGAAUUCAAGACCUACUUUUCUACCAACA	..((((((.(((..((((((((....(.....)....))))))))..)))))))))...)	-20.4
ssc-miR-1839			F11691_x13	gnl|ti|1666522113	+	405	464	3p	ssc-mir-1839	AAGGUAGAUAGAACAGGUCUUGUUUGCAAGAUGAAUUCAAGACCUACUUUUCUACCAACA	..((((((.(((..((((((((....(.....)....))))))))..)))))))))...)	-20.4
ssc-miR-1839			F11691_x13	gnl|ti|1666522539	+	523	582	3p	ssc-mir-1839	AAGGUAGAUAGAACAGGUCUUGUUUGCAAGAUGAAUUCAAGACCUACUUUUCUACCAACA	..((((((.(((..((((((((....(.....)....))))))))..)))))))))...)	-20.4
ssc-miR-1839			F11691_x13	gnl|ti|784157189	-	504	563	3p	ssc-mir-1839	AAGGUAGAUAGAACAGGUCUUGUUUGCAAGAUGAAUUCAAGACCUACUUUUCUACCAACA	..((((((.(((..((((((((....(.....)....))))))))..)))))))))...)	-20.4
ssc-miR-1839			F11691_x13	gnl|ti|810305539	-	156	215	3p	ssc-mir-1839	AAGGUAGAUAGAACAGGUCUUGUUUGCAAGAUGAAUUCAAGACCUACUUUUCUACCAACA	..((((((.(((..((((((((....(.....)....))))))))..)))))))))...)	-20.4
ssc-miR-1839			F11691_x13	gnl|ti|858858886	-	441	500	3p	ssc-mir-1839	AAGGUAGAUAGAACAGGUCUUGUUUGCAAGAUGAAUUCAAGACCUACUUUUCUACCAACA	..((((((.(((..((((((((....(.....)....))))))))..)))))))))...)	-20.4
ssc-miR-184	UGGACGGAGAACUGAUAAGGGU	1,3	F11541_x13	gnl|ti|1575110025	-	715	775	5p	ssc-mir-184	CCUUAUCACUUUUCCAGCCAGCUUUGUGACUCUAAAUGUUGGACGGAGAACUGAUAAGGGU	((((((((.((((((..(((((((((......)))).)))))..)))))).))))))))).	-25.3
ssc-miR-184			F11541_x13	gnl|ti|1575110170	+	75	135	5p	ssc-mir-184	CCUUAUCACUUUUCCAGCCAGCUUUGUGACUCUAAAUGUUGGACGGAGAACUGAUAAGGGU	((((((((.((((((..(((((((((......)))).)))))..)))))).))))))))).	-25.3
ssc-miR-184			F11541_x13	gnl|ti|1575110525	-	847	907	5p	ssc-mir-184	CCUUAUCACUUUUCCAGCCAGCUUUGUGACUCUAAAUGUUGGACGGAGAACUGAUAAGGGU	((((((((.((((((..(((((((((......)))).)))))..)))))).))))))))).	-25.3
ssc-miR-184			F11541_x13	gnl|ti|1575110840	-	995	1055	5p	ssc-mir-184	CCUUAUCACUUUUCCAGCCAGCUUUGUGACUCUAAAUGUUGGACGGAGAACUGAUAAGGGU	((((((((.((((((..(((((((((......)))).)))))..)))))).))))))))).	-25.3
ssc-miR-184			F11541_x13	gnl|ti|1657987069	-	74	134	5p	ssc-mir-184	CCUUAUCACUUUUCCAGCCAGCUUUGUGACUCUAAAUGUUGGACGGAGAACUGAUAAGGGU	((((((((.((((((..(((((((((......)))).)))))..)))))).))))))))).	-25.3
ssc-miR-184			F11541_x13	gnl|ti|1657987071	-	71	131	5p	ssc-mir-184	CCUUAUCACUUUUCCAGCCAGCUUUGUGACUCUAAAUGUUGGACGGAGAACUGAUAAGGGU	((((((((.((((((..(((((((((......)))).)))))..)))))).))))))))).	-25.3
ssc-miR-184			F11541_x13	gnl|ti|820996191	-	286	346	5p	ssc-mir-184	CCUUAUCACUUUUCCAGCCAGCUUUGUGACUCUAAAUGUUGGACGGAGAACUGAUAAGGGU	((((((((.((((((..(((((((((......)))).)))))..)))))).))))))))).	-25.3
ssc-miR-184			F11541_x13	gnl|ti|857339366	+	441	501	5p	ssc-mir-184	CCUUAUCACUUUUCCAGCCAGCUUUGUGAAUCUAAAUGUUGGACGGAGAACUGAUAAGGGU	((((((((.((((((..(((((((((......)))).)))))..)))))).))))))))).	-25.3
ssc-miR-184			F11541_x13	gnl|ti|862206074	+	266	326	5p	ssc-mir-184	CCUUAUCACUUUUCCAGCCAGCUUUGUGACUCUAAAUGUUGGACGGAGAACUGAUAAGGGU	((((((((.((((((..(((((((((......)))).)))))..)))))).))))))))).	-25.3
ssc-miR-186	CAAAGAAUUCUCCUUUUGGGCUU	1,(3)	F852_x206	gnl|ti|2020347334	-	768	828	3p	ssc-mir-186	CAAAGAAUUCUCCUUUUGGGCUUUAUGAUUUUAUUUUAAGCCCAAAGGUGAAUUUUUUGGG	((((((((((.(((((.((((((...((......)).))))))))))).))))))))))))	-25.5
ssc-miR-186			F852_x206	gnl|ti|2020348054	-	772	832	3p	ssc-mir-186	CAAAGAAUUCUCCUUUUGGGCUUUAUGAUUUUAUUUUAAGCCCAAAGGUGAAUUUUUUGGG	((((((((((.(((((.((((((...((......)).))))))))))).))))))))))))	-25.5
ssc-miR-186			F852_x206	gnl|ti|811041261	+	450	510	3p	ssc-mir-186	CAAAGAAUUCUCCUUUUGGGCUUUAUGAUUUUAUUUUAAGCCCAAAGGUGAAUUUUUUGGG	((((((((((.(((((.((((((...((......)).))))))))))).))))))))))))	-25.5
ssc-miR-186			F852_x206	gnl|ti|863188599	-	482	542	3p	ssc-mir-186	CAAAGAAUUCUCCUUUUGGGCUUUAUGAUUUUAUUUUAAGCCCAAAGGUGAAUUUUUUGGG	((((((((((.(((((.((((((...((......)).))))))))))).))))))))))))	-25.5
ssc-miR-188	CAUCCCUUGCAUGGUGGAGGGU	3	K2392_x5	gnl|ti|1666211055	-	307	363	3p	ssc-mir-188	CAUCCCUUGCAUGGUGGAGGGUGAGCUUUCUGAAAACNCCUCCCACGUGCAGGGUUGNC	((.((((.(((((..(((((((...(.....)...)).)))))..))))))))).))..	-25.6
ssc-miR-188			K2392_x5	gnl|ti|1420194163	-	578	637	3p	ssc-mir-188	CAUCCCUUGCAUGGUGGAGGGUGAGCUUUCUGAAAACCCCUCCCACGUGCAGGGUUUGCA	((..(((((((((..((((((....(.....).....))))))..)))))))))..))..	-27.7
ssc-miR-188			K2392_x5	gnl|ti|1666211099	+	693	752	3p	ssc-mir-188	CAUCCCUUGCAUGGUGGAGGGUGAGCUUUCUGAAAACCCCUCCCACGUGCAGGGUUUGCA	((..(((((((((..((((((....(.....).....))))))..)))))))))..))..	-27.7
ssc-miR-18a	UAAGGUGCAUCUAGUGCAGAU	1,(3)	F7126_x22	gnl|ti|854114589	+	123	187	3p	ssc-mir-18	UAAGGUGCAUCUAGUGCAGAUAGUGAAGUAGAUUAGCAUCUACUGCCCUAAGUGCUCCUUCUGGC	(((((.(((..(((.((((.(((((..(.....)..)).))))))).)))..))).)))..))).	-19.3
ssc-miR-190	UGAUAUGUUUGAUAUAUUAGGUUG	1,(3)	F43929_x3	gnl|ti|1579663592	-	979	1036	3p	ssc-mir-190	UGAUAUGUUUGAUAUAUUAGGUUGUUAUUUAAUCCAACUAUAUAUCAAACAUAUUCCU	..(((((((((((((((..(((((..........))))))))))))))))))))..).	-19.1
ssc-miR-190			F43929_x3	gnl|ti|1579664076	-	819	876	3p	ssc-mir-190	UGAUAUGUUUGAUAUAUUAGGUUGUUAUUUAAUCCAACUAUAUAUCAAACAUAUUCCU	..(((((((((((((((..(((((..........))))))))))))))))))))..).	-19.1
ssc-miR-190			F43929_x3	gnl|ti|1579664258	+	615	672	3p	ssc-mir-190	UGAUAUGUUUGAUAUAUUAGGUUGUUAUUUAAUCCAACUAUAUAUCAAACAUAUUCCU	..(((((((((((((((..(((((..........))))))))))))))))))))..).	-19.1
ssc-miR-190			F43929_x3	gnl|ti|2031707770	-	687	744	3p	ssc-mir-190	UGAUAUGUUUGAUAUAUUAGGUUGUUAUUUAAUCCAACUAUAUAUCAAACAUAUUCCU	..(((((((((((((((..(((((..........))))))))))))))))))))..).	-19.1
ssc-miR-190			K1106_x12	gnl|ti|1417302052	+	609	666	3p	ssc-mir-190	UGAUAUGUUUGAUAUAUUAGGUUGUUAUUUAAUCCAACUAUAUAUCAAACAUAUUCCU	..(((((((((((((((..(((((..........))))))))))))))))))))..).	-19.1
ssc-miR-190b	UGAUAUGUUUGAUAUUGGGUU	3	K2199_x4	gnl|ti|2031901606	-	624	682	3p	ssc-mir-190b	UGAUAUGUUUGAUAUUGGGUUGUUUAAUUAGGAACCAACUAAAUGUCAAUCAUAUUCUU	.((((((.((((((((.((((((((......))).))))).)))))))).))))))..)	-16.9
ssc-miR-192	CUGACCUAUGAAUUGACAGCC	1,3	F12_x22703	gnl|ti|2023458822	+	393	457	3p	ssc-mir-192	CUGACCUAUGAAUUGACAGCCAGUGCUCUCAUCUCCCCUCUGGCUGCCAAUUCCAUAGGUCACAG	.((((((((((((((.(((((((................))))))).))))).))))))))).))	-29.49
ssc-miR-192			F12_x22703	gnl|ti|2023458872	+	390	454	3p	ssc-mir-192	CUGACCUAUGAAUUGACAGCCAGUGCUCUCAUCUCCCCUCUGGCUGCCAAUUCCAUAGGUCACAG	.((((((((((((((.(((((((................))))))).))))).))))))))).))	-29.49
ssc-miR-192			F12_x22703	gnl|ti|2023458960	-	559	623	3p	ssc-mir-192	CUGACCUAUGAAUUGACAGCCAGUGCUCUCAUCUCCCCUCUGGCUGCCAAUUCCAUAGGUCACAG	.((((((((((((((.(((((((................))))))).))))).))))))))).))	-29.49
ssc-miR-193b*	CGGGGUUUUGAGGGCGAGAUGA	1,3	F3456_x48	gnl|ti|2106486709	+	614	672	3p	ssc-mir-193b	CGGGGUUUUGAGGGCGAGAUGAGUUUAUGUUUUAUCCAACUGGCCCACAAAGUCCCGCU	((((..((((.((((.((.((..(.........)..)).)).)))).))))..)))).)	-24.1
ssc-miR-194-1	UGUAACAGCGACUCCAUGUGGAC	1	F4120_x40	gnl|ti|1420618988	+	525	582	3p	ssc-mir-194-1	UGUAACAGCGACUCCAUGUGGACUGUGCCCCAAUUUCCAGUGGAGAUGCUGUUACCUU	.(((((((((.((((((.((((..((......)).)))))))))).)))))))))..)	-25.8
ssc-miR-194-1			F4120_x40	gnl|ti|2021630500	-	715	772	3p	ssc-mir-194-1	UGUAACAGCGACUCCAUGUGGACUGUGCCCCAAUUUCCAGUGGAGAUGCUGUUACCUU	.(((((((((.((((((.((((..((......)).)))))))))).)))))))))..)	-25.8
ssc-miR-194-1			F4120_x40	gnl|ti|2021630709	+	839	896	3p	ssc-mir-194-1	UGUAACAGCGACUCCAUGUGGACUGUGCCCGCAUUUCCAGUGGAGAUGCUGUUACCUU	.(((((((((.((((((.((((..(((....))).)))))))))).)))))))))..)	-28.7
ssc-miR-194-1			F4120_x40	gnl|ti|2021631289	-	483	540	3p	ssc-mir-194-1	UGUAACAGCGACUCCAUGUGGACUGUGCCCCAAUUUCCAGUGGAGAUGCUGUUACCUU	.(((((((((.((((((.((((..((......)).)))))))))).)))))))))..)	-25.8
ssc-miR-194-1			F4120_x40	gnl|ti|2021631324	+	253	310	3p	ssc-mir-194-1	UGUAACAGCGACUCCAUGUGGACUGUGCCCCAAUUUCCAGUGGAGAUGCUGUUACCUU	.(((((((((.((((((.((((..((......)).)))))))))).)))))))))..)	-25.8
ssc-miR-194-1			F4120_x40	gnl|ti|2021631501	-	206	263	3p	ssc-mir-194-1	UGUAACAGCGACUCCAUGUGGACUGUGCCCCAAUUUCCAGUGGAGAUGCUGUUACCUU	.(((((((((.((((((.((((..((......)).)))))))))).)))))))))..)	-25.8
ssc-miR-194-1			F4120_x40	gnl|ti|2042740899	+	644	701	3p	ssc-mir-194-1	UGUAACAGCGACUCCAUGUGGACUGUGCCCCAAUUUCCAGUGGAGAUGCUGUUACCUU	.(((((((((.((((((.((((..((......)).)))))))))).)))))))))..)	-25.8
ssc-miR-194-1			F4120_x40	gnl|ti|787033324	+	102	159	3p	ssc-mir-194-1	UGUAACAGCGACUCCAUGUGGACUGUGCCCCAAUUUCCAGUGGAGAUGCUGUUACCUU	.(((((((((.((((((.((((..((......)).)))))))))).)))))))))..)	-25.8
ssc-miR-194-1			F4120_x40	gnl|ti|810838820	+	571	628	3p	ssc-mir-194-1	UGUAACAGCGACUCCAUGUGGACUGUGCCCCAAUUUCCAGUGGAGAUGCUGUUACCUU	.(((((((((.((((((.((((..((......)).)))))))))).)))))))))..)	-25.8
ssc-miR-194-2	UGUAACAGCAACUCCAUGUGGAA	1,3	F149_x1648	gnl|ti|2023458822	+	192	249	3p	ssc-mir-194-2	UGUAACAGCAACUCCAUGUGGAAGUGCCCACUAGUUCCAGUGGGGCUGCUGUUAUCUG	.(((((((((.((((((.(((((.((.....)).))))))))))).)))))))))..)	-26.1
ssc-miR-194-2			F149_x1648	gnl|ti|2023458872	+	189	246	3p	ssc-mir-194-2	UGUAACAGCAACUCCAUGUGGAAGUGCCCACUAGUUCCAGUGGGGCUGCUGUUAUCUG	.(((((((((.((((((.(((((.((.....)).))))))))))).)))))))))..)	-26.1
ssc-miR-194-2			F149_x1648	gnl|ti|2023458960	-	358	415	3p	ssc-mir-194-2	UGUAACAGCAACUCCAUGUGGAAGUGCCCACUAGUUCCAGUGGGGCUGCUGUUAUCUG	.(((((((((.((((((.(((((.((.....)).))))))))))).)))))))))..)	-26.1
ssc-miR-195	UAGCAGCACAGAAAUAUUGGCA	1,(3)	F832_x213	gnl|ti|1420605857	-	1217	1277	3p	ssc-mir-195	UAGCAGCACAGAAAUAUUGGCACCGGGCGGAGAGUCUGCCAGUAUUGGCUGUGCUGCCCCA	..(((((((((.((((((((((...(((.....)))))))))))))..)))))))))...)	-32.4
ssc-miR-196a	UAGGUAGUUUCAUGUUGUUGGG	1,3	F1632_x105	gnl|ti|1420398970	-	888	947	3p	ssc-mir-196a-1	UAGGUAGUUUCAUGUUGUUGGGCCUGGAUUUCUGAACACAACGACAUUAAACCACCCGAC	..(((.((((.((((((((((..(.((....)))..).))))))))).)))).)))....	-17.5
ssc-miR-196a			F1632_x105	gnl|ti|2082165978	-	919	978	3p	ssc-mir-196a-1	UAGGUAGUUUCAUGUUGUUGGGCCUGGAUUUCUGAACACAACGACAUUAAACCACCCGAC	..(((.((((.((((((((((..(.((....)))..).))))))))).)))).)))....	-17.5
ssc-miR-196a			F1632_x105	gnl|ti|788171134	+	277	335	3p	ssc-mir-196	UAGGUAGUUUCAUGUUGUUGGGAUUGAGUUUUGAACUCGGCAACAAGAAACUGCCUGAG	(((((((((((.((((((((((.(..(...)..).)))))))))).)))))))))))))	-28.5
ssc-miR-196b	UAGGUAGUUUCCUGUUGUUGGG	1,3	F1052_x167	gnl|ti|1420317209	-	703	760	3p	ssc-mir-196b	UAGGUAGUUUCCUGUUGUUGGGAUCCACCUUUCUCUCGACAGCACGACACUGCCUUCA	.(((((((.((.(((((((((((..........))))))))))).)).)))))))..)	-24.6
ssc-miR-196b			F1052_x167	gnl|ti|1420317252	-	640	696	3p	ssc-mir-196b	UAGGUAGUUUCCUGUUGUUGGGAUCCACUUUCUCUCGACAGCACGACACUGCUUUCA	.(((((((.((.(((((((((((.........))))))))))).)).)))))))..)	-22
ssc-miR-196b			F1052_x167	gnl|ti|2021872403	-	287	344	3p	ssc-mir-196b	UAGGUAGUUUCCUGUUGUUGGGAUCCACCUUUCUCUCGACAGCACGACACUGCCUUCA	.(((((((.((.(((((((((((..........))))))))))).)).)))))))..)	-24.6
ssc-miR-196b			F1052_x167	gnl|ti|2021873496	+	169	226	3p	ssc-mir-196b	UAGGUAGUUUCCUGUUGUUGGGAUCCACCUUUCUCUCGACAGCACGACACUGCCUUCA	.(((((((.((.(((((((((((..........))))))))))).)).)))))))..)	-24.6
ssc-miR-196b			F1052_x167	gnl|ti|2025518899	+	171	228	3p	ssc-mir-196b	UAGGUAGUUUCCUGUUGUUGGGAUCCACCUUUCUCUCGACAGCACGACACUGCCUUCA	.(((((((.((.(((((((((((..........))))))))))).)).)))))))..)	-24.6
ssc-miR-196b			F1052_x167	gnl|ti|2025518901	-	462	519	3p	ssc-mir-196b	UAGGUAGUUUCCUGUUGUUGGGAUCCACCUUUCUCUCGACAGCACGACACUGCCUUCA	.(((((((.((.(((((((((((..........))))))))))).)).)))))))..)	-24.6
ssc-miR-196b			F1052_x167	gnl|ti|2025518960	+	167	224	3p	ssc-mir-196b	UAGGUAGUUUCCUGUUGUUGGGAUCCACCUUUCUCUCGACAGCACGACACUGCCUUCA	.(((((((.((.(((((((((((..........))))))))))).)).)))))))..)	-24.6
ssc-miR-196b			F1052_x167	gnl|ti|2025519002	-	472	529	3p	ssc-mir-196b	UAGGUAGUUUCCUGUUGUUGGGAUCCACCUUUCUCUCGACAGCACGACACUGCCUUCA	.(((((((.((.(((((((((((..........))))))))))).)).)))))))..)	-24.6
ssc-miR-196b			F1052_x167	gnl|ti|2025519003	+	648	705	3p	ssc-mir-196b	UAGGUAGUUUCCUGUUGUUGGGAUCCACCUUUCUCUCGACAGCACGACACUGCCUUCA	.(((((((.((.(((((((((((..........))))))))))).)).)))))))..)	-24.6
ssc-miR-196b			F1052_x167	gnl|ti|855375818	+	439	496	3p	ssc-mir-196b	UAGGUAGUUUCCUGUUGUUGGGAUCCACCUUUCUCUCGACAGCACGACACUGCCUUCA	.(((((((.((.(((((((((((..........))))))))))).)).)))))))..)	-24.6
ssc-miR-199a-3p	ACAGUAGUCUGCACAUUGGUU	1,(3)	F70_x4224	gnl|ti|1420868961	-	1018	1076	5p	ssc-mir-199a	CCAGUGUUUAGACUAUCUGUUCAGGACUCCCAAAUUGUACAGUAGUCUGCACAUUGGUU	(((((((.(((((((.((((.((((....))....)).))))))))))).))))))).)	-22.6
ssc-miR-199a-3p			F70_x4224	gnl|ti|1670829916	-	602	660	5p	ssc-mir-199a	CCAGUGUUUAGACUAUCUGUUCAGGACUCCCAAAUUGUACAGUAGUCUGCACAUUGGUU	(((((((.(((((((.((((.((((....))....)).))))))))))).))))))).)	-22.6
ssc-miR-199a-3p			F70_x4224	gnl|ti|2019854324	-	263	321	5p	ssc-mir-199a	CCAGUGUUUAGACUAUCUGUUCAGGACUCCCAAAUUGUACAGUAGUCUGCACAUUGGUU	(((((((.(((((((.((((.((((....))....)).))))))))))).))))))).)	-22.6
ssc-miR-199a-3p			F70_x4224	gnl|ti|2019854499	-	458	516	5p	ssc-mir-199a	CCAGUGUUUAGACUAUCUGUUCAGGACUCCCAAAUUGUACAGUAGUCUGCACAUUGGUU	(((((((.(((((((.((((.((((....))....)).))))))))))).))))))).)	-22.6
ssc-miR-199a-3p			F70_x4224	gnl|ti|2075753207	-	488	549	5p	ssc-mir-199-1	CNCAGUGUUCAGACUACCUGUUCAGGGGGCUCUGAAUGUGUACAGUAGUCUGCACAUUGGUU	(.((((((.((((((((.((((((((....)))))......))))))))))).)))))))))	-23.8
ssc-miR-199b-5p	CCCAGUGUUUAGACUAUCUGUU	1,(3)	F8518_x18	gnl|ti|2019853664	-	780	839	3p	ssc-mir-199b	CCCAGUGUUUAGACUAUCUGUUCAGGACUCCCAAAUUGUACAGUGUCUGCACAUUGGUUA	.(((((((.(((((...((((.((((....))....)).)))).))))).))))))).))	-19.8
ssc-miR-19a	UGUGCAAAUCUAUGCAAAACUGA	3	K641_x23	gnl|ti|854114589	+	271	328	5p	ssc-mir-19a	AGUUUUGCAUAGUUGCACUACAAGAAGAAUGUAGUUGUGCAAAUCUAUGCAAAACUGA	((((((((((((((((((((((.......))))...))))))..))))))))))))))	-23
ssc-miR-19b	UGUGCAAAUCCAUGCAAAACUGA	1	F2018_x85	gnl|ti|532116430	+	128	193	5p	ssc-mir-19b-2	AGUUUUGCAGGUUUGCAUUUCAGCGUAUGUAUGUGUAUAUGGCUGUGCAAAUCCAUGCAAAACUGA	(((((((((((((((((...((((.((((((....)))))))))))))))).)).)))))))))))	-27.2
ssc-miR-19b			F2018_x85	gnl|ti|854114589	+	570	630	5p	ssc-mir-19b-1	AGUUUAGCAGGUAUGCAUACAGCUGUGUGAUAUUCUGCUGUGCAAAUCCAUGCAAAACUGA	(((((.(((((..(((..(((((.............))))))))...)).))).)))))))	-17.22
ssc-miR-19b			K4029_x22	gnl|ti|532116430	+	128	193	5p	ssc-mir-19b-2	AGUUUUGCAGGUUUGCAUUUCAGCGUAUGUAUGUGUAUAUGGCUGUGCAAAUCCAUGCAAAACUGA	(((((((((((((((((...((((.((((((....)))))))))))))))).)).)))))))))))	-27.2
ssc-miR-200a	UAACACUGUCUGGUAACGAUGUU	1,(3)	F808_x221	gnl|ti|1420302892	-	355	416	5p	ssc-mir-200a	CAUUCUUACCGGACAGUGCUGGAUUUCUCGGCUCGACUCUAACACUGUCUGGUAACGAUGUU	((((.(((((((((((((.((((....(((...))).)))).))))))))))))).))))))	-26.5
ssc-miR-200a			K4370_x11	gnl|ti|1420302892	-	394	451	3p	ssc-mir-200a	UAACACUGUCUGGUAACGAUGUUCAAAGGUGACCCAUCGCCCGCCAGGAAGUGGCCCG	...((((..(((((..(((((.(((....)))..)))))...)))))..)))).....	-19.3
ssc-miR-200a			F808_x221	gnl|ti|1420642876	-	334	394	5p	ssc-mir-200a	CAUCUUACCGGACAGUGCUGGAUUUCUCGGCUCGACUCUAACACUGUCUGGUAACGAUGUU	(((((((((((((((((.((((....(((...))).)))).))))))))))))).))))))	-27.6
ssc-miR-200a			F808_x221	gnl|ti|2042620260	+	340	400	5p	ssc-mir-200a	CAUCUUACCGGACAGUGCUGGAUUUCUCGGCUCGACUCUAACACUGUCUGGUAACGAUGUU	(((((((((((((((((.((((....(((...))).)))).))))))))))))).))))))	-27.6
ssc-miR-204	UUCCCUUUGUCAUCCUAUGCCU	3	K1108_x21	gnl|ti|2082425144	+	182	241	3p	ssc-mir-204	UUCCCUUUGUCAUCCUAUGCCUGAGAAUAUAUGAAGGAGGCUGGGAAGGCAAAGGGACGU	.((((((((((.(((((.((((...............))))))))).)))))))))).))	-27.76
ssc-miR-204			K1108_x21	gnl|ti|2082425339	-	869	928	3p	ssc-mir-204	UUCCCUUUGUCAUCCUAUGCCUGAGAAUAUAUGAAGGAGGCUGGGAAGGCAAAGGGACGU	.((((((((((.(((((.((((...............))))))))).)))))))))).))	-27.76
ssc-miR-204			K1108_x21	gnl|ti|2082425401	-	1023	1082	3p	ssc-mir-204	UUCCCUUUGUCAUCCUAUGCCUGAGAAUAUAUGAAGGAGGCUGGGAAGGCAAAGGGACGU	.((((((((((.(((((.((((...............))))))))).)))))))))).))	-27.76
ssc-miR-204			K1108_x21	gnl|ti|2082426036	-	1102	1161	3p	ssc-mir-204	UUCCCUUUGUCAUCCUAUGCCUGAGAAUAUAUGAAGGAGGCUGGGAAGGCAAAGGGACGU	.((((((((((.(((((.((((...............))))))))).)))))))))).))	-27.76
ssc-miR-204			K1108_x21	gnl|ti|2082426228	+	436	495	3p	ssc-mir-204	UUCCCUUUGUCAUCCUAUGCCUGAGAAUAUAUGAAGGAGGCUGGGAAGGCAAAGGGACGU	.((((((((((.(((((.((((...............))))))))).)))))))))).))	-27.76
ssc-miR-204			K1108_x21	gnl|ti|780988088	-	270	329	3p	ssc-mir-204	UUCCCUUUGUCAUCCUAUGCCUGAGAAUAUAUGAAGGAGGCUGGGAAGGCAAAGGGACGU	.((((((((((.(((((.((((...............))))))))).)))))))))).))	-27.76
ssc-miR-204			K1108_x21	gnl|ti|857254565	-	429	488	3p	ssc-mir-204	UUCCCUUUGUCAUCCUAUGCCUGAGAAUAUAUGGAGGAGGCUGGGAAGGCAAAGGGACGU	.((((((((((.(((((.((((...............))))))))).)))))))))).))	-27.76
ssc-miR-204*	GCUGGGAAGGCAAAGGGACGU	1	F1688_x101	gnl|ti|780988088	-	270	329	5p	ssc-mir-204	UUCCCUUUGUCAUCCUAUGCCUGAGAAUAUAUGAAGGAGGCUGGGAAGGCAAAGGGACGU	.((((((((((.(((((.((((...............))))))))).)))))))))).))	-27.76
ssc-miR-204*			F1688_x101	gnl|ti|857254565	-	429	488	5p	ssc-mir-204	UUCCCUUUGUCAUCCUAUGCCUGAGAAUAUAUGGAGGAGGCUGGGAAGGCAAAGGGACGU	.((((((((((.(((((.((((...............))))))))).)))))))))).))	-27.76
ssc-miR-205	UCCUUCAUUCCACCGGAGUCUGU	1,(3)	F9678_x16	gnl|ti|2042125959	-	568	626	3p	ssc-mir-205	UCCUUCAUUCCACCGGAGUCUGUCUCAUACCCAACCAGAUUUCAGUGGAGUGAAGCUCA	..(((((((((((.((((((((.............)))))))).)))))))))))..))	-25.42
ssc-miR-205			K2147_x17	gnl|ti|2086195818	+	396	454	3p	ssc-mir-205	UCCUUCAUUCCACCGGAGUCUGUCUCAUACCCAACCAGAUUUCAGUGGAGUGAAGCUCA	..(((((((((((.((((((((.............)))))))).)))))))))))..))	-25.42
ssc-miR-205			F9678_x16	gnl|ti|470956498	-	490	548	3p	ssc-mir-205	UCCUUCAUUCCACCGGAGUCUGUCUCAUACCCAACCAGAUUUCAGUGGAGUGAAGCUCA	..(((((((((((.((((((((.............)))))))).)))))))))))..))	-25.42
ssc-miR-205			F9678_x16	gnl|ti|810440256	+	153	211	3p	ssc-mir-205	UCCUUCAUUCCACCGGAGUCUGUCUCAUACCCAACCAGAUUUCAGUGGAGUGAAGCUCA	..(((((((((((.((((((((.............)))))))).)))))))))))..))	-25.42
ssc-miR-205			F9678_x16	gnl|ti|810711243	-	112	170	3p	ssc-mir-205	UCCUUCAUUCCACCGGAGUCUGUCUCAUACCCAACCAGAUUUCAGUGGAGUGAAGCUCA	..(((((((((((.((((((((.............)))))))).)))))))))))..))	-25.42
ssc-miR-206b	UGGAAUGUAAGAAAGUGUGUGA	1	F50734_x3	gnl|ti|1579261191	-	355	416	5p	ssc-mir-206	ACAUGCUUUCUUUAUAUCCCCAUACGGGAUUACUUGACUAUGGAAUGUAAGAAAGUGUGUGA	((((((((((((.((((..(((((((((....))))..))))).))))))))))))))))).	-19.9
ssc-miR-208	AUAAGACGAGCAAAAAGCUUGU	3	K4075_x6	gnl|ti|2020163214	-	506	562	5p	ssc-mir-208a	GAGCUUUUGGCCCGGGUUAUACCUGAUGCUCACGUAUAAGACGAGCAAAAAGCUUGU	((((((((.((.((..((((((.((.....)).))))))..)).)).))))))))))	-21.1
ssc-miR-208			K4075_x6	gnl|ti|2042158569	-	549	605	5p	ssc-mir-208a	GAGCUUUUGGCCCGGGUUAUACCUGAUGCUCACGUAUAAGACGAGCAAAAAGCUUGU	((((((((.((.((..((((((.((.....)).))))))..)).)).))))))))))	-21.1
ssc-miR-208b	AUAAGACGAACAAAAGGUUUGU	1	F659_x273	gnl|ti|2020163950	+	530	586	5p	ssc-mir-208b	AAGCUUUUUGCUCGCGUUAUGUUUCUCAUCCGAAUAUAAGACGAACAAAAGGUUUGU	((((((((((.(((..((((((((.......))))))))..))).)))))))))).)	-16.3
ssc-miR-208b			F659_x273	gnl|ti|2020164241	+	518	574	5p	ssc-mir-208b	AAGCUUUUUGCUCGCGUUAUGUUUCUCAUCCGAAUAUAAGACGAACAAAAGGUUUGU	((((((((((.(((..((((((((.......))))))))..))).)))))))))).)	-16.3
ssc-miR-208b			F659_x273	gnl|ti|2020164512	-	572	628	5p	ssc-mir-208b	AAGCUUUUUGCUCGCGUUAUGUUUCUCAUCCGAAUAUAAGACGAACAAAAGGUUUGU	((((((((((.(((..((((((((.......))))))))..))).)))))))))).)	-16.3
ssc-miR-208b			F659_x273	gnl|ti|848900145	-	598	654	5p	ssc-mir-208b	AAGCUUUUUGCUCGCGUUAUGUUUCUCAUCCGAAUAUAAGACGAACAAAAGGUUUGU	((((((((((.(((..((((((((.......))))))))..))).)))))))))).)	-16.3
ssc-miR-20a	UAAAGUGCUUAUAGUGCAGGUAG	1,3	F1158_x150	gnl|ti|854114589	+	435	493	3p	ssc-mir-20	UAAAGUGCUUAUAGUGCAGGUAGUGUUUAGUUAUCUACUGCAUUAUGAGCACUUAAAGU	(.(((((((((((((((((.(((((......)).))))))))))))))))))))..)))	-26.6
ssc-miR-21	UAGCUUAUCAGACUGAUGUUGA	3	K3608_x16	gnl|ti|774240118	+	535	594	3p	ssc-mir-21	UAGCUUAUCAGACUGAUGUUGACUGUUGAAUCUCAUGGCAACAGCAGUCGAUGGGCUGUC	.((((((((.(((((.(((((.((((.(.....)))))))))).)))))))))))))..)	-24.9
ssc-miR-210	CUGUGCGUGUGACAGCGGCUGA	1	F8025_x20	gnl|ti|1380786626	+	102	161	5p	ssc-mir-210	AGCCACUGCCCACCGCACACUGCGCUGCUCCGGACCCACUGUGCGUGUGACAGCGGCUGA	((((.(((..(((((((((.((.((((...))).).)).)))))).))).))).))))).	-25.2
ssc-miR-210			F8025_x20	gnl|ti|762182051	-	40	99	5p	ssc-mir-210	AGCCACUGCCCACCGCACACUGCGCUGCUCCGGACCCACUGUGCGUGUGACAGCGGCUGA	((((.(((..(((((((((.((.((((...))).).)).)))))).))).))).))))).	-25.2
ssc-miR-212	ACCUUGGCUCUAGACUGCUUACUG	1	F33199_x4	gnl|ti|2107493477	+	543	604	3p	ssc-mir-212	ACCUUGGCUCUAGACUGCUUACUGCCCGGGCCGCCCUCAGUAACAGUCUCCAGUCACGGCCA	.((.(((((..((((((.((((((...(((...))).))))))))))))..))))).))...	-24.9
ssc-miR-212*	UAACAGUCUCCAGUCACGGCCA	3	K3601_x2	gnl|ti|2107493477	+	543	604	5p	ssc-mir-212	ACCUUGGCUCUAGACUGCUUACUGCCCGGGCCGCCCUCAGUAACAGUCUCCAGUCACGGCCA	.((.(((((..((((((.((((((...(((...))).))))))))))))..))))).))...	-24.9
ssc-miR-214	ACAGCAGGCACAGACAGGCAGU	1,(3)	F9565_x16	gnl|ti|1379794687	+	358	420	5p	ssc-mir-214	UGCCUGUCUACACUUGCUGUGCAGAACAUCCGCUCACCUGUACAGCAGGCACAGACAGGCAGU	(((((((((...((((((((((((.............))))))))))))...)))))))))).	-34.32
ssc-miR-214			F9565_x16	gnl|ti|1379923122	+	362	424	5p	ssc-mir-214	UGCCUGUCUACACUUGCUGUGCAGAACAUCCGCUCACCUGUACAGCAGGCACAGACAGGCAGU	(((((((((...((((((((((((.............))))))))))))...)))))))))).	-34.32
ssc-miR-214			F9565_x16	gnl|ti|1379931489	+	267	329	5p	ssc-mir-214	UGCCUGUCUACACUUGCUGUGCAGAACAUCCGCUCACCUGUACAGCAGGCACAGACAGGCAGU	(((((((((...((((((((((((.............))))))))))))...)))))))))).	-34.32
ssc-miR-214			F9565_x16	gnl|ti|2042785209	-	754	816	5p	ssc-mir-214	UGCCUGUCUACACUUGCUGUGCAGAACAUCCGCUCACCUGUACAGCAGGCACAGACAGGCAGU	(((((((((...((((((((((((.............))))))))))))...)))))))))).	-34.32
ssc-miR-214			F9565_x16	gnl|ti|774493898	+	220	282	5p	ssc-mir-214	UGCCUGUCUACACUUGCUGUGCAGAACAUCCGCUCACCUGUACAGCAGGCACAGACAGGCAGU	(((((((((...((((((((((((.............))))))))))))...)))))))))).	-34.32
ssc-miR-214*	UGCCUGUCUACACUUGCUGUGC	3	K4386_x2	gnl|ti|1379923989	+	268	331	3p	ssc-mir-214	UGCCUGUCUACACUUGCUGUGCAGAACAUCCGCUCACCGUGUACAGCAGGCACAGACGGGCAGU	(((((((((...(((((((((((((........))....)))))))))))...)))))))))).	-30
ssc-miR-215	AUGACCUAUGAAUUGACAGACA	1,(3)	F203_x1164	gnl|ti|1420618988	+	820	879	3p	ssc-mir-215	AUGACCUAUGAAUUGACAGACAAUGUGGCUAAAUCUGUCUGUCAUUUCUGUAGGCCAAUA	.((.((((((((.(((((((((((........)).))))))))).))).))))).)).).	-21.7
ssc-miR-215			F203_x1164	gnl|ti|2021630500	-	1010	1069	3p	ssc-mir-215	AUGACCUAUGAAUUGACAGACAAUGUGGCUAAAUCUGUCUGUCAUUUCUGUAGGCCAAUA	.((.((((((((.(((((((((((........)).))))))))).))).))))).)).).	-21.7
ssc-miR-215			F203_x1164	gnl|ti|2021630945	+	182	241	3p	ssc-mir-215	AUGACCUAUGAAUUGACAGACAAUGUGGCUAAAUCUGUCUGUCAUUUCUGUAGGCCAAUA	.((.((((((((.(((((((((((........)).))))))))).))).))))).)).).	-21.7
ssc-miR-215			F203_x1164	gnl|ti|2021631289	-	777	836	3p	ssc-mir-215	AUGACCUAUGAAUUGACAGACAAUGUGGCUAAAUCUGUCUGUCAUUUCUGUAGGGGAUCC	((..((((((((.(((((((((((........)).))))))))).))).)))))..))..	-21.2
ssc-miR-215			F203_x1164	gnl|ti|2021631324	+	548	607	3p	ssc-mir-215	AUGACCUAUGAAUUGACAGACAAUGUGGCUAAAUCUGUCUGUCAUUUCUGUAGGCCAAUA	.((.((((((((.(((((((((((........)).))))))))).))).))))).)).).	-21.7
ssc-miR-215			F203_x1164	gnl|ti|2021631501	-	501	560	3p	ssc-mir-215	AUGACCUAUGAAUUGACAGACAAUGUGGCUAAAUCUGUCUGUCAUUUCUGUAGGCCAAUA	.((.((((((((.(((((((((((........)).))))))))).))).))))).)).).	-21.7
ssc-miR-215			F203_x1164	gnl|ti|787033324	+	397	456	3p	ssc-mir-215	AUGACCUAUGAAUUGACAGACAAUGUGGCUAAAUCUGUCUGUCAUUUCUGUAGGCCAAUA	.((.((((((((.(((((((((((........)).))))))))).))).))))).)).).	-21.7
ssc-miR-216a	UAAUCUCAGCUGGCAACUGUG	3	K3164_x8	gnl|ti|854561630	-	455	515	3p	ssc-mir-216	UAAUCUCAGCUGGCAACUGUGAGAUGUUCAUACAAUCCCCCACAGUGUCUCUGGGAUUAUG	(((((((((..((((.(((((.(((((....)).)))...))))))))).))))))))).)	-21.6
ssc-miR-216a			K3164_x8	gnl|ti|776539247	+	549	610	3p	ssc-mir-216	UAAUCUCAGCUGGCAACUGUGAGAUGUUCAUACAAUCCCCCACAGUGGUCUCUGGGAUUAUG	(((((((((..(((.((((((.(((((....)).)))...)))))).))).))))))))).)	-22.2
ssc-miR-216a			K3164_x8	gnl|ti|855841105	-	640	701	3p	ssc-mir-216	UAAUCUCAGCUGGCAACUGUGAGAUGUUCAUACAAUCCCCCACAGUGGUCUCUGGGAUUAUG	(((((((((..(((.((((((.(((((....)).)))...)))))).))).))))))))).)	-22.2
ssc-miR-216b-1	AAAUCUCUGCAGGCAAAUGUGA	1,3	F9442_x16	gnl|ti|2042046891	+	287	348	3p	ssc-mir-216	AAAUCUCUGCAGGCAAAUGUGAUGUUACUAAAGAAAUCACACACUUACCUGUAGAGAUUCUA	.((((((((((((....((((((............))))))......))))))))))))...	-22.3
ssc-miR-216b-1			F9442_x16	gnl|ti|2070964753	+	126	187	3p	ssc-mir-216	AAAUCUCUGCAGGCAAAUGUGAUGUUACUAAAGAAAUCACACACUUACCUGUAGAGAUUCUA	.((((((((((((....((((((............))))))......))))))))))))...	-22.3
ssc-miR-216b-1			K2309_x6	gnl|ti|2105689971	+	629	690	3p	ssc-mir-216	AAAUCUCUGCAGGCAAAUGUGAUGUUACUAAAGAAAUCACACACUUACCUGUAGAGAUUCUA	.((((((((((((....((((((............))))))......))))))))))))...	-22.3
ssc-miR-216b-1			F9442_x16	gnl|ti|770385722	-	361	422	3p	ssc-mir-216	AAAUCUCUGCAGGCAAAUGUGAUGUUACUAAAGAAAUCACACACUUACCUGUAGAGAUUCUA	.((((((((((((....((((((............))))))......))))))))))))...	-22.3
ssc-miR-216b-1			F9442_x16	gnl|ti|853090169	-	626	687	3p	ssc-mir-216	AAAUCUCUGCAGGCAAAUGUGAUGUUACUAAAGAAAUCACACACUUACCUGUAGAGAUUCUA	.((((((((((((....((((((............))))))......))))))))))))...	-22.3
ssc-miR-216b-2	UAAUCUCUGCAGGCAACUGUGA	3	K4312_x4	gnl|ti|2023461023	+	94	152	3p	ssc-mir-216b	UAAUCUCUGCAGGCAACUGUGAUGUGAUUACAGUCUCACAUUGACCUGAAGAGGUUGAG	((((((((.(((((((.(((((...(((....))))))))))).)))).))))))))..	-21.9
ssc-miR-216b-2			K4312_x4	gnl|ti|2023461024	-	913	971	3p	ssc-mir-216b	UAAUCUCUGCAGGCAACUGUGAUGUGAUUACAGUCUCACAUUGACCUGAAGAGGUUGAG	((((((((.(((((((.(((((...(((....))))))))))).)))).))))))))..	-21.9
ssc-miR-218	UUGUGCUUGAUCUAACCAUGU	3	K1431_x19	gnl|ti|1420248789	+	895	957	3p	ssc-mir-218-2	UUGUGCUUGAUCUAACCAUGUGGUGGAACGAUGGAAACGGAACAUGGUUCUGUCAAGCACGCGN	.((((((((((..((((((((..........((....))..))))))))..))))))))))...	-26.3
ssc-miR-218			K1431_x19	gnl|ti|2076052297	-	420	483	3p	ssc-mir-218-1	UUGUGCUUGAUCUAACCAUGUGGUUGCCAGGUAUGAGUAAAACAUGGUUCUGUCAAGCACCAUG	(.(((((((((..((((((((..((((((....)).)))).))))))))..))))))))).)))	-28.7
ssc-miR-218			K1431_x19	gnl|ti|2076052300	+	448	511	3p	ssc-mir-218-1	UUGUGCUUGAUCUAACCAUGUGGUUGCCAGGUAUGAGUAAAACAUGGUUCUGUCAAGCACCAUG	(.(((((((((..((((((((..((((((....)).)))).))))))))..))))))))).)))	-28.7
ssc-miR-218			K1431_x19	gnl|ti|2076052509	+	536	599	3p	ssc-mir-218-1	UUGUGCUUGAUCUAACCAUGUGGUUGCCAGGUAUGAGUAAAACAUGGUUCUGUCAAGCACCAUG	(.(((((((((..((((((((..((((((....)).)))).))))))))..))))))))).)))	-28.7
ssc-miR-218			K1431_x19	gnl|ti|2087533837	-	135	198	3p	ssc-mir-218-1	UUGUGCUUGAUCUAACCAUGUGGUUGCCAGGUAUGAGUAAAACAUGGUUCUGUCAAGCACCAUG	(.(((((((((..((((((((..((((((....)).)))).))))))))..))))))))).)))	-28.7
ssc-miR-218			K1431_x19	gnl|ti|2087533878	+	252	315	3p	ssc-mir-218-1	UUGUGCUUGAUCUAACCAUGUGGUUGCCAGGUAUGAGUAAAACAUGGUUCUGUCAAGCACCAUG	(.(((((((((..((((((((..((((((....)).)))).))))))))..))))))))).)))	-28.7
ssc-miR-218			K1431_x19	gnl|ti|2087533936	+	694	757	3p	ssc-mir-218-1	UUGUGCUUGAUCUAACCAUGUGGUUGCCAGGUAUGAGUAAAACAUGGUUCUGUCAAGCACCAUG	(.(((((((((..((((((((..((((((....)).)))).))))))))..))))))))).)))	-28.7
ssc-miR-218			K1431_x19	gnl|ti|2087534011	+	194	257	3p	ssc-mir-218-1	UUGUGCUUGAUCUAACCAUGUGGUUGCCAGGUAUGAGUAAAACAUGGUUCUGUCAAGCACCAUG	(.(((((((((..((((((((..((((((....)).)))).))))))))..))))))))).)))	-28.7
ssc-miR-218			K1431_x19	gnl|ti|775556504	+	134	197	3p	ssc-mir-218-1	UUGUGCUUGAUCUAACCAUGUGGUUGCCAGGUAUGAGUAAAACAUGGUUCUGUCAAGCACCAUG	..(((((((((..((((((((..((((((....)).)))).))))))))..)))))))))..))	-28.7
ssc-miR-219-1-5p	UGAUUGUCCAAACGCAAUUCUCG	1,(3)	F19100_x8	gnl|ti|1658589396	-	845	907	3p	ssc-mir-219-1	UGAUUGUCCAAACGCAAUUCUCGAGUCUAUAGCUCUGGCCGAGAGUUGAGUCUGGACGUCCCG	.(((.(((((.((.(((((((((.(((.........)))))))))))).)).))))))))..)	-26.2
ssc-miR-219-1-5p			F19100_x8	gnl|ti|237136324	+	64	126	3p	ssc-mir-219-1	UGAUUGUCCAAACGCAAUUCUCGAGUCUAUAGCUCUGGCCGAGAGUUGAGUCUGGACGUCCCG	.(((.(((((.((.(((((((((.(((.........)))))))))))).)).))))))))..)	-26.2
ssc-miR-219-1-5p			F19100_x8	gnl|ti|237136325	+	461	523	3p	ssc-mir-219-1	UGAUUGUCCAAACGCAAUUCUCGAGUCUAUAGCUCUGGCCGAGAGUUGAGUCUGGACGUCCCG	.(((.(((((.((.(((((((((.(((.........)))))))))))).)).))))))))..)	-26.2
ssc-miR-219-2-3p	AGAAUUGUGGCUGGACAUCUGU	1	F12587_x12	gnl|ti|1670829427	-	335	399	5p	ssc-mir-219-2	UGAUUGUCCAAACGCAAUUCUUGUACGAGUCUGCGGCCAACCGAGAAUUGUGGCUGGACAUCUGU	.(((.(((((..(((((((((((...(.((.....)))...)))))))))))..)))))))).))	-25.2
ssc-miR-219-2-3p			F12587_x12	gnl|ti|1670829512	+	182	246	5p	ssc-mir-219-2	UGAUUGUCCAAACGCAAUUCUUGUACGAGUCUGCGGCCAACCGAGAAUUGUGGCUGGACAUCUGU	.(((.(((((..(((((((((((...(.((.....)))...)))))))))))..)))))))).))	-25.2
ssc-miR-219-2-3p			F12587_x12	gnl|ti|1670830164	-	548	612	5p	ssc-mir-219-2	UGAUUGUCCAAACGCAAUUCUUGUACGAGUCUGCGGCCAACCGAGAAUUGUGGCUGGACAUCUGU	.(((.(((((..(((((((((((...(.((.....)))...)))))))))))..)))))))).))	-25.2
ssc-miR-219-2-3p			F12587_x12	gnl|ti|2020443958	-	527	591	5p	ssc-mir-219-2	UGAUUGUCCAAACGCAAUUCUUGUACGAGUCUGCGGCCAACCGAGAAUUGUGGCUGGACAUCUGU	.(((.(((((..(((((((((((...(.((.....)))...)))))))))))..)))))))).))	-25.2
ssc-miR-219-2-5p	UGAUUGUCCAAACGCAAUUCUUG	3	K2122_x16	gnl|ti|1670829427	-	335	399	3p	ssc-mir-219-2	UGAUUGUCCAAACGCAAUUCUUGUACGAGUCUGCGGCCAACCGAGAAUUGUGGCUGGACAUCUGU	.(((.(((((..(((((((((((...(.((.....)))...)))))))))))..)))))))).))	-25.2
ssc-miR-219-2-5p			K2122_x16	gnl|ti|1670829512	+	182	246	3p	ssc-mir-219-2	UGAUUGUCCAAACGCAAUUCUUGUACGAGUCUGCGGCCAACCGAGAAUUGUGGCUGGACAUCUGU	.(((.(((((..(((((((((((...(.((.....)))...)))))))))))..)))))))).))	-25.2
ssc-miR-219-2-5p			K2122_x16	gnl|ti|1670830164	-	548	612	3p	ssc-mir-219-2	UGAUUGUCCAAACGCAAUUCUUGUACGAGUCUGCGGCCAACCGAGAAUUGUGGCUGGACAUCUGU	.(((.(((((..(((((((((((...(.((.....)))...)))))))))))..)))))))).))	-25.2
ssc-miR-219-2-5p			K2122_x16	gnl|ti|2020443958	-	527	591	3p	ssc-mir-219-2	UGAUUGUCCAAACGCAAUUCUUGUACGAGUCUGCGGCCAACCGAGAAUUGUGGCUGGACAUCUGU	.(((.(((((..(((((((((((...(.((.....)))...)))))))))))..)))))))).))	-25.2
ssc-miR-22	AAGCUGCCAGUUGAAGAACUGU	1,3	F322_x656	gnl|ti|1376938943	+	159	218	5p	ssc-mir-22	AGUUCUUCAGUGGCAAGCUUUAUGUCCUGACCCAGCUAAAGCUGCCAGUUGAAGAACUGU	(((((((((((((((.((((((.((.........))))))))))))).))))))))))))	-25.9
ssc-miR-22			F322_x656	gnl|ti|1377305009	+	146	205	5p	ssc-mir-22	AGUUCUUCAGUGGCAAGCUUUAUGUCCUGACCCAGCUAAAGCUGCCAGUUGAAGAACUGU	(((((((((((((((.((((((.((.........))))))))))))).))))))))))))	-25.9
ssc-miR-22			F322_x656	gnl|ti|1377639070	+	144	203	5p	ssc-mir-22	AGUUCUUCAGUGGCAAGCUUUAUGUCCUGACCCAGCUAAAGCUGCCAGUUGAAGAACUGU	(((((((((((((((.((((((.((.........))))))))))))).))))))))))))	-25.9
ssc-miR-22			F2017_x85	gnl|ti|1380639544	+	90	145	5p	ssc-mir-22	UUCUUCAGUGGCAAGCUUUAUGUCCUGACCCAGCUAAAGCUGCCAGUUGAAGAACU	(((((((((((((.((((((.((.........))))))))))))).))))))))))	-21.4
ssc-miR-22			F322_x656	gnl|ti|1380722298	+	173	232	5p	ssc-mir-22	AGUUCUUCAGUGGCAAGCUUUAUGUCCUGACCCAGCUAAAGCUGCCAGUUGAAGAACUGU	(((((((((((((((.((((((.((.........))))))))))))).))))))))))))	-25.9
ssc-miR-22			F322_x656	gnl|ti|1382792348	+	140	199	5p	ssc-mir-22	AGUUCUUCAGUGGCAAGCUUUAUGUCCUGACCCAGCUAAAGCUGCCAGUUGAAGAACUGU	(((((((((((((((.((((((.((.........))))))))))))).))))))))))))	-25.9
ssc-miR-22			F322_x656	gnl|ti|2042458035	+	140	199	5p	ssc-mir-22	AGUUCUUCAGUGGCAAGCUUUAUGUCCUGACCCAGCUAAAGCUGCCAGUUGAAGAACUGU	(((((((((((((((.((((((.((.........))))))))))))).))))))))))))	-25.9
ssc-miR-22*	AGUUCUUCAGUGGCAAGCUUUA	3	K462_x6	gnl|ti|1380639544	+	88	147	3p	ssc-mir-22	AGUUCUUCAGUGGCAAGCUUUAUGUCCUGACCCAGCUAAAGCUGCCAGUUGAAGAACUCG	(((((((((((((((.((((((.((.........))))))))))))).))))))))))..	-25.3
ssc-miR-222	AGCUACAUCUGGCUACUGGGUCU	1,(3)	F477_x395	gnl|ti|1666208323	+	561	622	5p	ssc-mir-222	GCUCAGUAGCCAGUGUAGAUCCUGUCAUUUGUAAUCAGUAGCUACAUCUGGCUACUGGGUCU	((((((((((((((((((...(((...........)))...))))).)))))))))))))).	-30.7
ssc-miR-222			F477_x395	gnl|ti|1666208440	-	630	691	5p	ssc-mir-222	GCUCAGUAGCCAGUGUAGAUCCUGUCAUUUGUAAUCAGUAGCUACAUCUGGCUACUGGGUCU	((((((((((((((((((...(((...........)))...))))).)))))))))))))).	-30.7
ssc-miR-222			F477_x395	gnl|ti|2041678632	-	342	403	5p	ssc-mir-222	GCUCAGUAGCCAGUGUAGAUCCUGUCAUUUGUAAUCAGUAGCUACAUCUGGCUACUGGGUCU	((((((((((((((((((...(((...........)))...))))).)))))))))))))).	-30.7
ssc-miR-224	CAAGUCACUAGUGGUUCCGUUUA	3	K4388_x8	gnl|ti|1420844690	+	435	503	3p	ssc-mir-224	CAAGUCACUAGUGGUUCCGUUUAGUAGAAGGUUUUGCAUUGUUUCAAAAUGGUGCCCUAGUGACUACAA	..(((((((((.(((.((((((.(.(((..((.....))..)))).)))))).))))))))))))..))	-23.9
ssc-miR-224			K4388_x8	gnl|ti|781152417	-	296	364	3p	ssc-mir-224	CAAGUCACUAGUGGUUCCGUUUAGUAGAAGGUUUUGCAUUGUUUCAAAAUGGUGCCCUAGUGACUACAA	..(((((((((.(((.((((((.(.(((..((.....))..)))).)))))).))))))))))))..))	-23.9
ssc-miR-23a	AUCACAUUGCCAGGGAUUUCCA	1,(3)	F239_x956	gnl|ti|1658681748	+	378	434	5p	ssc-mir-23a	GGGUUCCUGGGGAUGGGAUUUGCUGCCUGUCACAAAUCACAUUGCCAGGGAUUUCCA	((((((((((.((((.((((((.((.....)))))))).)))).))))))).)))))	-24.6
ssc-miR-23a			F239_x956	gnl|ti|774093201	+	331	387	5p	ssc-mir-23a	GGGUUCCUGGGGAUGGGAUUUGCUGCCUGUCACAAAUCACAUUGCCAGGGAUUUCCA	((((((((((.((((.((((((.((.....)))))))).)))).))))))).)))))	-24.6
ssc-miR-24	UGGCUCAGUUCAGCAGGAACAG	1,3	F94_x2908	gnl|ti|447575473	+	533	592	5p	ssc-mir-24-1	GUGCCUACUGAGCUGAUAUCAGUUCUCAUUUUACACACUGGCUCAGUUCAGCAGGAACAG	((.(((.(((((((((..(((((.............))))).))))))))).))).)).)	-20.62
ssc-miR-24			F94_x2908	gnl|ti|774093201	+	671	730	5p	ssc-mir-24	GUGCCUACUGAGCUGAAACACAGUUGAUUUGUGCAGACUGGCUCAGUUCAGCAGGAACAG	((.(((.(((((((((....(((((..........)))))..))))))))).))).)).)	-22.8
ssc-miR-24			F94_x2908	gnl|ti|855528737	-	342	402	5p	ssc-mir-24	GUGCCUACUGAGCUGAAACACAGUUGAUUUGUGCAAGACUGGCUCAGUUCAGCAGGAACAG	((.(((.(((((((((....(((((...........)))))..))))))))).))).)).)	-22.7
ssc-miR-24			F94_x2908	gnl|ti|857719464	-	132	191	5p	ssc-mir-24	GUGCCUACUGAGCUGAAACACAGUUGAUUUGUGCAGACUGGCUCAGUUCAGCAGGAACAG	((.(((.(((((((((....(((((..........)))))..))))))))).))).)).)	-22.8
ssc-miR-26a-1	UUCAAGUAAUCCAGGAUAGGCU	1,3	F13_x21991	gnl|ti|808774478	-	348	407	3p	ssc-mir-26a-1	UUCAAGUAAUCCAGGAUAGGCUGUUUCCAUCUGUGAGGCCUAUUCUUGAUUACUUGUUUC	..(((((((((.((((((((((..............)))))))))).)))))))))..))	-24.74
ssc-miR-26a-2	UUCAAGUAACCCAGGAUAGGCU	1	F316_x667	gnl|ti|2107181155	+	731	791	3p	ssc-mir-26a-2	UUCAAGUAACCCAGGAUAGGCUGUGCAGGUCCCAAGGGGCCUAUUCUUUGGUACUUGCACG	(.((((((.((.((((((((((.(...(....)..).))))))))))..)))))))).)))	-21.8
ssc-miR-27a	UUCACAGUGGCUAAGUUCCG	1,(3)	F606_x304	gnl|ti|1658681748	+	563	621	5p	ssc-mir-27a	GGGCUUAGCUGCUUGUGAGCAGGUCCACAGCAAGUCGUGUUCACAGUGGCUAAGUUCCG	(((((((((..((.(((((((.(.(........).).)))))))))..))))))))).)	-28.9
ssc-miR-27a			F606_x304	gnl|ti|774093201	+	516	574	5p	ssc-mir-27a	GGGCUUAGCUGCUUGUGAGCAGGUCCACAGCAAGUCGUGUUCACAGUGGCUAAGUUCCG	(((((((((..((.(((((((.(.(........).).)))))))))..))))))))).)	-28.9
ssc-miR-28	AAGGAGCUCACAGUCUAUUGA	1,(3)	F5232_x31	gnl|ti|848696187	-	14	75	3p	ssc-mir-28	AAGGAGCUCACAGUCUAUUGAGUUGCCUUUCUGUCUUCCCCACUAGAUUGUGAGCUCCUGGA	.((((((((((((((((.((....................)).)))))))))))))))).))	-27.15
ssc-miR-28			K3729_x12	gnl|ti|1420089231	+	578	639	3p	ssc-mir-28	AAGGAGCUCACAGUCUAUUGAGUUGCCUUUCUGUCUUCCCCACUAGAUUGUGAGCUCCUGGA	.((((((((((((((((.((....................)).)))))))))))))))).))	-27.15
ssc-miR-28			K3729_x12	gnl|ti|1420553669	+	569	630	3p	ssc-mir-28	AAGGAGCUCACAGUCUAUUGAGUUGCCUUUCUGUCUUCCCCACUAGAUUGUGAGCUCCUGGA	.((((((((((((((((.((....................)).)))))))))))))))).))	-27.15
ssc-miR-28			K3729_x12	gnl|ti|2024756405	+	324	385	3p	ssc-mir-28	AAGGAGCUCACAGUCUAUUGAGUUGCCUUUCUGUCUUCCCCACUAGAUUGUGAGCUCCUGGA	.((((((((((((((((.((....................)).)))))))))))))))).))	-27.15
ssc-miR-28			K3729_x12	gnl|ti|2024756453	-	368	429	3p	ssc-mir-28	AAGGAGCUCACAGUCUAUUGAGUUGCCUUUCUGUCUUCCCCACUAGAUUGUGAGCUCCUGGA	.((((((((((((((((.((....................)).)))))))))))))))).))	-27.15
ssc-miR-28			K3729_x12	gnl|ti|2024756613	+	590	651	3p	ssc-mir-28	AAGGAGCUCACAGUCUAUUGAGUUGCCUUUCUGUCUUCCCCACUAGAUUGUGAGCUCCUGGA	.((((((((((((((((.((....................)).)))))))))))))))).))	-27.15
ssc-miR-28			K3729_x12	gnl|ti|2024757451	-	605	666	3p	ssc-mir-28	AAGGAGCUCACAGUCUAUUGAGUUGCCUUUCUGUCUUCCCCACUAGAUUGUGAGCUCCUGGA	.((((((((((((((((.((....................)).)))))))))))))))).))	-27.15
ssc-miR-28			K3729_x12	gnl|ti|2030639721	-	721	782	3p	ssc-mir-28	AAGGAGCUCACAGUCUAUUGAGUUGCCUUUCUGUCUUCCCCACUAGAUUGUGAGCUCCUGGA	.((((((((((((((((.((....................)).)))))))))))))))).))	-27.15
ssc-miR-28			K3729_x12	gnl|ti|345122395	+	114	175	3p	ssc-mir-28	AAGGAGCUCACAGUCUAUUGAGUUGCCUUUCUGUCUUCCCCACUAGAUUGUGAGCUCCUGGA	.((((((((((((((((.((....................)).)))))))))))))))).))	-27.15
ssc-miR-28			K3729_x12	gnl|ti|823770884	+	255	316	3p	ssc-mir-28	AAGGAGCUCACAGUCUAUUGAGUUGCCUUUCUGUCUUCCCCACUAGAUUGUGAGCUCCUGGA	.((((((((((((((((.((....................)).)))))))))))))))).))	-27.15
ssc-miR-28*	CACUAGAUUGUGAGCUCCUGGA	1,3	F5550_x29	gnl|ti|768142924	+	246	307	5p	ssc-mir-28	AAGGAGCUCACACUCUAUUGAGUUGCCUUUCUGUCUUCCCCACUAGAUUGUGAGCUCCUGGA	.(((((((((((.((((.((....................)).)))).))))))))))).))	-23.45
ssc-miR-299-3p	UAUGUGGGACGGUAAACCGCUU	1	F2216_x77	gnl|ti|2042324856	+	252	306	5p	ssc-mir-299	AUGGUUUACCGUCCCACAUACAUUUUGCAUAUGUAUGUGGGACGGUAAACCGCUU	.((((((((((((((((((((((.......)))))))))))))))))))))).))	-38.5
ssc-miR-299-5p	UGGUUUACCGUCCCACAUACAU	1	K1435_x4	gnl|ti|2042324856	+	253	305	3p	ssc-mir-299	UGGUUUACCGUCCCACAUACAUUUUGCAUAUGUAUGUGGGACGGUAAACCGCU	((((((((((((((((((((((.......)))))))))))))))))))))).)	-38.5
ssc-miR-29a	ACCAUCUGAAAUCGGUUA	1	F26301_x5	gnl|ti|860609555	+	608	668	5p	ssc-mir-29a	ACUGAUUUCUUUUGGUGUUCAGAGUCAAUAUAAUUUUCUAGACACCAUCUGAAAUCGGUUA	(((((((((...((((((..((((...........))))..))))))...)))))))))))	-23.2
ssc-miR-29a*	ACUGAUUUCUUUUGGUGUUCAG	3	K1274_x4	gnl|ti|860609555	+	608	668	3p	ssc-mir-29a	ACUGAUUUCUUUUGGUGUUCAGAGUCAAUAUAAUUUUCUAGACACCAUCUGAAAUCGGUUA	(((((((((...((((((..((((...........))))..))))))...)))))))))))	-23.2
ssc-miR-29b	UAGCACCAUUUGAAAUCAGU	3	K195_x11	gnl|ti|860609555	+	202	260	5p	ssc-mir-29b	UGGUUUCAUAUGGUGGUUUAGAUUUAAAAAGUGAUUGUCUAGCACCAUUUGAAAUCAGU	((((((((.((((((..((((((.............)))))))))))).))))))))))	-19.42
ssc-miR-29b			K195_x11	gnl|ti|470953955	+	84	143	5p	ssc-mir-29b-2	UGGUUUCACAUGGGGGCUUAGAUUUUUCCAUCUUUGUAUCUAGCACCAUUUGAAAUCAGU	((((((((.((((..(((.((((..............))))))).)))).))))))))))	-18.54
ssc-miR-29c	UAGCACCAUUUGAAAUCGGUUA	1,(3)	F193_x1208	gnl|ti|1374884635	+	524	581	5p	ssc-mir-29c	ACCGAUUUCUCCUGGUGUUCAGAGUCUGUUUUUGUCUAGCACCAUUUGAAAUCGGUUA	(((((((((...((((((((((((.....)))))...)))))))...)))))))))))	-22.4
ssc-miR-29c			F193_x1208	gnl|ti|470953955	+	649	706	5p	ssc-mir-29c	ACCGAUUUCUCCUGGUGUUCAGAGUCUGUGUUUGUCUAGCACCAUUUGAAAUCGGUUA	(((((((((...(((((((.(((...........))))))))))...)))))))))))	-21.6
ssc-miR-29c			F193_x1208	gnl|ti|855837607	+	569	626	5p	ssc-mir-29c	ACCGAUUUCUCCUGGUGUUCAGAGUCUGUUUUUGUCUAGCACCAUUUGAAAUCGGUUA	(((((((((...((((((((((((.....)))))...)))))))...)))))))))))	-22.4
ssc-miR-29c*	ACCGAUUUCUCCUGGUGUUCAG	1	F25358_x6	gnl|ti|470924151	+	542	599	3p	ssc-mir-29c	ACCGAUUUCUCCUGGUGUUCAGAGUCUGUUUUUGUCUAACACCAUUUGAAAUCGGUUA	(((((((((...((((((((((((.....)))))...)))))))...)))))))))))	-22.4
ssc-miR-301a	CAGUGCAAUAGUAUUGUCAAAGC	3	K960_x7	gnl|ti|2041657836	-	782	839	5p	ssc-mir-301a	UCUGACUUUAUUGCACUACUGUACUUUACAGCUAGCAGUGCAAUAGUAUUGUCAAAGC	(.((((.((((((((((.(((((...))))).....))))))))))....)))).)))	-17.1
ssc-miR-301b	CAGUGCAAUGAUAUUGUCAAAGCAU	1,(3)	F37657_x4	gnl|ti|854486699	-	460	519	5p	ssc-mir-301b	GCUCUGACGAGGUUGCACUACUGUGCUUUGAGGAGCAGUGCAAUGAUAUUGUCAAAGCAU	(((.((((((.((((((((.....((((....))))))))))))....)))))).)))))	-22.8
ssc-miR-301b-5p	GCUCUGACUUUAUUGCACUACU	1	F9322_x17	gnl|ti|2041657836	-	780	841	3p	ssc-mir-301b	GCUCUGACUUUAUUGCACUACUGUACUUUACAGCUAGCAGUGCAAUAGUAUUGUCAAAGCAU	(((.((((.((((((((((.(((((...))))).....))))))))))....)))).)))))	-22.2
ssc-miR-301b-5p			F9322_x17	gnl|ti|860259687	-	31	92	3p	ssc-mir-301	GCUCUGACUUUAUUGCACUACUGUACUUUACAGCUACCAGUCCAAUAGUAUUGUCAAAGCAU	(((.((((.((((((.(((.(((((...))))).....))).))))))....)))).)))))	-15.6
ssc-miR-302a	UAAGUGCUUCCAUGUUUUAGU	3	K2555_x1	gnl|ti|311812912	-	162	218	5p	ssc-mir-302a	UUAAACGUGGAUGUACUUGCUUUCAAACUCUAAAAGUAAGUGCUUCCAUGUUUUAGU	(.(((((((((.(((((((((((.........))))))))))).))))))))).)))	-23.2
ssc-miR-302a			K2555_x1	gnl|ti|851467021	+	319	375	5p	ssc-mir-302a	UUAAACGUGGAUGUACUUGCUUUCAAACUCUAAAAGUAAGUGCUUCCAUGUUUUAGU	(.(((((((((.(((((((((((.........))))))))))).))))))))).)))	-23.2
ssc-miR-302a			K2555_x1	gnl|ti|854155477	-	624	680	5p	ssc-mir-302a	UUAAACGUGGAUGUACUUGCUUUCAAACUCUAAAAGUAAGUGCUUCCAUGUUUUAGU	(.(((((((((.(((((((((((.........))))))))))).))))))))).)))	-23.2
ssc-miR-302b	UAAGUGCUUCCAUGUUUUAGUAG	3	K2343_x5	gnl|ti|774197499	+	398	456	5p	ssc-mir-302b	ACUUUAACAUGGGAGUGCUUUCUGUGAGUUUUAAAGUAAGUGCUUCCAUGUUUUAGUAG	(((..((((((((((..(((.((...........)).)))..))))))))))..))).)	-23.7
ssc-miR-30a	UGUAAACAUCCUCGACUGGAAGC	1	F158_x1557	gnl|ti|1420822379	-	810	872	3p	ssc-mir-30a	UGUAAACAUCCUCGACUGGAAGCUGUGAGGCUGAAGACGGGCUUUCAGUCGGAUGUUUGCAGC	(((((((((((..(((((((((((((..........)).))))))))))))))))))))))))	-30.1
ssc-miR-30a			F158_x1557	gnl|ti|2106479336	+	376	438	3p	ssc-mir-30a	UGUAAACAUCCUCGACUGGAAGCUGUGAGGCUGAAGACGGGCUUUCAGUCGGAUGUUUGCAGC	(((((((((((..(((((((((((((..........)).))))))))))))))))))))))))	-30.1
ssc-miR-30a			F158_x1557	gnl|ti|2106479410	+	478	540	3p	ssc-mir-30a	UGUAAACAUCCUCGACUGGAAGCUGUGAGGCUGAAGACGGGCUUUCAGUCGGAUGUUUGCAGC	(((((((((((..(((((((((((((..........)).))))))))))))))))))))))))	-30.1
ssc-miR-30a			F158_x1557	gnl|ti|861580027	+	409	471	3p	ssc-mir-30a	UGUAAACAUCCUCGACUGGAAGCUGUGAGGCUGAAGACGGGCUUUCAGUCGGAUGUUUGCAGC	(((((((((((..(((((((((((((..........)).))))))))))))))))))))))))	-30.1
ssc-miR-30a*	CUUUCAGUCGGAUGUUUGCAGC	3	K2906_x11	gnl|ti|1420822379	-	810	872	5p	ssc-mir-30a	UGUAAACAUCCUCGACUGGAAGCUGUGAGGCUGAAGACGGGCUUUCAGUCGGAUGUUUGCAGC	(((((((((((..(((((((((((((..........)).))))))))))))))))))))))))	-30.1
ssc-miR-30a*			K2906_x11	gnl|ti|2106479336	+	376	438	5p	ssc-mir-30a	UGUAAACAUCCUCGACUGGAAGCUGUGAGGCUGAAGACGGGCUUUCAGUCGGAUGUUUGCAGC	(((((((((((..(((((((((((((..........)).))))))))))))))))))))))))	-30.1
ssc-miR-30a*			K2906_x11	gnl|ti|2106479410	+	478	540	5p	ssc-mir-30a	UGUAAACAUCCUCGACUGGAAGCUGUGAGGCUGAAGACGGGCUUUCAGUCGGAUGUUUGCAGC	(((((((((((..(((((((((((((..........)).))))))))))))))))))))))))	-30.1
ssc-miR-30a*			K2906_x11	gnl|ti|861580027	+	409	471	5p	ssc-mir-30a	UGUAAACAUCCUCGACUGGAAGCUGUGAGGCUGAAGACGGGCUUUCAGUCGGAUGUUUGCAGC	(((((((((((..(((((((((((((..........)).))))))))))))))))))))))))	-30.1
ssc-miR-30b*	CUGGGAGGUGGAUGUUUACUU	1	F14171_x11	gnl|ti|1574275486	+	43	99	5p	ssc-mir-30b	GUAACAUCCUACACUCAGCUGUAAUACAUGGAUUGGCUGGGAGGUGGAUGUUUACUU	(((((((((.((.((((((((............))))))))..))))))).))))..	-19.7
ssc-miR-30b-5p	UGUAAACAUCCUACACUCAG		F12291_x12	gnl|ti|1574274678	-	1042	1101	3p	ssc-mir-30b	UGUAAACAUCCUACACUCAGCUGUAAUACAUGGAUUGGCUGGGAGGUGGAUGUUUACUUC	.((((((((((.((.((((((((............))))))))..))))))))))))...	-24.4
ssc-miR-30b-5p	UGUAAACAUCCUACACUCAGCU	1,3	F12777_x12	gnl|ti|2042115439	-	1016	1075	3p	ssc-mir-30b	UGUAAACAUCCUACACUCAGCUGUAAUACAUGGAUUGGCUGGGAGGUGGAUGUUUACUUC	.((((((((((.((.((((((((............))))))))..))))))))))))...	-24.4
ssc-miR-30b-5p			F12291_x12	gnl|ti|1574274762	-	374	433	3p	ssc-mir-30b	UGUAAACAUCCUACACUCAGCUGUAAUACAUGGAUUGGCUGGGAGGUGGAUGUUUACUUC	.((((((((((.((.((((((((............))))))))..))))))))))))...	-24.4
ssc-miR-30b-5p			F12291_x12	gnl|ti|1574274822	-	1192	1253	3p	ssc-mir-30b	UGUAAACAUCCUACACUCAGCUGUAAUACAUGGAUUGGCUGGGAGGUGGAUGUUACUCAGCU	(...(((((((.((.((((((((............))))))))..))))))))).....)).	-19.7
ssc-miR-30b-5p			F12291_x12	gnl|ti|1574275341	+	425	484	3p	ssc-mir-30b	UGUAAACAUCCUACACUCAGCUGUAAUACAUGGAUUGGCUGGGAGGUGGAUGUUUACUUC	.((((((((((.((.((((((((............))))))))..))))))))))))...	-24.4
ssc-miR-30c	UGUAAACAUCCUACACUCUCAGCU	1,(3)	F6198_x26	gnl|ti|2041717014	+	667	728	3p	ssc-mir-30c	UGUAAACAUCCUACACUCUCAGCUGUGGAAAGUAAGAAAGCUGGGAGAAGGCUGUUUACUCU	.(((((((.(((...(((((((((..............))))))))).))).)))))))...	-24.04
ssc-miR-30c			F6198_x26	gnl|ti|854287390	+	145	206	3p	ssc-mir-30c	UGUAAACAUCCUACACUCUCAGCUGUGGAAAGUAAGAAAGCUGGGAGAAGGCUGUUUACUCU	.(((((((.(((...(((((((((..............))))))))).))).)))))))...	-24.04
ssc-miR-30d	UGUAAACAUCCCCGACUGGAAGCU	1,(3)	F224_x998	gnl|ti|1008617003	-	531	592	3p	ssc-mir-30d	UGUAAACAUCCCCGACUGGAAGCUGUAAGACAUAGCUAAGCUUUCAGUCAGAUGUUUGCUGC	.(((((((((...(((((((((((...((......)).))))))))))).))))))))).))	-26.7
ssc-miR-30d			F224_x998	gnl|ti|1574274975	+	634	695	3p	ssc-mir-30d	UGUAAACAUCCCCGACUGGAAGCUGUAAGACAUAGCUAAGCUUUCAGUCAGAUGUUUGCUGC	.(((((((((...(((((((((((...((......)).))))))))))).))))))))).))	-26.7
ssc-miR-30d			F224_x998	gnl|ti|1574274981	-	654	715	3p	ssc-mir-30d	UGUAAACAUCCCCGACUGGAAGCUGUAAGACAUAGCUAAGCUUUCAGUCAGAUGUUUGCUGC	.(((((((((...(((((((((((...((......)).))))))))))).))))))))).))	-26.7
ssc-miR-30d			K746_x13	gnl|ti|2105706827	+	317	378	3p	ssc-mir-30d	UGUAAACAUCCCCGACUGGAAGCUGUAAGACAUAGCUAAGCUUUCAGUCAGAUGUUUGCUGC	.(((((((((...(((((((((((...((......)).))))))))))).))))))))).))	-26.7
ssc-miR-30d			K746_x13	gnl|ti|2105707122	+	476	537	3p	ssc-mir-30d	UGUAAACAUCCCCGACUGGAAGCUGUAAGACAUAGCUAAGCUUUCAGUCAGAUGUUUGCUGC	.(((((((((...(((((((((((...((......)).))))))))))).))))))))).))	-26.7
ssc-miR-30e	UGUAAACAUCCUUGACUGGAAGCU	1,(3)	F616_x298	gnl|ti|2024411270	-	390	453	3p	ssc-mir-30e	UGUAAACAUCCUUGACUGGAAGCUGUGAGGCGUUCCCAGGAGCUUUCAGUCGGAUGUUUACAGC	(((((((((((..(((((((((((.(..((....))..).))))))))))))))))))))))).	-33.8
ssc-miR-30e			F616_x298	gnl|ti|2024411351	+	417	480	3p	ssc-mir-30e	UGUAAACAUCCUUGACUGGAAGCUGUGAGGCGUUCCCAGGAGCUUUCAGUCGGAUGUUUACAGC	(((((((((((..(((((((((((.(..((....))..).))))))))))))))))))))))).	-33.8
ssc-miR-30e			F616_x298	gnl|ti|2024411447	+	247	310	3p	ssc-mir-30e	UGUAAACAUCCUUGACUGGAAGCUGUGAGGCGUUCCCAGGAGCUUUCAGUCGGAUGUUUACAGC	(((((((((((..(((((((((((.(..((....))..).))))))))))))))))))))))).	-33.8
ssc-miR-30e			F616_x298	gnl|ti|2024411754	-	890	953	3p	ssc-mir-30e	UGUAAACAUCCUUGACUGGAAGCUGUGAGGCGUUCCCAGGAGCUUUCAGUCGGAUGUUUACAGC	(((((((((((..(((((((((((.(..((....))..).))))))))))))))))))))))).	-33.8
ssc-miR-30e			F616_x298	gnl|ti|2024412080	-	855	918	3p	ssc-mir-30e	UGUAAACAUCCUUGACUGGAAGCUGUGAGGCGUUCCCAGGAGCUUUCAGUCGGAUGUUUACAGC	(((((((((((..(((((((((((.(..((....))..).))))))))))))))))))))))).	-33.8
ssc-miR-30e			F616_x298	gnl|ti|2041942916	-	633	696	3p	ssc-mir-30e	UGUAAACAUCCUUGACUGGAAGCUGUGAGGCGUUCCCAGGAGCUUUCAGUCGGAUGUUUACAGC	(((((((((((..(((((((((((.(..((....))..).))))))))))))))))))))))).	-33.8
ssc-miR-31	AGGCAAGAUGCUGGCAUAGCU	1	F2129_x80	gnl|ti|1581201435	-	701	759	3p	ssc-mir-31	AGGCAAGAUGCUGGCAUAGCUGUUAAACUGAGAACCUGCUAUGCCAACAUAUUGCCAUC	.(((((.(((.(((((((((.(((........)))..))))))))).))).)))))..)	-27.6
ssc-miR-31	GGCAAGAUGCUGGCAUAGCUG	3	K3057_x6	gnl|ti|1581201435	-	702	758	3p	ssc-mir-31	GGCAAGAUGCUGGCAUAGCUGUUAAACUGAGAACCUGCUAUGCCAACAUAUUGCCAU	(((((.(((.(((((((((.(((........)))..))))))))).))).)))))..	-27.4
ssc-miR-31			F2129_x80	gnl|ti|1581201531	+	731	789	3p	ssc-mir-31	AGGCAAGAUGCUGGCAUAGCUGUUAAACUGAGAACCUGCUAUGCCAACAUAUUGCCAUC	.(((((.(((.(((((((((.(((........)))..))))))))).))).)))))..)	-27.6
ssc-miR-31			F2129_x80	gnl|ti|1581201674	-	775	833	3p	ssc-mir-31	AGGCAAGAUGCUGGCAUAGCUGUUAAACUGAGAACCUGCUAUGCCAACAUAUUGCCAUC	.(((((.(((.(((((((((.(((........)))..))))))))).))).)))))..)	-27.6
ssc-miR-31			F2129_x80	gnl|ti|1581201817	+	454	512	3p	ssc-mir-31	AGGCAAGAUGCUGGCAUAGCUGUUAAACUGAGAACCUGCUAUGCCAACAUAUUGCCAUC	.(((((.(((.(((((((((.(((........)))..))))))))).))).)))))..)	-27.6
ssc-miR-31			F2129_x80	gnl|ti|1581201928	+	187	245	3p	ssc-mir-31	AGGCAAGAUGCUGGCAUAGCUGUUAAACUGAGAACCUGCUAUGCCAACAUAUUGCCAUC	.(((((.(((.(((((((((.(((........)))..))))))))).))).)))))..)	-27.6
ssc-miR-31			K3057_x6	gnl|ti|1581201531	+	732	788	3p	ssc-mir-31	GGCAAGAUGCUGGCAUAGCUGUUAAACUGAGAACCUGCUAUGCCAACAUAUUGCCAU	(((((.(((.(((((((((.(((........)))..))))))))).))).)))))..	-27.4
ssc-miR-31			K3057_x6	gnl|ti|1581201674	-	776	832	3p	ssc-mir-31	GGCAAGAUGCUGGCAUAGCUGUUAAACUGAGAACCUGCUAUGCCAACAUAUUGCCAU	(((((.(((.(((((((((.(((........)))..))))))))).))).)))))..	-27.4
ssc-miR-31			K3057_x6	gnl|ti|1581201817	+	455	511	3p	ssc-mir-31	GGCAAGAUGCUGGCAUAGCUGUUAAACUGAGAACCUGCUAUGCCAACAUAUUGCCAU	(((((.(((.(((((((((.(((........)))..))))))))).))).)))))..	-27.4
ssc-miR-31			K3057_x6	gnl|ti|1581201928	+	188	244	3p	ssc-mir-31	GGCAAGAUGCUGGCAUAGCUGUUAAACUGAGAACCUGCUAUGCCAACAUAUUGCCAU	(((((.(((.(((((((((.(((........)))..))))))))).))).)))))..	-27.4
ssc-miR-32	UAUUGCACAUUACUAAGUUGC	1,3	F10995_x14	gnl|ti|767686124	+	563	624	3p	ssc-mir-32	UAUUGCACAUUACUAAGUUGCAUGUUGUCACGGCCUCAGUGCAAUUUAGUGUGUGUGAUAUU	(((..(((((.(((((((((((((..((....))..)).))))))))))))))))..)))))	-26.2
ssc-miR-32			F10995_x14	gnl|ti|812745366	+	159	220	3p	ssc-mir-32	UAUUGCACAUUACUAAGUUGCAUGUUGUCACGGCCUCAGUGCAAUUUAGUGUGUGUGAUAUU	(((..(((((.(((((((((((((..((....))..)).))))))))))))))))..)))))	-26.2
ssc-miR-320	AAAAGCUGGGUUGAGAGGGCGA	1,3	F52_x5808	gnl|ti|2027984518	-	261	314	5p	ssc-mir-320	GCCUUCUCUUCCCGGUUCUUCCCGGAGUCGGGAAAAGCUGGGUUGAGAGGGCGA	((((((((..(((((((.((((((....)))))).)))))))..))))))))).	-36.8
ssc-miR-320	GAAAAGCUGGGUUGAGAGGGCGA	1	F2154_x79	gnl|ti|1579295635	+	712	765	5p	ssc-mir-320	GCCUUCUCUUCCCGGUUCUUCCCGGAGUCGGGAAAAGCUGGGUUGAGAGGGCGA	((((((((..(((((((.((((((....)))))).)))))))..))))))))).	-36.8
ssc-miR-320			F52_x5808	gnl|ti|2027984859	-	356	409	5p	ssc-mir-320	GCCUUCUCUUCCCGGUUCUUCCCGGAGUCGGGAAAAGCUGGGUUGAGAGGGCGA	((((((((..(((((((.((((((....)))))).)))))))..))))))))).	-36.8
ssc-miR-320			F52_x5808	gnl|ti|2027985691	-	386	439	5p	ssc-mir-320	GCCUUCUCUUCCCGGUUCUUCCCGGAGUCGGGAAAAGCUGGGUUGAGAGGGCGA	((((((((..(((((((.((((((....)))))).)))))))..))))))))).	-36.8
ssc-miR-320			F2154_x79	gnl|ti|1579295897	+	657	710	5p	ssc-mir-320	GCCUUCUCUUCCCGGUUCUUCCCGGAGUCGGGAAAAGCUGGGUUGAGAGGGCGA	((((((((..(((((((.((((((....)))))).)))))))..))))))))).	-36.8
ssc-miR-320			F2154_x79	gnl|ti|1579296581	-	780	833	5p	ssc-mir-320	GCCUUCUCUUCCCGGUUCUUCCCGGAGUCGGGAAAAGCUGGGUUGAGAGGGCGA	((((((((..(((((((.((((((....)))))).)))))))..))))))))).	-36.8
ssc-miR-320			F2154_x79	gnl|ti|1579296618	+	656	709	5p	ssc-mir-320	GCCUUCUCUUCCCGGUUCUUCCCGGAGUCGGGAAAAGCUGGGUUGAGAGGGCGA	((((((((..(((((((.((((((....)))))).)))))))..))))))))).	-36.8
ssc-miR-320			F2154_x79	gnl|ti|1579296869	+	435	488	5p	ssc-mir-320	GCCUUCUCUUCCCGGUUCUUCCCGGAGUCGGGAAAAGCUGGGUUGAGAGGGCGA	((((((((..(((((((.((((((....)))))).)))))))..))))))))).	-36.8
ssc-miR-323	CACAUUACACGGUCGACCUCU	1,3	F2784_x60	gnl|ti|783951351	-	44	99	5p	ssc-mir-323	AGGUGGUCCGUGGCGCGUUCGCUUUAUUUAUGGCGCACAUUACACGGUCGACCUCU	((((.(.(((((....((.((((........)))).))....))))).).))))))	-21.9
ssc-miR-323			F2784_x60	gnl|ti|784774959	+	189	244	5p	ssc-mir-323	AGGUGGUCCGUGGCGCGUUCGCUUUAUUUAUGGCGCACAUUACACGGUCGACCUCU	((((.(.(((((....((.((((........)))).))....))))).).))))))	-21.9
ssc-miR-324-5p	CGCAUCCCCUAGGGCAUUGGUGU	1	F13620_x11	gnl|ti|1420583191	+	414	470	3p	ssc-mir-324	CGCAUCCCCUAGGGCAUUGGUGUGAAGCUGGAGACCCACUGCCCCAGGUGCUGCUGG	.(((.(.(((.(((((.(((.((..........))))).))))).))).).))).))	-21.4
ssc-miR-324-5p			F13620_x11	gnl|ti|2042680560	-	384	440	3p	ssc-mir-324	CGCAUCCCCUAGGGCAUUGGUGUGAAGCUGGAGACCCACUGCCCCAGGUGCUGCUGG	.(((.(.(((.(((((.(((.((..........))))).))))).))).).))).))	-21.4
ssc-miR-325	CCUAGUAGGUGUUCAGUAAGUG	1	F27989_x5	gnl|ti|769856460	-	419	478	3p	ssc-mir-325	CCUAGUAGGUGUUCAGUAAGUGUUUGUGACAUAAUUCGUUUAUUGAGCACCUCCUAUCAA	..(((.((((((((((((((((..(........)..)))))))))))))))).)))..))	-20.5
ssc-miR-325			F27989_x5	gnl|ti|842505528	+	307	366	3p	ssc-mir-325	CCUAGUAGGUGUUCAGUAAGUGUUUGUGACAUAAUUCGUUUAUUGAGCACCUCCUAUCAA	..(((.((((((((((((((((..(........)..)))))))))))))))).)))..))	-20.5
ssc-miR-325			F27989_x5	gnl|ti|842589572	+	314	373	3p	ssc-mir-325	CCUAGUAGGUGUUCAGUAAGUGUUUGUGACAUAAUUCGUUUAUUGAGCACCUCCUAUCAA	..(((.((((((((((((((((..(........)..)))))))))))))))).)))..))	-20.5
ssc-miR-325-3p	UUUAUUGAGCACCUCCUAUCAA	3	K1459_x2	gnl|ti|769856460	-	419	478	5p	ssc-mir-325	CCUAGUAGGUGUUCAGUAAGUGUUUGUGACAUAAUUCGUUUAUUGAGCACCUCCUAUCAA	..(((.((((((((((((((((..(........)..)))))))))))))))).)))..))	-20.5
ssc-miR-325-3p			K1459_x2	gnl|ti|842505528	+	307	366	5p	ssc-mir-325	CCUAGUAGGUGUUCAGUAAGUGUUUGUGACAUAAUUCGUUUAUUGAGCACCUCCUAUCAA	..(((.((((((((((((((((..(........)..)))))))))))))))).)))..))	-20.5
ssc-miR-325-3p			K1459_x2	gnl|ti|842589572	+	314	373	5p	ssc-mir-325	CCUAGUAGGUGUUCAGUAAGUGUUUGUGACAUAAUUCGUUUAUUGAGCACCUCCUAUCAA	..(((.((((((((((((((((..(........)..)))))))))))))))).)))..))	-20.5
ssc-miR-326	CCUCUGGGCCCUUCCUCCAG	3	K1825_x3	gnl|ti|2065434911	+	529	588	5p	ssc-mir-326	GGAGGCAGGGCCUUUGUGCAGGCGGGUUGUGCUCAGAUCGCCUCUGGGCCCUUCCUCCAG	(((((.(((((((....(.(((((..(((....)))..)))))).))))))).)))))))	-35.1
ssc-miR-326			K1825_x3	gnl|ti|2065435080	+	537	596	5p	ssc-mir-326	GGAGGCAGGGCCUUUGUGCAGGCGGGUUGUGCUCAGAUCGCCUCUGGGCCCUUCCUCCAG	(((((.(((((((....(.(((((..(((....)))..)))))).))))))).)))))))	-35.1
ssc-miR-326			K1825_x3	gnl|ti|810964441	-	494	553	5p	ssc-mir-326	GGAGGCAGGGCCUUUGUGCAGGCGGGUUGUGCUCAGAUCGCCUCUGGGCCCUUCCUCCAG	(((((.(((((((....(.(((((..(((....)))..)))))).))))))).)))))))	-35.1
ssc-miR-326			K1825_x3	gnl|ti|863270465	-	545	604	5p	ssc-mir-326	GGAGGCAGGGCCUUUGUGCAGGCGGGUUGUGCUCAGAUCGCCUCUGGGCCCUUCCUCCAG	(((((.(((((((....(.(((((..(((....)))..)))))).))))))).)))))))	-35.1
ssc-miR-328	CUGGCCCUCUCUGCCCUUCCGU	3	K2302_x5	gnl|ti|1420333139	+	360	422	5p	ssc-mir-328	GGGGGGGCAGGAGGGGCUCAAGGAGAAAGUGUGUGCCGCCCCUGGCCCUCUCUGCCCUUCCGU	((((((((((..((((((..(((.(...((....))..).)))))))))..))))))))))).	-36.3
ssc-miR-329	AACACACCUGGUUAACCUCUU	1,3	F16273_x9	gnl|ti|2041659010	-	846	903	5p	ssc-mir-329-1	GAGGUUUUCUGGGUUUCUGUUUCUUUGAUGAGGAUGAAACACACCUGGUUAACCUCUU	((((((..(..(((...((((((............)))))).)))..)..))))))))	-21.2
ssc-miR-329-2-3p	GAGGUUUUCUGGGUCUCUGUUUC	1	F182152_x1	gnl|ti|2041659010	-	1175	1232	3p	ssc-mir-329	GAGGUUUUCUGGGUCUCUGUUUCUUUCAUGAGGAUGAAACACACCUGGUUAACCUUUU	((((((..(..(((...((((((.(((....))).)))))).)))..)..))))))))	-20.8
ssc-miR-33	GUGCAUUGUAGUUGCAUUG	3	K19_x11	gnl|ti|1420295260	-	848	908	3p	ssc-mir-33	GUGCAUUGUAGUUGCAUUGCAUGUUCUGGCAGUACCCGUGCAGUGUUUCCACAGUGCAUCA	(((((((((.(..((((((((((....((.....))))))))))))..).)))))))))))	-25.7
ssc-miR-33			K19_x11	gnl|ti|2041786797	+	761	821	3p	ssc-mir-33	GUGCAUUGUAGUUGCAUUGCAUGUUCUGGCAGUACCCGUGCAGUGUUUCCACAGUGCAUCA	(((((((((.(..((((((((((....((.....))))))))))))..).)))))))))))	-25.7
ssc-miR-330	UCUCUGGGCCUGUGUCUUAGGC	3	K4410_x4	gnl|ti|1420048979	+	499	562	3p	ssc-mir-330	UCUCUGGGCCUGUGUCUUAGGCUCUGCAAGAUCAACCGAGCAAAGCACACGGCCUGCAGAGAGG	((((((((((((((.(((..((((.............)))).))))))).))))..))))))))	-26.02
ssc-miR-330			K4410_x4	gnl|ti|1890276262	+	768	831	3p	ssc-mir-330	UCUCUGGGCCUGUGUCUUAGGCUCUGCCAGAUCAACCGAGCAAAGCACACGGCCUGCAGAGAGG	((((((((((((((.(((..((((.............)))).))))))).))))..))))))))	-26.02
ssc-miR-330			K4410_x4	gnl|ti|1890820889	+	292	355	3p	ssc-mir-330	UCUCUGGGCCUGUGUCUUAGGCUCUGCAAGAUCAACCGAGCAAAGCACACGGCCUGCAGAGAGG	((((((((((((((.(((..((((.............)))).))))))).))))..))))))))	-26.02
ssc-miR-330			K4410_x4	gnl|ti|1890821073	-	656	719	3p	ssc-mir-330	UCUCUGGGCCUGUGUCUUAGGCUCUGCAAGAUCAACCGAGCAAAGCACACGGCCUGCAGAGAGG	((((((((((((((.(((..((((.............)))).))))))).))))..))))))))	-26.02
ssc-miR-330			K4410_x4	gnl|ti|1890821841	-	147	210	3p	ssc-mir-330	UCUCUGGGCCUGUGUCUUAGGCUCUGCAAGAUCAACCGAGCAAAGCACACGGCCUGCAGAGAGG	((((((((((((((.(((..((((.............)))).))))))).))))..))))))))	-26.02
ssc-miR-330			K4410_x4	gnl|ti|1890822188	-	389	452	3p	ssc-mir-330	UCUCUGGGCCUGUGUCUUAGGCUCUGCAAGAUCAACCGAGCAAAGCACACGGCCUGCAGAGAGG	((((((((((((((.(((..((((.............)))).))))))).))))..))))))))	-26.02
ssc-miR-330-3p	GCAAAGCACACGGCCUGCAGAGA	1	F357_x566	gnl|ti|1420048979	+	501	560	5p	ssc-mir-330	UCUGGGCCUGUGUCUUAGGCUCUGCAAGAUCAACCGAGCAAAGCACACGGCCUGCAGAGA	((((((((((((.(((..((((.............)))).))))))).))))..))))))	-21.52
ssc-miR-331	GCCCCUGGGCCUAUCCUAGAA	3	K4265_x6	gnl|ti|1420461263	+	669	724	5p	ssc-mir-331	CUAGGUAUGGUCCCAGGGAUCCCAGAUCAAACCAGGCCCCUGGGCCUAUCCUAGAA	(((((.((((.(((((((..(.............)..))))))).)))))))))))	-25.52
ssc-miR-331			K4265_x6	gnl|ti|1650055657	+	515	570	5p	ssc-mir-331	CUAGGUAUGGUCCCAGGGAUCCCAGAUCAAACCAGGCCCCUGGGCCUAUCCUAGAA	(((((.((((.(((((((..(.............)..))))))).)))))))))))	-25.52
ssc-miR-331			K4265_x6	gnl|ti|2106599119	-	626	681	5p	ssc-mir-331	CUAGGUAUGGUCCCAGGGAUCCCAGAUCAAACCAGGCCCCUGGGCCUAUCCUAGAA	(((((.((((.(((((((..(.............)..))))))).)))))))))))	-25.52
ssc-miR-331			K4265_x6	gnl|ti|2106599313	-	664	719	5p	ssc-mir-331	CUAGGUAUGGUCCCAGGGAUCCCAGAUCAAACCAGGCCCCUGGGCCUAUCCUAGAA	(((((.((((.(((((((..(.............)..))))))).)))))))))))	-25.52
ssc-miR-335	UCAAGAGCAAUAACGAAAAAUG	1,(3)	F2845_x59	gnl|ti|1420538927	+	103	160	3p	ssc-mir-335	UCAAGAGCAAUAACGAAAAAUGUUUGUCAUAAACCGUUUUUCAUUAUUGCUCCUGACC	(((.(((((((((.((((((((.((......)).)))))))).))))))))).)))))	-21.1
ssc-miR-339-5p	UCCCUGUCCUCCAGGAGCU	1	F6950_x23	gnl|ti|1420958821	-	549	597	5p	ssc-mir-339	CCCUGGAGUGACGGGGGUGAAAGGGCAGAGUCCCUGUCCUCCAGGAGCU	((((((((.((((((((((......))...))))))))))))))).)))	-26.2
ssc-miR-339-5p			F6950_x23	gnl|ti|1661405024	-	718	766	5p	ssc-mir-339	CCCUGGAGUGACGGGGGUGAAAGGGCAGAGUCCCUGUCCUCCAGGAGCU	((((((((.((((((((((......))...))))))))))))))).)))	-26.2
ssc-miR-339-5p			F6950_x23	gnl|ti|1661405193	+	249	297	5p	ssc-mir-339	CCCUGGAGUGACGGGGGUGAAAGGGCAGAGUCCCUGUCCUCCAGGAGCU	((((((((.((((((((((......))...))))))))))))))).)))	-26.2
ssc-miR-339-5p			F6950_x23	gnl|ti|1661405272	+	257	305	5p	ssc-mir-339	CCCUGGAGUGACGGGGGUGAAAGGGCAGAGUCCCUGUCCUCCAGGAGCU	((((((((.((((((((((......))...))))))))))))))).)))	-26.2
ssc-miR-339-5p			F6950_x23	gnl|ti|1661405866	+	438	486	5p	ssc-mir-339	CCCUGGAGUGACGGGGGUGAAAGGGCAGAGUCCCUGUCCUCCAGGAGCU	((((((((.((((((((((......))...))))))))))))))).)))	-26.2
ssc-miR-339-5p			F6950_x23	gnl|ti|1661406218	-	309	357	5p	ssc-mir-339	CCCUGGAGUGACGGGGGUGAAAGGGCAGAGUCCCUGUCCUCCAGGAGCU	((((((((.((((((((((......))...))))))))))))))).)))	-26.2
ssc-miR-339-5p			F6950_x23	gnl|ti|532187929	+	813	861	5p	ssc-mir-339	CCCUGGAGUGACGGGGGUGAAAGGGCAGAGUCCCUGUCCUCCAGGAGCU	((((((((.((((((((((......))...))))))))))))))).)))	-26.2
ssc-miR-339-5p			F6950_x23	gnl|ti|810794926	-	261	319	3p	ssc-mir-339	UCCCUGUCCUCCAGGAGCUCACUUACCCUUGGGCCGUGAGCUCCUCGAGGCCAGAGCCC	.(.(((.((((.((((((((((...((....))..)))))))))).)))).))).).).	-32.3
ssc-miR-339-5p			F6950_x23	gnl|ti|812320361	-	305	353	5p	ssc-mir-339	CCCUGGAGUGACGGGGGUGAAAGGGCAGAGUCCCUGUCCUCCAGGAGCU	((((((((.((((((((((......))...))))))))))))))).)))	-26.2
ssc-miR-339-5p			F6950_x23	gnl|ti|815477510	-	220	277	3p	ssc-mir-339	UCCCUGUCCUCCAGGAGCUCACUUACCUUGGGCCGUGAGCUCCUCGAGGCCAGAGCCC	.(.(((.((((.((((((((((...(....)...)))))))))).)))).))).).).	-30.4
ssc-miR-339-5p			F6950_x23	gnl|ti|854559034	+	56	104	5p	ssc-mir-339	CCCUGGAGUGACGGGGGUGAAAGGGCAGAGUCCCUGUCCUCCAGGAGCU	((((((((.((((((((((......))...))))))))))))))).)))	-26.2
ssc-miR-340-5p	UUAUAAAGCAAUGAGACUGAUU	3	K3134_x5	gnl|ti|1071491237	-	376	440	3p	ssc-mir-340	UUAUAAAGCAAUGAGACUGAUUGUCAUAUGUCGUUUGUGGGAUCCGUUUCAGUUACUUUAUAGCC	.(((((((...((((((.((((.(((((.......))))))))).))))))....)))))))..)	-16.8
ssc-miR-340-5p			K3134_x5	gnl|ti|2085871868	+	633	697	3p	ssc-mir-340	UUAUAAAGCAAUGAGACUGAUUGUCAUAUGUCGUUUGUGGGAUCCGUCUCAGUUACUUUAUAGCC	.(((((((...((((((.((((.(((((.......))))))))).))))))....)))))))..)	-19.4
ssc-miR-340-5p			K3134_x5	gnl|ti|2085872057	+	175	239	3p	ssc-mir-340	UUAUAAAGCAAUGAGACUGAUUGUCAUAUGUCGUUUGUGGGAUCCGUCUCAGUUACUUUAUAGCC	.(((((((...((((((.((((.(((((.......))))))))).))))))....)))))))..)	-19.4
ssc-miR-340-5p			K3134_x5	gnl|ti|2085872107	+	635	699	3p	ssc-mir-340	UUAUAAAGCAAUGAGACUGAUUGUCAUAUGUCGUUUGUGGGAUCCGUCUCAGUUACUUUAUAGCC	.(((((((...((((((.((((.(((((.......))))))))).))))))....)))))))..)	-19.4
ssc-miR-342-3p	UCUCACACAGAAAUCGCACCCGU	1,3	F416_x472	gnl|ti|2068480252	+	427	489	5p	ssc-mir-342	GGGUGCUAUCUGUGACUGAGGGACAUGGCGCAUAGAACUGUCUCACACAGAAAUCGCACCCGU	((((((..((((((.....((((((...(.....)...)))))).))))))....)))))).)	-24.5
ssc-miR-345-3p	CCCUGAACUAGGGGUCUGGAG	1	F1340_x130	gnl|ti|1420107844	+	498	555	5p	ssc-mir-345	GCUGACUCCUAGUCCAGUGCUUGUGAUGGCUGGUGGGCCCUGAACUAGGGGUCUGGAG	.(.((((((((((.(((.(((..(.(....).)..))).))).)))))))))).).))	-26.1
ssc-miR-345-3p	CCUGAACUAGGGGUCUGGAGG	3	K4354_x1	gnl|ti|1420107844	+	497	556	5p	ssc-mir-345	UGCUGACUCCUAGUCCAGUGCUUGUGAUGGCUGGUGGGCCCUGAACUAGGGGUCUGGAGG	(.(.((((((((((.(((.(((..(.(....).)..))).))).)))))))))).).)))	-26.1
ssc-miR-345-3p			F1340_x130	gnl|ti|1420487240	+	952	1009	5p	ssc-mir-345	GCUGAAUCCUAGUCCAGUGCUUGUGAUGGCUGGUGGGCCCUGAACUAGGGGUCUGGAG	.(.((..((((((.(((.(((..(.(....).)..))).))).))))))..)).).))	-20.4
ssc-miR-345-3p			F1340_x130	gnl|ti|767109668	-	319	376	5p	ssc-mir-345	GCUGACUCCUAGUCCAGUGCUUGUGAUGGCUGGUGGGCCCUGAACUAGGGGUCUGGAG	.(.((((((((((.(((.(((..(.(....).)..))).))).)))))))))).).))	-26.1
ssc-miR-345-3p			F1340_x130	gnl|ti|848747954	-	68	125	5p	ssc-mir-345	GCUGACUCCUAGUCCAGUGCUUGUGAUGUCUGGUGGGCCCUGAACUAGGGGUCUGGAG	.(.((((((((((.(((.(((..(.(....).)..))).))).)))))))))).).))	-26.1
ssc-miR-345-3p			K4354_x1	gnl|ti|767109668	-	318	377	5p	ssc-mir-345	UGCUGACUCCUAGUCCAGUGCUUGUGAUGGCUGGUGGGCCCUGAACUAGGGGUCUGGAGG	(.(.((((((((((.(((.(((..(.(....).)..))).))).)))))))))).).)))	-26.1
ssc-miR-345-3p			K4354_x1	gnl|ti|848747954	-	67	126	5p	ssc-mir-345	UGCUGACUCCUAGUCCAGUGCUUGUGAUGUCUGGUGGGCCCUGAACUAGGGGUCUGGAGG	(.(.((((((((((.(((.(((..(.(....).)..))).))).)))))))))).).)))	-26.1
ssc-miR-346	UGUCUGCCCGCAUGCCUGCCUCU	3	K1334_x3	gnl|ti|1420504421	+	529	588	3p	ssc-mir-346	UGUCUGCCCGCAUGCCUGCCUCUCUGUGGCUCUGAAGGAGGCAGGGGCUGGGCCUGCAGC	(((..((((((...((((((((.((..........)))))))))).)).))))..)))).	-28.7
ssc-miR-346			K1334_x3	gnl|ti|2024883213	-	543	602	3p	ssc-mir-346	UGUCUGCCCGCAUGCCUGCCUCUCUGUGGCUCUGAAGGAGGCAGGGGCUGGGCCUGCAGC	(((..((((((...((((((((.((..........)))))))))).)).))))..)))).	-28.7
ssc-miR-346			K1334_x3	gnl|ti|2024883593	-	941	1000	3p	ssc-mir-346	UGUCUGCCCGCAUGCCUGCCUCUCUGUGGCUCUGAAGGAGGCAGGGGCUGGGCCUGCAGC	(((..((((((...((((((((.((..........)))))))))).)).))))..)))).	-28.7
ssc-miR-346			K1334_x3	gnl|ti|2024883828	+	184	243	3p	ssc-mir-346	UGUCUGCCCGCAUGCCUGCCUCUCUGUGGCUCUGAAGGAGGCAGGGGCUGGGCCUGCAGC	(((..((((((...((((((((.((..........)))))))))).)).))))..)))).	-28.7
ssc-miR-346			K1334_x3	gnl|ti|2024883939	-	169	228	3p	ssc-mir-346	UGUCUGCCCGCAUGCCUGCCUCUCUGUGGCUCUGAAGGAGGCAGGGGCUGGGCCUGCAGC	(((..((((((...((((((((.((..........)))))))))).)).))))..)))).	-28.7
ssc-miR-346			K1334_x3	gnl|ti|2024884030	-	168	227	3p	ssc-mir-346	UGUCUGCCCGCAUGCCUGCCUCUCUGUGGCUCUGAAGGAGGCAGGGGCUGGGCCUGCAGC	(((..((((((...((((((((.((..........)))))))))).)).))))..)))).	-28.7
ssc-miR-346			K1334_x3	gnl|ti|2031694637	+	633	692	3p	ssc-mir-346	UGUCUGCCCGCAUGCCUGCCUCUCUGUGGCUCUGAAGGAGGCAGGGGCUGGGCCUGCAGC	(((..((((((...((((((((.((..........)))))))))).)).))))..)))).	-28.7
ssc-miR-346			K1334_x3	gnl|ti|2065050172	-	654	713	3p	ssc-mir-346	UGUCUGCCCGCAUGCCUGCCUCUCUGUGGCUCUGAAGGAGGCAGGGGCUGGGCCUGCAGC	(((..((((((...((((((((.((..........)))))))))).)).))))..)))).	-28.7
ssc-miR-346			K1334_x3	gnl|ti|2065050276	+	599	658	3p	ssc-mir-346	UGUCUGCCCGCAUGCCUGCCUCUCUGUGGCUCUGAAGGAGGCAGGGGCUGGGCCUGCAGC	(((..((((((...((((((((.((..........)))))))))).)).))))..)))).	-28.7
ssc-miR-346			K1334_x3	gnl|ti|2066081868	+	245	304	3p	ssc-mir-346	UGUCUGCCCGCAUGCCUGCCUCUCUGUGGCUCUGAAGGAGGCAGGGGCUGGGCCUGCAGC	(((..((((((...((((((((.((..........)))))))))).)).))))..)))).	-28.7
ssc-miR-346			K1334_x3	gnl|ti|2066081917	-	560	619	3p	ssc-mir-346	UGUCUGCCCGCAUGCCUGCCUCUCUGUGGCUCUGAAGGAGGCAGGGGCUGGGCCUGCAGC	(((..((((((...((((((((.((..........)))))))))).)).))))..)))).	-28.7
ssc-miR-346			K1334_x3	gnl|ti|860276092	-	281	340	3p	ssc-mir-346	UGUCUGCCCGCAUGCCUGCCUCUCUGUGGCUCUGAAGGAGGCAGGGGCUGGGCCUGCAGC	(((..((((((...((((((((.((..........)))))))))).)).))))..)))).	-28.7
ssc-miR-34a	UGGCAGUGUCUUAGCUGGUUGU	1,(3)	F6775_x24	gnl|ti|815271620	-	505	569	3p	ssc-mir-34a	UGGCAGUGUCUUAGCUGGUUGUUGUGAGUAAUAGCAAAGGAAGCAAUCAGCAGCAUCCUGCCCUA	.(((((..(((..((((((((((.((........)).....)))))))))))).)..)))))..)	-20.8
ssc-miR-34a			K2457_x3	gnl|ti|1890277200	-	230	295	3p	ssc-mir-34a	UGGCAGUGUCUUAGCUGGUUGUUGUGAGUAAUAGCAAAGGAAGCAAUCAGCAAGCAUCCUGCCCUA	.(((((..((((.((((((((((.((........)).....))))))))))))).)..)))))..)	-23.3
ssc-miR-34a			K2457_x3	gnl|ti|1891928241	-	492	557	3p	ssc-mir-34a	UGGCAGUGUCUUAGCUGGUUGUUGUGAGUAAUAGCAAAGGAAGCAAUCAGCAAGCAUCCUGCCCUA	.(((((..((((.((((((((((.((........)).....))))))))))))).)..)))))..)	-23.3
ssc-miR-34a			K2457_x3	gnl|ti|1891928403	-	462	527	3p	ssc-mir-34a	UGGCAGUGUCUUAGCUGGUUGUUGUGAGUAAUAGCAAAGGAAGCAAUCAGCAAGCAUCCUGCCCUA	.(((((..((((.((((((((((.((........)).....))))))))))))).)..)))))..)	-23.3
ssc-miR-34a			K2457_x3	gnl|ti|1891928670	+	135	200	3p	ssc-mir-34a	UGGCAGUGUCUUAGCUGGUUGUUGUGAGUAAUAGCAAAGGAAGCAAUCAGCAAGCAUCCUGCCCUA	.(((((..((((.((((((((((.((........)).....))))))))))))).)..)))))..)	-23.3
ssc-miR-34a			K2457_x3	gnl|ti|1891929281	-	502	567	3p	ssc-mir-34a	UGGCAGUGUCUUAGCUGGUUGUUGUGAGUAAUAGCAAAGGAAGCAAUCAGCAAGCAUCCUGCCCUA	.(((((..((((.((((((((((.((........)).....))))))))))))).)..)))))..)	-23.3
ssc-miR-34b-5p	AGGCAGUGUAAUUAGCUGAUUGU	1,(3)	F1263_x138	gnl|ti|1420839874	+	428	486	3p	ssc-mir-34b	AGGCAGUGUAAUUAGCUGAUUGUACUCUGGCGCUUACAAUCACUAAUUCCACUGCCAUC	.(((((((.((((((.((((((((..(....)..)))))))))))))).)))))))...	-27
ssc-miR-34b-5p	UAGGCAGUGUAAUUAGCUGAUUG	3	K553_x1	gnl|ti|1420839874	+	427	487	3p	ssc-mir-34b	UAGGCAGUGUAAUUAGCUGAUUGUACUCUGGCGCUUACAAUCACUAAUUCCACUGCCAUCA	..(((((((.((((((.((((((((..(....)..)))))))))))))).)))))))....	-27
ssc-miR-34b-5p			F1263_x138	gnl|ti|848150075	-	285	343	3p	ssc-mir-34b	AGGCAGUGUAAUUAGCUGAUUGUACUCUGGCGCUUACAAUCACUAAUUCCACUGCCAUC	.(((((((.((((((.((((((((..(....)..)))))))))))))).)))))))...	-27
ssc-miR-34b-5p			F1263_x138	gnl|ti|857306832	-	166	224	3p	ssc-mir-34b	AGGCAGUGUAAUUAGCUGAUUGUACUCUGGCGCUUACAAUCACUAAUUCCACUGCCAUC	.(((((((.((((((.((((((((..(....)..)))))))))))))).)))))))...	-27
ssc-miR-34b-5p			K553_x1	gnl|ti|848150075	-	284	344	3p	ssc-mir-34b	UAGGCAGUGUAAUUAGCUGAUUGUACUCUGGCGCUUACAAUCACUAAUUCCACUGCCAUCA	..(((((((.((((((.((((((((..(....)..)))))))))))))).)))))))....	-27
ssc-miR-34c	AGGCAGUGUAGUUAGCUGAUUGC	1,3	F389_x508	gnl|ti|1420095939	+	119	173	3p	ssc-mir-34c	AGGCAGUGUAGUUAGCUGAUUGCUGAUAAAACCAAUCACUAACCACACGGCCAGG	.(((.((((.(((((.((((((.(......).))))))))))).)))).))).))	-22
ssc-miR-34c			F389_x508	gnl|ti|767575194	+	141	195	3p	ssc-mir-34c	AGGCAGUGUAGUUAGCUGAUUGCUGAUAAAACCAAUCACUAACCACACGGCCAGG	.(((.((((.(((((.((((((.(......).))))))))))).)))).))).))	-22
ssc-miR-362-3p	AACACACCUAUUCAAGGAUUCA	3	K153_x3	gnl|ti|1666211323	-	757	815	5p	ssc-mir-362	AAUCCUUGGAACCUAGGUGUGAGUGCUGCUCUAGUGCAACACACCUAUUCAAGGAUUCA	((((((((((...((((((((.(..(((...)))..)..))))))))))))))))))..	-25.6
ssc-miR-362-3p			K153_x3	gnl|ti|812321386	-	446	504	5p	ssc-mir-362	AAUCCUUGGAACCUAGGUGUGAGUGCUGCUCUAGUGCAACACACCUAUUCAAGGAUUCA	((((((((((...((((((((.(..(((...)))..)..))))))))))))))))))..	-25.6
ssc-miR-363	AAUUGCACGGUAUCCAUCUGUAA	1,(3)	F600_x307	gnl|ti|1657976888	-	193	259	5p	ssc-mir-363	UCGGGUGGAUCACGAUGCAAUUUUGAUUAGUAUCAUAGGAGAAAAAUUGCACGGUAUCCAUCUGUAA	.(((((((((..((.(((((((((..(((......)))....)))))))))))..)))))))))..)	-23.7
ssc-miR-363			F600_x307	gnl|ti|532116430	+	431	497	5p	ssc-mir-363	UCGGGUGGAUCACGAUGCAAUUUUGAUUAGUAUCAUAGGAGAAAAAUUGCACGGUAUCCAUCUGUAA	.(((((((((..((.(((((((((..(((......)))....)))))))))))..)))))))))..)	-23.7
ssc-miR-365	UAAUGCCCCUAAAAAUCCUUAU	1,3	F7789_x20	gnl|ti|1380105617	+	333	394	5p	ssc-mir-365-2	GAGGGACUUUCAGGGGCAGCUGUGUUUUCUGACUCAGUCAUAAUGCCCCUAAAAAUCCUUAU	(((((..(((.(((((((((((.(((....))).)))).....))))))))))..)))))))	-25.6
ssc-miR-365			F7789_x20	gnl|ti|1420981918	-	388	449	5p	ssc-mir-365-2	GAGGGACUUUCAGGGGCAGCUGUGUUUUCUGACUCAGUCAUAAUGCCCCUAAAAAUCCUUAU	(((((..(((.(((((((((((.(((....))).)))).....))))))))))..)))))))	-25.6
ssc-miR-365			F7789_x20	gnl|ti|2024907338	-	393	455	5p	ssc-mir-365-1	GAGGGACUUUUGGGGGCAGAUGUGUUUCCAUUCCACUAUCAUAAUGCCCCUAAAAAUCCUUAU	(((((..(((((((((((((((((.........))).)))....))))))))))).)))))))	-25.1
ssc-miR-365			F7789_x20	gnl|ti|2042728191	-	313	374	5p	ssc-mir-365-2	GAGGGACUUUCAGGGGCAGCUGUGUUUUCUGACUCAGUCAUAAUGCCCCUAAAAAUCCUUAU	(((((..(((.(((((((((((.(((....))).)))).....))))))))))..)))))))	-25.6
ssc-miR-365			F7789_x20	gnl|ti|2070954108	-	268	329	5p	ssc-mir-365-2	GAGGGACUUUCAGGGGCAGCUGUGUUUUCUGACUCAGUCAUAAUGCCCCUAAAAAUCCUUAU	(((((..(((.(((((((((((.(((....))).)))).....))))))))))..)))))))	-25.6
ssc-miR-365			F7789_x20	gnl|ti|2070954392	+	80	141	5p	ssc-mir-365-2	GAGGGACUUUCAGGGGCAGCUGUGUUUUCUGACUCAGUCAUAAUGCCCCUAAAAAUCCUUAU	(((((..(((.(((((((((((.(((....))).)))).....))))))))))..)))))))	-25.6
ssc-miR-365			F7789_x20	gnl|ti|770230538	-	671	733	5p	ssc-mir-365-1	GAGGGACUUUUGGGGGCAGAUGCGUUUCCAUUCCACUAUCAUAAUGCCCCUAAAAAUCCUUAU	(((((..(((((((((((((((.((.........))))))....))))))))))).)))))))	-23.1
ssc-miR-365			F7789_x20	gnl|ti|858826997	-	446	507	5p	ssc-mir-365-2	GAGGGACUUUCAGGGGCAGCUGUGUUUUCUGACUCAGUCAUAAUGCCCCUAAAAAUCCUUAU	(((((..(((.(((((((((((.(((....))).)))).....))))))))))..)))))))	-25.6
ssc-miR-367	AAUUGCACUUUAGCAAUGGUGA	3	K1973_x4	gnl|ti|311812912	-	459	518	5p	ssc-mir-367	ACUGUUGCUAAUAUGCAACUCUGUUCAAUACAAACUGGAAUUGCACUUUAGCAAUGGUGA	(((((((((((..(((((.((((((.......))).))).)))))..))))))))))).)	-21.2
ssc-miR-367			K1973_x4	gnl|ti|780904071	-	441	500	5p	ssc-mir-367	ACUGUUGCUAAUAUGCAACUCUGUUCAAUACAAACUGGAAUUGCACUUUAGCAAUGGUGA	(((((((((((..(((((.((((((.......))).))).)))))..))))))))))).)	-21.2
ssc-miR-367			K1973_x4	gnl|ti|851467021	+	617	676	5p	ssc-mir-367	ACUGUUGCUAAUAUGCAACUCUGUUCAAUACAAACUGGAAUUGCACUUUAGCAAUGGUGA	(((((((((((..(((((.((((((.......))).))).)))))..))))))))))).)	-21.2
ssc-miR-374	AUAUAAUACAACCUGCUAAGUG	1,3	F483_x388	gnl|ti|2023888831	+	343	394	3p	ssc-mir-374b	AUAUAAUACAACCUGCUAAGUGUCCUAGCACUUAUCAGGUUGUAUUAUCAUU	..(((((((((((((.(((((((....))))))).)))))))))))))..).	-25
ssc-miR-374			F483_x388	gnl|ti|2023889349	-	521	572	3p	ssc-mir-374b	AUAUAAUACAACCUGCUAAGUGUCCUAGCACUUAUCAGGUUGUAUUAUCAUU	..(((((((((((((.(((((((....))))))).)))))))))))))..).	-25
ssc-miR-374			F483_x388	gnl|ti|2023889368	+	577	628	3p	ssc-mir-374b	AUAUAAUACAACCUGCUAAGUGUCCUAGCACUUAUCAGGUUGUAUUAUCAUU	..(((((((((((((.(((((((....))))))).)))))))))))))..).	-25
ssc-miR-374			F483_x388	gnl|ti|2023889378	-	452	503	3p	ssc-mir-374b	AUAUAAUACAACCUGCUAAGUGUCCUAGCACUUAUCAGGUUGUAUUAUCAUU	..(((((((((((((.(((((((....))))))).)))))))))))))..).	-25
ssc-miR-374			F483_x388	gnl|ti|2023889525	-	187	238	3p	ssc-mir-374b	AUAUAAUACAACCUGCUAAGUGUCCUAGCACUUAUCAGGUUGUAUUAUCAUU	..(((((((((((((.(((((((....))))))).)))))))))))))..).	-25
ssc-miR-374			F483_x388	gnl|ti|860818904	+	89	140	3p	ssc-mir-374b	AUAUAAUACAACCUGCUAAGUGUCCUAGCACUUAUCAGGUUGUAUUAUCAUU	..(((((((((((((.(((((((....))))))).)))))))))))))..).	-25
ssc-miR-374a	UUAUAAUACAACCUGAUAAGU	1,(3)	F1574_x109	gnl|ti|2021139641	-	205	284	3p	ssc-mir-374a	UUAUAAUACAACCUGAUAAGUGUUACAGCACUUAUCAGGUGUAUNNGUAAUU	((((..((((.((((((((((((....))))))))))))))))...))))).	-22
ssc-miR-374a			F1574_x109	gnl|ti|2021139802	+	742	793	3p	ssc-mir-374a	UUAUAAUACAACCUGAUAAGUGUUACAGCACUUAUCANGUUGUAUUGCAAUU	((.(((((((((.((((((((((....)))))))))).))))))))).))).	-22.6
ssc-miR-374a			F1574_x109	gnl|ti|2021140698	-	951	1002	3p	ssc-mir-374a	UUAUAAUACAACCUGAUAAGUGUUACAGCACUUAUCAGGUUGUAUUGUAAUU	(((((((((((((((((((((((....)))))))))))))))))))))))).	-32.5
ssc-miR-374a			F1574_x109	gnl|ti|2042795269	-	687	738	3p	ssc-mir-374a	UUAUAAUACAACCUGAUAAGUGUUACAGCACUUAUCAGGUUGUAUUGUAAUU	(((((((((((((((((((((((....)))))))))))))))))))))))).	-32.5
ssc-miR-374a			F1574_x109	gnl|ti|2042795582	-	862	913	3p	ssc-mir-374a	UUAUAAUACAACCUGAUAAGUGUUACAGCACUUAUCAGGUUGUAUUGUAAUU	(((((((((((((((((((((((....)))))))))))))))))))))))).	-32.5
ssc-miR-374a			F1574_x109	gnl|ti|781224800	-	588	639	3p	ssc-mir-374a	UUAUAAUACAACCUGAUAAGUGUUACAGCACUUAUCAGGUUGUAUUGUAAUU	(((((((((((((((((((((((....)))))))))))))))))))))))).	-32.5
ssc-miR-374a			F1574_x109	gnl|ti|860331135	-	550	601	3p	ssc-mir-374a	UUAUAAUACAACCUGAUAAGUGUUACAGCACUUAUCAGGUUGUAUUGUAAUU	(((((((((((((((((((((((....)))))))))))))))))))))))).	-32.5
ssc-miR-374a			K2379_x4	gnl|ti|2021139641	-	146	197	3p	ssc-mir-374a	UUAUAAUACAACCUGAUAAGUGUUACAGCACUUAUCAGGUGUAUNNGUAAUU	((((..((((.((((((((((((....))))))))))))))))...))))).	-22
ssc-miR-374a			K2379_x4	gnl|ti|2021139802	+	742	793	3p	ssc-mir-374a	UUAUAAUACAACCUGAUAAGUGUUACAGCACUUAUCANGUUGUAUUGCAAUU	((.(((((((((.((((((((((....)))))))))).))))))))).))).	-22.6
ssc-miR-374a			K2379_x4	gnl|ti|2021140698	-	951	1002	3p	ssc-mir-374a	UUAUAAUACAACCUGAUAAGUGUUACAGCACUUAUCAGGUUGUAUUGUAAUU	(((((((((((((((((((((((....)))))))))))))))))))))))).	-32.5
ssc-miR-374a			K2379_x4	gnl|ti|2042795269	-	687	738	3p	ssc-mir-374a	UUAUAAUACAACCUGAUAAGUGUUACAGCACUUAUCAGGUUGUAUUGUAAUU	(((((((((((((((((((((((....)))))))))))))))))))))))).	-32.5
ssc-miR-374a			K2379_x4	gnl|ti|2042795582	-	862	913	3p	ssc-mir-374a	UUAUAAUACAACCUGAUAAGUGUUACAGCACUUAUCAGGUUGUAUUGUAAUU	(((((((((((((((((((((((....)))))))))))))))))))))))).	-32.5
ssc-miR-374a			K2379_x4	gnl|ti|781224800	-	588	639	3p	ssc-mir-374a	UUAUAAUACAACCUGAUAAGUGUUACAGCACUUAUCAGGUUGUAUUGUAAUU	(((((((((((((((((((((((....)))))))))))))))))))))))).	-32.5
ssc-miR-374a			K2379_x4	gnl|ti|860331135	-	550	601	3p	ssc-mir-374a	UUAUAAUACAACCUGAUAAGUGUUACAGCACUUAUCAGGUUGUAUUGUAAUU	(((((((((((((((((((((((....)))))))))))))))))))))))).	-32.5
ssc-miR-374a*	CUUAUCAGGUUGUAUUGUAAUU	1	F13101_x12	gnl|ti|2021140848	+	761	813	5p	ssc-mir-374a	UUAUAAUACAACCUNGAUAAGUGUUACAGCACUUAUCAGGUUGUAUUGUAAUU	((((((((((((((.(((((((((....)))))))))))))))))))))))).	-28.7
ssc-miR-375	UUUGUUCGUUCGGCUCGCGUG	1,(3)	F2072_x83	gnl|ti|855392649	-	469	523	5p	ssc-mir-375	CGACGAGCCCCUCGCACAAACCGGACCUGAGCGUUUUGUUCGUUCGGCUCGCGUG	((.((((((...((.(((((.((........)).))))).))...))))))))))	-19.4
ssc-miR-376a	AUCAUAGAGGAAAAUCCACGU	3	K4403_x4	gnl|ti|1008637782	+	135	192	5p	ssc-mir-376-1	GUAGAUUCUCCUUCUAUGAGUACAUUAUUUAUUAUUAAUCAUAGAGGAAAAUCCACGU	((.((((.((((.((((((...................)))))))))).)))).)).)	-14.81
ssc-miR-376a			K4403_x4	gnl|ti|744328447	+	294	351	5p	ssc-mir-376-1	GUAGAUUCUCCUUCUAUGAGUACAUUAUUUAUUAUUAAUCAUAGAGGAAAAUCCACGU	((.((((.((((.((((((...................)))))))))).)))).)).)	-14.81
ssc-miR-376c	AACAUAGAGGAAAUUCCACGU	1,3	F1652_x103	gnl|ti|2042691859	-	466	523	5p	ssc-mir-376c	GUGGAUAUUCCUUCUAUGUUUAUGUUAUUUGUGGUUAAACAUAGAGGAAAUUCCACGU	(((((..(((((.(((((((((.............))))))))))))))..))))).)	-22.52
ssc-miR-376c			F1652_x103	gnl|ti|785837000	+	218	275	5p	ssc-mir-376c	GUGGCUAUUCCUUCUAUGUUUAUGUUAUUUGUGGUUAAACAUAGAGGAAAUUCCACGU	((((...(((((.(((((((((.............))))))))))))))...)))).)	-20.12
ssc-miR-376c			F1652_x103	gnl|ti|808306717	-	522	579	5p	ssc-mir-376c	GUGGAUAUUCCUUCUAUGUUUAUGUUAUUUGUGGUUAAACAUAGAGGAAAUUCCACGU	(((((..(((((.(((((((((.............))))))))))))))..))))).)	-22.52
ssc-miR-378	ACUGGACUUGGAGUCAGAAGGC	1,(3)	F46_x6591	gnl|ti|1071482348	+	200	259	5p	ssc-mir-378	CUCCUGACUCCAGGUCCUGUGUGUUGCCUGGAAAUAGCACUGGACUUGGAGUCAGAAGGC	((.((((((((((((((...((((((........)))))).)))))))))))))).)).)	-33.2
ssc-miR-379	UGGUAGACUGUGGAACGUAGGC	1	F8634_x18	gnl|ti|2042757951	+	445	503	3p	ssc-mir-379	UGGUAGACUGUGGAACGUAGGCGUUGUGACUUUUGACCUAUGUAACAUGGUCCACUAAC	((((.(((((((..(((((((((..........)).)))))))..))))))).)))).)	-21.6
ssc-miR-380	UAUGUAAUAUGGUCCACGUCU	1	F522_x353	gnl|ti|2041710916	+	736	792	5p	ssc-mir-380	AUGGUUGACCAUAGGACAUGCGCUGUCUCUGUGUCGUAUGUAAUAUGGUCCACGUCU	(((...(((((((..((((((((.........).)))))))..)))))))..)))))	-21.2
ssc-miR-381	UAUACAAGGACAAGCUCUCUGU	1	F5919_x27	gnl|ti|1420497393	+	45	106	5p	ssc-mir-381	AGCGAGGUUGCCCUUUGCAUAUUCGGGUUUUGAGGUGGAAUAUACAAGGACAAGCUCUCUGU	((.(((.(((.((((.(.((((((.(.(.....).).)))))).))))).))).))).)).)	-17.1
ssc-miR-381			F5919_x27	gnl|ti|808385353	-	433	494	5p	ssc-mir-381	AGCGAGGUUGCCCUUUGUAUAUUCGGGUUUUGAGGUGGAAUAUACAAGGACAAGCUCUCUGU	((.(((.(((.((((.((((((((.(.(.....).).)))))))))))).))).))).)).)	-21.7
ssc-miR-381			F5919_x27	gnl|ti|821907884	+	262	323	5p	ssc-mir-381	AGCGAGGUUGCCCUUUGUAUAUUCGGGUUUUGAGGUGGAAUAUACAAGGACAAGCUCUCUGU	((.(((.(((.((((.((((((((.(.(.....).).)))))))))))).))).))).)).)	-21.7
ssc-miR-382	GAAGUUGUUCGUGGUGGAUUCG	1,3	F2805_x60	gnl|ti|775596794	-	570	627	3p	ssc-mir-382	GAAGUUGUUCGUGGUGGAUUCGCUUUACUUAUGACGGAUCAUUCACGGACGACACUUC	(..(((((((((((..(((((((.........).))))))..)))))))))))..)))	-22.1
ssc-miR-382			F2805_x60	gnl|ti|775596795	-	360	418	3p	ssc-mir-382	GAAGUUGUUCGUGGUGGAUUCGCUUUACUUAUGACGAAUCAUUCACGGACAACACUUUU	((.(((((((((((..(((((((.........).))))))..)))))))))))..))))	-22.9
ssc-miR-382*	AAUCAUUCACGGACAACACUUU	1	F19350_x8	gnl|ti|2042652487	-	157	213	5p	ssc-mir-382	AAGUGUUUCGUGGUGGAUUCGCUUUACUUAUGACGAAUCAUUCACGGACAACACUUU	(.(((((((((((..(((((((.........).))))))..)))))))..)))))))	-18.9
ssc-miR-383	AGAUCAGAAGGUGAUUGUGGCU	1,3	F6682_x24	gnl|ti|812827876	+	546	607	3p	ssc-mir-383	AGAUCAGAAGGUGAUUGUGGCUUUGGGUAGAUAUUAAUCAGCCACAGCACUGCCUGGUCAGA	.((((((..((((.((((((((...(((........)))))))))))))))..)))))).))	-25.6
ssc-miR-383			F6682_x24	gnl|ti|848837967	-	395	456	3p	ssc-mir-383	AGAUCAGAAGGUGAUUGUGGCUUUGGGUAGAUAUUAAUCAGCCACAGCACUGCCUGGUCAGA	.((((((..((((.((((((((...(((........)))))))))))))))..)))))).))	-25.6
ssc-miR-411	AUAGUAGACCGUAUAGCGUAC	1	F1187_x145	gnl|ti|851621265	+	325	382	3p	ssc-mir-411	AUAGUAGACCGUAUAGCGUACGCUUUAUCUGUGACGUAUGUAACACGGUCCACUAACC	.((((.((((((.(.((((((((.........).))))))).).)))))).)))).).	-20.6
ssc-miR-411	UAGUAGACCGUAUAGCGUACG	3	K2601_x5	gnl|ti|851621265	+	326	381	3p	ssc-mir-411	UAGUAGACCGUAUAGCGUACGCUUUAUCUGUGACGUAUGUAACACGGUCCACUAAC	((((.((((((.(.((((((((.........).))))))).).)))))).)))).)	-20.3
ssc-miR-421	AUCAACAGACAUUAAUUGGGCGC	1,3	F25489_x6	gnl|ti|2023888831	+	501	558	5p	ssc-mir-421	CCUCAUUAAAUGUUUGUUGAAUGAAAAAAUGAAUCAUCAACAGACAUUAAUUGGGCGC	(((((...((((((((((((.(((.........)))))))))))))))...)))).))	-17.3
ssc-miR-421			F25489_x6	gnl|ti|2023889378	-	610	667	5p	ssc-mir-421	CCUCAUUAAAUGUUUGUUGAAUGAAAAAAUGAAUCAUCAACAGACAUUAAUUGGGCGC	(((((...((((((((((((.(((.........)))))))))))))))...)))).))	-17.3
ssc-miR-421			F25489_x6	gnl|ti|2023889525	-	345	402	5p	ssc-mir-421	CCUCAUUAAAUGUUUGUUGAAUGAAAAAAUGAAUCAUCAACAGACAUUAAUUGGGCGC	(((((...((((((((((((.(((.........)))))))))))))))...)))).))	-17.3
ssc-miR-421			F25489_x6	gnl|ti|860818904	+	247	304	5p	ssc-mir-421	CCUCAUUAAAUGUUUGUUGAAUGAAAAAAUGAAUCAUCAACAGACAUUAAUUGGGCGC	(((((...((((((((((((.(((.........)))))))))))))))...)))).))	-17.3
ssc-miR-423	AGCUCGGUCUGAGGCCCCUCAGU	3	K3971_x5	gnl|ti|470927342	+	320	378	5p	ssc-mir-423	UGAGGGGCAGAGAGCGAGACUUUUCUAUUUUCCAAAAGCUCGGUCUGAGGCCCCUCAGU	((((((((..(((.((((.(((((.........))))))))).)))...))))))))))	-28.8
ssc-miR-423-5p	UGAGGGGCAGAGAGCGAGACUUU	1	F38_x7832	gnl|ti|470927342	+	320	378	3p	ssc-mir-423	UGAGGGGCAGAGAGCGAGACUUUUCUAUUUUCCAAAAGCUCGGUCUGAGGCCCCUCAGU	((((((((..(((.((((.(((((.........))))))))).)))...))))))))))	-28.8
ssc-miR-424	CAGCAGCAAUUCAUGUUUUGA	1,3	F197_x1189	gnl|ti|1420804291	+	83	141	3p	ssc-mir-424	CAGCAGCAAUUCAUGUUUUGAAGGGCUUUAAAUGGUUCAAAACGUGAGGCGCUGCUAUA	.((((((..((((((((((((...(((......)))))))))))))))..)))))).))	-25.6
ssc-miR-425	AAUGACACGAUCACUCCCGUUGA	1,3	F1694_x101	gnl|ti|1382485284	+	554	616	3p	ssc-mir-425	AAUGACACGAUCACUCCCGUUGAGUGGGCACCCAAGUAGCCAUCGGGAAUGUCGUGUCCGCCC	...(((((((.((.((((((((..(((....)))..))))....)))).)))))))))...))	-25.2
ssc-miR-425			K4440_x8	gnl|ti|2087607713	-	526	588	3p	ssc-mir-425	AAUGACACGAUCACUCCCGUUGAGUGGGCACCCAAGUAGCCAUCGGGAAUGUCGUGUCCGCCC	...(((((((.((.((((((((..(((....)))..))))....)))).)))))))))...))	-25.2
ssc-miR-425			K4440_x8	gnl|ti|2087607741	-	520	582	3p	ssc-mir-425	AAUGACACGAUCACUCCCGUUGAGUGGGCACCCAAGUAGCCAUCGGGAAUGUCGUGUCCGCCC	...(((((((.((.((((((((..(((....)))..))))....)))).)))))))))...))	-25.2
ssc-miR-432	UCUUGGAGUAGGUCAUUGGGU	1,(3)	F246_x927	gnl|ti|848311590	-	545	613	3p	ssc-mir-432	UCUUGGAGUAGGUCAUUGGGUGGAUCCUUUAUUUCCCUAUGUGGGCCACUGGAUGGCUCCUCCAUGGCU	((.(((((..(((((((.(((((.(((..(((......))).)))))))).))))))).))))).))))	-26.7
ssc-miR-448	UUGCAUAUGUAGGAUGUCCCAU	3	K2801_x6	gnl|ti|1071517399	+	182	264	5p	ssc-mir-448	UGAACAUCCUGCAUAGUGCUGCCAGGAAAUCCCUAUUUUAUACUAAGAGGGGGCUGGCUGGUUGCAUAUGUAGGAUGUCCCAU	.(.((((((((((((.(((.(((((..(..((((.(((......))).))))..)..))))).))))))))))))))).).))	-36.8
ssc-miR-448			K2801_x6	gnl|ti|2108584435	+	315	397	5p	ssc-mir-448	UGAACAUCCUGCAUAGUGCUGCCAGGAAAUCCCUAUUUUAUACUAAGAGGGGGCUGGCUGGUUGCAUAUGUAGGAUGUCCCAU	.(.((((((((((((.(((.(((((..(..((((.(((......))).))))..)..))))).))))))))))))))).).))	-36.8
ssc-miR-449a	UGGCAGUGUAUUGUUAGCUGGU	1,3	F667_x271	gnl|ti|2041946423	+	263	324	3p	ssc-mir-449	UGGCAGUGUAUUGUUAGCUGGUUGAGUAUAUGAGUAGCAUCAGCUAACAUGCAACUGCUGUC	(((((((((((.((((((((((.(..(((....))).))))))))))))))).))))))).)	-24.8
ssc-miR-449a			F667_x271	gnl|ti|2106529428	+	268	329	3p	ssc-mir-449	UGGCAGUGUAUUGUUAGCUGGUUGAGUAUAUGAGUAGCAUCAGCUAACAUGCAACUGCUGUC	(((((((((((.((((((((((.(..(((....))).))))))))))))))).))))))).)	-24.8
ssc-miR-449a			F667_x271	gnl|ti|2106529532	+	365	426	3p	ssc-mir-449	UGGCAGUGUAUUGUUAGCUGGUUGAGUAUAUGAGUAGCAUCAGCUAACAUGCAACUGCUGUC	(((((((((((.((((((((((.(..(((....))).))))))))))))))).))))))).)	-24.8
ssc-miR-449a			F667_x271	gnl|ti|2106529626	+	174	235	3p	ssc-mir-449	UGGCAGUGUAUUGUUAGCUGGUUGAGUAUAUGAGUAGCAUCAGCUAACAUGCAACUGCUGUC	(((((((((((.((((((((((.(..(((....))).))))))))))))))).))))))).)	-24.8
ssc-miR-449a			F667_x271	gnl|ti|2108287888	-	253	314	3p	ssc-mir-449	UGGCAGUGUAUUGUUAGCUGGUUGAGUAUAUGAGUAGCAUCAGCUAACAUGCAACUGCUGUC	(((((((((((.((((((((((.(..(((....))).))))))))))))))).))))))).)	-24.8
ssc-miR-449a			F667_x271	gnl|ti|2108287889	+	672	733	3p	ssc-mir-449	UGGCAGUGUAUUGUUAGCUGGUUGAGUAUAUGAGUAGCAUCAGCUAACAUGCAACUGCUGUC	(((((((((((.((((((((((.(..(((....))).))))))))))))))).))))))).)	-24.8
ssc-miR-449a			F667_x271	gnl|ti|774493927	+	250	311	3p	ssc-mir-449	UGGCAGUGUAUUGUUAGCUGGUUGAGUAUAUGAGUAGCAUCAGCUAACAUGCAACUGCUGUC	(((((((((((.((((((((((.(..(((....))).))))))))))))))).))))))).)	-24.8
ssc-miR-449a			F667_x271	gnl|ti|851189739	-	340	401	3p	ssc-mir-449	UGGCAGUGUAUUGUUAGCUGGUUGAGUAUAUGAGUAGCAUCAGCUAACAUGCAACUGCUGUC	(((((((((((.((((((((((.(..(((....))).))))))))))))))).))))))).)	-24.8
ssc-miR-449b	AGGCAGUGUAUUGUUAGCUGGCU	1	F17242_x9	gnl|ti|2041946423	+	142	203	3p	ssc-mir-449b	AGGCAGUGUAUUGUUAGCUGGCUGCUUUGGAUCAGUUCAGCAGCCACGACUACCCUGCCACU	.(((((.(((..(((.(.((((((((..(((....)))))))))))))))))).))))))))	-25
ssc-miR-449b			F17242_x9	gnl|ti|2106529428	+	147	208	3p	ssc-mir-449b	AGGCAGUGUAUUGUUAGCUGGCUGCUUUGGAUCAGUUCAGCAGCCACGACUACCCUGCCACU	.(((((.(((..(((.(.((((((((..(((....)))))))))))))))))).))))))))	-25
ssc-miR-449b			F17242_x9	gnl|ti|2106529532	+	244	305	3p	ssc-mir-449b	AGGCAGUGUAUUGUUAGCUGGCUGCUUUGGAUCAGUUCAGCAGCCACGACUACCCUGCCACU	.(((((.(((..(((.(.((((((((..(((....)))))))))))))))))).))))))))	-25
ssc-miR-449b			F17242_x9	gnl|ti|2106529626	+	53	114	3p	ssc-mir-449b	AGGCAGUGUAUUGUUAGCUGGCUGCUUUGGAUCAGUUCAGCAGCCACGACUACCCUGCCACU	.(((((.(((..(((.(.((((((((..(((....)))))))))))))))))).))))))))	-25
ssc-miR-449b			F17242_x9	gnl|ti|2108287377	-	802	863	3p	ssc-mir-449b	AGGCAGUGUAUUGUUAGCUGGCUGCUUUGGAUCAGUUCAGCAGCCACGACUACCCUGCCACU	.(((((.(((..(((.(.((((((((..(((....)))))))))))))))))).))))))))	-25
ssc-miR-449b			F17242_x9	gnl|ti|2108287889	+	551	612	3p	ssc-mir-449b	AGGCAGUGUAUUGUUAGCUGGCUGCUUUGGAUCAGUUCAGCAGCCACGACUACCCUGCCACU	.(((((.(((..(((.(.((((((((..(((....)))))))))))))))))).))))))))	-25
ssc-miR-449b			F17242_x9	gnl|ti|774493927	+	129	190	3p	ssc-mir-449b	AGGCAGUGUAUUGUUAGCUGGCUGCUUUGGAUCAGUUCAGCAGCCACGACUACCCUGCCACU	.(((((.(((..(((.(.((((((((..(((....)))))))))))))))))).))))))))	-25
ssc-miR-449b			F17242_x9	gnl|ti|851189739	-	219	280	3p	ssc-mir-449b	AGGCAGUGUAUUGUUAGCUGGCUGCUUUGGAUCAGUUCAGCAGCCACGACUACCCUGCCACU	.(((((.(((..(((.(.((((((((..(((....)))))))))))))))))).))))))))	-25
ssc-miR-450	UUUUGCGAUGUGUUCCUAAUAC	1	F5639_x29	gnl|ti|1417276944	-	631	687	3p	ssc-mir-450	UUUUGCGAUGUGUUCCUAAUACGUAAUCUAAGUGUAUUGGGAACAUUUUGCAUUCGU	...(((((.((((((((((((((.........)))))))))))))).)))))...))	-23.1
ssc-miR-450			F5639_x29	gnl|ti|2022447844	+	398	454	3p	ssc-mir-450	UUUUGCGAUGUGUUCCUAAUACGUAAUCUAAGUGUAUUGGGAACAUUUUGCAUUCGU	...(((((.((((((((((((((.........)))))))))))))).)))))...))	-23.1
ssc-miR-450			F5639_x29	gnl|ti|2022447886	-	506	562	3p	ssc-mir-450	UUUUGCGAUGUGUUCCUAAUACGUAAUCUAAGUGUAUUGGGAACAUUUUGCAUUCGU	...(((((.((((((((((((((.........)))))))))))))).)))))...))	-23.1
ssc-miR-450			F5639_x29	gnl|ti|2022448058	-	883	939	3p	ssc-mir-450	UUUUGCGAUGUGUUCCUAAUACGUAAUCUAAGUGUAUUGGGAACAUUUUGCAUUCGU	...(((((.((((((((((((((.........)))))))))))))).)))))...))	-23.1
ssc-miR-450			F5639_x29	gnl|ti|2022448421	+	764	820	3p	ssc-mir-450	UUUUGCGAUGUGUUCCUAAUACGUAAUCUAAGUGUAUUGGGAACAUUUUGCAUUCGU	...(((((.((((((((((((((.........)))))))))))))).)))))...))	-23.1
ssc-miR-450a-5p	UUUUGCGAUGUGUUCCUAAUAU	3	K872_x5	gnl|ti|1417276944	-	765	820	3p	ssc-mir-450a	UUUUGCGAUGUGUUCCUAAUAUGCAGUAUAAAUAUAUUGGGAGCAUUUUGCAUGCA	(..(((((.((((((((((((((.........)))))))))))))).))))).)).	-21.3
ssc-miR-450a-5p			K872_x5	gnl|ti|2022447844	+	532	587	3p	ssc-mir-450a	UUUUGCGAUGUGUUCCUAAUAUGCAGUAUAAAUAUAUUGGGAGCAUUUUGCAUGCA	(..(((((.((((((((((((((.........)))))))))))))).))))).)).	-21.3
ssc-miR-450a-5p			K872_x5	gnl|ti|2022447886	-	640	695	3p	ssc-mir-450a	UUUUGCGAUGUGUUCCUAAUAUGCAGUAUAAAUAUAUUGGGAGCAUUUUGCAUGCA	(..(((((.((((((((((((((.........)))))))))))))).))))).)).	-21.3
ssc-miR-450a-5p			K872_x5	gnl|ti|2022448058	-	1017	1072	3p	ssc-mir-450a	UUUUGCGAUGUGUUCCUAAUAUGCAGUAUAAAUAUAUUGGGAGCAUUUUGCAUGCA	(..(((((.((((((((((((((.........)))))))))))))).))))).)).	-21.3
ssc-miR-450b-3p	AUUGGGAGCAUUUUGCAUGCAU	1	F51769_x3	gnl|ti|2022447844	+	531	588	5p	ssc-mir-450b	GUUUUGCGAUGUGUUCCUAAUAUGCAGUAUAAAUAUAUUGGGAGCAUUUUGCAUGCAU	((..(((((.((((((((((((((.........)))))))))))))).))))).)).)	-22.5
ssc-miR-450b-3p			F51769_x3	gnl|ti|2022447886	-	639	696	5p	ssc-mir-450b	GUUUUGCGAUGUGUUCCUAAUAUGCAGUAUAAAUAUAUUGGGAGCAUUUUGCAUGCAU	((..(((((.((((((((((((((.........)))))))))))))).))))).)).)	-22.5
ssc-miR-450b-3p			F51769_x3	gnl|ti|2022448058	-	1016	1073	5p	ssc-mir-450b	GUUUUGCGAUGUGUUCCUAAUAUGCAGUAUAAAUAUAUUGGGAGCAUUUUGCAUGCAU	((..(((((.((((((((((((((.........)))))))))))))).))))).)).)	-22.5
ssc-miR-450b-5p	UUUUGCAAUAUGUUCCUGAAU	1	F5637_x29	gnl|ti|1008642890	+	102	159	3p	ssc-mir-450b	UUUUGCAAUAUGUUCCUGAAUAUGUAAUAUAAGUAUAUUGGGAACAUUUUGCAUCCAU	...(((((.(((((((..(((((.........)))).)..))))))).)))))...))	-18.1
ssc-miR-450b-5p			F5637_x29	gnl|ti|1417276944	-	931	988	3p	ssc-mir-450b	UUUUGCAAUAUGUUCCUGAAUAUGUAAUAUAAGUAUAUUGGGAACAUUUUGCAUCCAU	...(((((.(((((((..(((((.........)))).)..))))))).)))))...))	-18.1
ssc-miR-450b-5p			F5637_x29	gnl|ti|2022447844	+	698	755	3p	ssc-mir-450b	UUUUGCAAUAUGUUCCUGAAUAUGUAAUAUAAGUAUAUUGGGAACAUUUUGCAUCCAU	...(((((.(((((((..(((((.........)))).)..))))))).)))))...))	-18.1
ssc-miR-450b-5p			F5637_x29	gnl|ti|2022447886	-	806	863	3p	ssc-mir-450b	UUUUGCAAUAUGUUCCUGAAUAUGUAAUAUAAGUAUAUUGGGAACAUUUUGCAUCCAU	...(((((.(((((((..(((((.........)))).)..))))))).)))))...))	-18.1
ssc-miR-450b-5p			F5637_x29	gnl|ti|2022448080	-	553	610	3p	ssc-mir-450b	UUUUGCAAUAUGUUCCUGAAUAUGUAAUAUAAGUAUAUUGGGAACAUUUUGCAUCCAU	...(((((.(((((((..(((((.........)))).)..))))))).)))))...))	-18.1
ssc-miR-450b-5p			F5637_x29	gnl|ti|2022448243	+	194	251	3p	ssc-mir-450b	UUUUGCAAUAUGUUCCUGAAUAUGUAAUAUAAGUAUAUUGGGAACAUUUUGCAUCCAU	...(((((.(((((((..(((((.........)))).)..))))))).)))))...))	-18.1
ssc-miR-450b-5p			F5637_x29	gnl|ti|2022448342	-	423	480	3p	ssc-mir-450b	UUUUGCAAUAUGUUCCUGAAUAGGUAAUAUAAGUAUAUUGGGAACAUUUUGCAUCCAU	...(((((.(((((((..((((..((...))..))).)..))))))).)))))...))	-16.6
ssc-miR-450b-5p			F5637_x29	gnl|ti|854477482	+	196	253	3p	ssc-mir-450b	UUUUGCAAUAUGUUCCUGAAUAUGUAAUAUAAGUAUAUUGGGAACAUUUUGCAUCCAU	...(((((.(((((((..(((((.........)))).)..))))))).)))))...))	-18.1
ssc-miR-452	AACUGUUUGCAGAGGAAACUGA	1	F5009_x33	gnl|ti|857802751	+	169	231	3p	ssc-mir-452	AACUGUUUGCAGAGGAAACUGACACUUUGUAACUACAUCUCAGUCUCAACUGCAAAGAAGUAA	...(.(((((((..((.(((((.....(((....)))..))))).))..))))))).).))))	-18.3
ssc-miR-454	UAGUGCAAUAUUGCUUAUAGGGUU	1,(3)	F41441_x3	gnl|ti|489013483	-	52	114	3p	ssc-mir-454	UAGUGCAAUAUUGCUUAUAGGGUUUUGGUGUUUGGGAAGAACUAUGGGCAAGUUGCAGAUACU	((.((((((.((((((((((..((((.........))))..))))))))))))))))..))))	-19.5
ssc-miR-454			K1202_x5	gnl|ti|489013483	-	14	74	5p	ssc-mir-454	CCUAUCGAUAUGGUCUCUGCUGUGUAAAUAGCUCUGAGUAGUGCAAUAUUGCUUAUAGGGU	(((((((((((.(((((.(((((....)))))...)))....)).))))))...)))))))	-15.8
ssc-miR-455	UAUGUGCCUUUGGACUACAUCG	1,3	F10314_x15	gnl|ti|2106394126	-	404	461	3p	ssc-mir-455	UAUGUGCCUUUGGACUACAUCGUGGAAGCCAGCACCAUGCAGUCCAUGGGCAUAUACA	(((((((((.((((((.(((.(((........))).))).)))))).)))))))))).	-27.2
ssc-miR-455			F10314_x15	gnl|ti|2106394541	+	666	723	3p	ssc-mir-455	UAUGUGCCUUUGGACUACAUCGUGGAAGCCAGCACCAUGCAGUCCAUGGGCAUAUACA	(((((((((.((((((.(((.(((........))).))).)))))).)))))))))).	-27.2
ssc-miR-455			F10314_x15	gnl|ti|2106394557	-	97	154	3p	ssc-mir-455	UAUGUGCCUUUGGACUACAUCGUGGAAGCCAGCACCAUGCAGUCCAUGGGCAUAUACA	(((((((((.((((((.(((.(((........))).))).)))))).)))))))))).	-27.2
ssc-miR-455			F10314_x15	gnl|ti|2106395198	-	178	235	3p	ssc-mir-455	UAUGUGCCUUUGGACUACAUCGUGGAAGCCAGCACCAUGCAGUCCAUGGGCAUAUACA	(((((((((.((((((.(((.(((........))).))).)))))).)))))))))).	-27.2
ssc-miR-455			K2812_x5	gnl|ti|1071509208	+	535	592	3p	ssc-mir-455	UAUGUGCCUUUGGACUACAUCGUGGAAGCCAGCACCAUGCAGUCCAUGGGCAUAUACA	(((((((((.((((((.(((.(((........))).))).)))))).)))))))))).	-27.2
ssc-miR-455			K2812_x5	gnl|ti|1420098336	-	766	823	3p	ssc-mir-455	UAUGUGCCUUUGGACUACAUCGUGGAAGCCAGCACCAUGCAGUCCAUGGGCAUAUACA	(((((((((.((((((.(((.(((........))).))).)))))).)))))))))).	-27.2
ssc-miR-455			K2812_x5	gnl|ti|2025293067	+	222	279	3p	ssc-mir-455	UAUGUGCCUUUGGACUACAUCGUGGAAGCCAGCACCAUGCAGUCCAUGGGCAUAUACA	(((((((((.((((((.(((.(((........))).))).)))))).)))))))))).	-27.2
ssc-miR-455			K2812_x5	gnl|ti|2025293437	+	710	767	3p	ssc-mir-455	UAUGUGCCUUUGGACUACAUCGUGGAAGCCAGCACCAUGCAGUCCAUGGGCAUAUACA	(((((((((.((((((.(((.(((........))).))).)))))).)))))))))).	-27.2
ssc-miR-455-3p	GCAGUCCAUGGGCAUAUACACU	1	F4200_x40	gnl|ti|1071509208	+	533	594	5p	ssc-mir-455	GGUAUGUGCCUUUGGACUACAUCGUGGAAGCCAGCACCAUGCAGUCCAUGGGCAUAUACACU	.((((((((((.((((((.(((.(((........))).))).)))))).))))))))))...	-31.1
ssc-miR-455-3p			F4200_x40	gnl|ti|1420098336	-	764	825	5p	ssc-mir-455	GGUAUGUGCCUUUGGACUACAUCGUGGAAGCCAGCACCAUGCAGUCCAUGGGCAUAUACACU	.((((((((((.((((((.(((.(((........))).))).)))))).))))))))))...	-31.1
ssc-miR-455-3p			F4200_x40	gnl|ti|2025293067	+	220	281	5p	ssc-mir-455	GGUAUGUGCCUUUGGACUACAUCGUGGAAGCCAGCACCAUGCAGUCCAUGGGCAUAUACACU	.((((((((((.((((((.(((.(((........))).))).)))))).))))))))))...	-31.1
ssc-miR-455-3p			F4200_x40	gnl|ti|2025293437	+	708	769	5p	ssc-mir-455	GGUAUGUGCCUUUGGACUACAUCGUGGAAGCCAGCACCAUGCAGUCCAUGGGCAUAUACACU	.((((((((((.((((((.(((.(((........))).))).)))))).))))))))))...	-31.1
ssc-miR-455-3p			F4200_x40	gnl|ti|311758879	-	683	744	5p	ssc-mir-455	GGUAUGUGCCUUUGAACUACAUCGUGGAAGCCAGCACCCUGCAGUCCAUGGGCAUAUACACU	.((((((((((.((.(((.((..(((........)))..)).))).)).)))))))))).))	-22.4
ssc-miR-484	UCAGGCUCAGUCCCCUCCCGAU	1,3	F27973_x5	gnl|ti|823826851	-	393	455	3p	ssc-mir-484	UCAGGCUCAGUCCCCUCCCGAUAAACCCCUAAAUAGGGACCUUCCCAGGGGGCGACCCAGGCU	((.((.((.(((((((...((.....((((....))))....))..))))))))).)).))).	-21.2
ssc-miR-486	UCCUGUACUGAGCUGCCCCGAG	1,3	F30377_x5	gnl|ti|1382468612	+	639	701	3p	ssc-mir-486	UCCUGUACUGAGCUGCCCCGAGGCCCUCACUGUGCCCAGCUCGGGCCAGCUCAGUACCCGGCG	((..(((((((((((.((((((((.(.....).)))....))))).)))))))))))..))).	-33.1
ssc-miR-486			F30377_x5	gnl|ti|1382468612	+	604	660	5p	ssc-mir-486	CAGGGCCAGCUCGGACCUCUGACCUCCCUGACGGGUCCUGUACUGAGCUGCCCCGAG	(.((((.(((((((((....(((((.......)))))..)).))))))))))).)))	-25.7
ssc-miR-486			F30377_x5	gnl|ti|2028155316	-	771	833	3p	ssc-mir-486	UCCUGUACUGAGCUGCCCCGAGGCCCUCACUGUGCCCAGCUCGGGCCAGCUCAGUACCCGGCG	((..(((((((((((.((((((((.(.....).)))....))))).)))))))))))..))).	-33.1
ssc-miR-486			F30377_x5	gnl|ti|2028155316	-	736	792	5p	ssc-mir-486	CAGGGCCAGCUCGGACCUCUGACCUCCCUGACGGGUCCUGUACUGAGCUGCCCCGAG	(.((((.(((((((((....(((((.......)))))..)).))))))))))).)))	-25.7
ssc-miR-486			F30377_x5	gnl|ti|2028155645	+	404	466	3p	ssc-mir-486	UCCUGUACUGAGCUGCCCCGAGGCCCUCACUGUGCCCAGCUCGGGCCAGCUCAGUACCCGGCG	((..(((((((((((.((((((((.(.....).)))....))))).)))))))))))..))).	-33.1
ssc-miR-486			F30377_x5	gnl|ti|2028155645	+	369	425	5p	ssc-mir-486	CAGGGCCAGCUCGGACCUCUGACCUCCCUGACGGGUCCUGUACUGAGCUGCCCCGAG	(.((((.(((((((((....(((((.......)))))..)).))))))))))).)))	-25.7
ssc-miR-486			F30377_x5	gnl|ti|2028155900	-	218	280	3p	ssc-mir-486	UCCUGUACUGAGCUGCCCCGAGGCCCUCACUGUGCCCAGCUCGGGCCAGCUCAGUACCCGGCG	((..(((((((((((.((((((((.(.....).)))....))))).)))))))))))..))).	-33.1
ssc-miR-486			F30377_x5	gnl|ti|2028155900	-	183	239	5p	ssc-mir-486	CAGGGCCAGCUCGGACCUCUGACCUCCCUGACGGGUCCUGUACUGAGCUGCCCCGAG	(.((((.(((((((((....(((((.......)))))..)).))))))))))).)))	-25.7
ssc-miR-486			F30377_x5	gnl|ti|2028156370	-	545	607	3p	ssc-mir-486	UCCUGUACUGAGCUGCCCCGAGGCCCUCACUGUGCCCAGCUCGGGCCAGCUCAGUACCCGGCG	((..(((((((((((.((((((((.(.....).)))....))))).)))))))))))..))).	-33.1
ssc-miR-486			F30377_x5	gnl|ti|2028156370	-	510	566	5p	ssc-mir-486	CAGGGCCAGCUCGGACCUCUGACCUCCCUGACGGGUCCUGUACUGAGCUGCCCCGAG	(.((((.(((((((((....(((((.......)))))..)).))))))))))).)))	-25.7
ssc-miR-486			F30377_x5	gnl|ti|842317591	+	492	555	3p	ssc-mir-486	UCCUGUACUGAGCUGCCCCGAGGCCCUCACUGUGCCCAGCUCGGGCCAGCUCAGUACCCGGUGC	.((.(((((((((((.((((((((.(.....).)))....))))).)))))))))))..))).)	-33.3
ssc-miR-486			F30377_x5	gnl|ti|842317591	+	457	513	5p	ssc-mir-486	CAGGGCCAGCUCGGACCUCUGACCUCCCUGACGGGUCCUGUACUGAGCUGCCCCGAG	(.((((.(((((((((....(((((.......)))))..)).))))))))))).)))	-25.7
ssc-miR-487a	AAUCAUACAGGGACAUCCAGUU	3	K1786_x3	gnl|ti|860469078	-	138	195	5p	ssc-mir-487a	GUGGCUAGCCCUGCUGUGUUCGCUGUAUCUGUGACGAAUCAUACAGGGACAUCCAGUU	.(((....(((((.(((((((((.........).)))).)))))))))....))).))	-17.7
ssc-miR-487b	AAUCGUACAGGGUCAUCCACUU	1,3	F789_x225	gnl|ti|1420497393	+	508	565	5p	ssc-mir-487	GUGGUUAUCCCUGUCCUGUUCGUUUUACUCAUGUCGAAUCGUACAGGGUCAUCCACUU	((((....((((((.(.(((((............))))).).))))))....))))))	-20.6
ssc-miR-487b			F789_x225	gnl|ti|851619303	-	313	370	5p	ssc-mir-487	GUGGUUAUCCCUGUCCUGUUCGUUUUACUCAUGUCGAAUCGUACAGGGUCAUCCACUU	((((....((((((.(.(((((............))))).).))))))....))))))	-20.6
ssc-miR-488	UUGAAAGGCUAUUUCUUGGUC	3	K4262_x3	gnl|ti|2024307784	+	118	176	5p	ssc-mir-488	CCCAGAUAAUGGCACUCUCAAACAAGUUUCCAAGUUGUUUGAAAGGCUAUUUCUUGGUC	((.(((.((((((.((.((((((((.(.....).)))))))).))))))))))).))..	-20.1
ssc-miR-488*	CCCAGAUAAUGGCACUCUCAAAC	1	F84613_x2	gnl|ti|2042770412	+	587	644	3p	ssc-mir-488	CCCAGAUAAUGGCACUCUCAAACAGUUUCCAAGUUGUUUGAAAGGCUAUUUCUUGGUC	((.(((.((((((.((.((((((((........)))))))).))))))))))).))..	-19.5
ssc-miR-490	CAACCUGGAGGACUCCAUGCUGU	1,(3)	F16723_x9	gnl|ti|1420067213	-	486	546	5p	ssc-mir-490	ACCAUGGAUCCCCAGGUGGGUCACGUUUCAAGAUACACCAACCUGGAGGACUCCAUGCUGU	(.(((((((((((((((.(((...(((....)))..))).)))))).))).)))))).)))	-25.6
ssc-miR-490			F16723_x9	gnl|ti|1420182460	-	883	943	5p	ssc-mir-490	ACCAUGGAUCCCCAGGUGGGUCACGUUUCAAGAUACACCAACCUGGAGGACUCCAUGCUGU	(.(((((((((((((((.(((...(((....)))..))).)))))).))).)))))).)))	-25.6
ssc-miR-490			F16723_x9	gnl|ti|1420362306	+	276	336	5p	ssc-mir-490	ACCAUGGAUCCCCAGGUGGGUCACGUUUCAAGAUACACCAACCUGGAGGACUCCAUGCUGU	(.(((((((((((((((.(((...(((....)))..))).)))))).))).)))))).)))	-25.6
ssc-miR-490			F16723_x9	gnl|ti|1420828318	-	212	272	5p	ssc-mir-490	ACCAUGGAUCCCCAGGUGGGUCACGUUCCAAGAUACACCAACCUGGAGGACUCCAUGCUGU	(.(((((((((((((((.(((...((........))))).)))))).))).)))))).)))	-25.3
ssc-miR-490			F16723_x9	gnl|ti|2066088372	-	490	550	5p	ssc-mir-490	ACCAUGGAUCCCCAGGUGGGUCACGUUUCAAGAUACACCAACCUGGAGGACUCCAUGCUGU	(.(((((((((((((((.(((...(((....)))..))).)))))).))).)))))).)))	-25.6
ssc-miR-490			F16723_x9	gnl|ti|2066089234	+	418	478	5p	ssc-mir-490	ACCAUGGAUCCCCAGGUGGGUCACGUUUCAAGAUACACCAACCUGGAGGACUCCAUGCUGU	(.(((((((((((((((.(((...(((....)))..))).)))))).))).)))))).)))	-25.6
ssc-miR-490			F16723_x9	gnl|ti|2066089303	+	696	756	5p	ssc-mir-490	ACCAUGGAUCCCCAGGUGGGUCACGUUUCAAGAUACACCAACCUGGAGGACUCCAUGCUGU	(.(((((((((((((((.(((...(((....)))..))).)))))).))).)))))).)))	-25.6
ssc-miR-490			F16723_x9	gnl|ti|857291147	-	228	288	5p	ssc-mir-490	ACCAUGGAUCCCCAGGUGGGUCACGUUUCAAGAUACACCAACCUGGAGGACUCCAUGCUGU	(.(((((((((((((((.(((...(((....)))..))).)))))).))).)))))).)))	-25.6
ssc-miR-490			F16723_x9	gnl|ti|858864466	-	493	553	5p	ssc-mir-490	ACCAUGGAUCCCCAGGUGGGUCACGUUUCAAGAUACACCAACCUGGAGGACUCCAUGCUGU	(.(((((((((((((((.(((...(((....)))..))).)))))).))).)))))).)))	-25.6
ssc-miR-491-3p	CUUAUGCAAGAUUCCCUUCUAC	3	K4512_x3	gnl|ti|2023216796	+	776	831	5p	ssc-mir-491	AGUGGGGAACCCUUCCAUGAGGAGUAGAACACUCCUUAUGCAAGAUUCCCUUCUAC	((.((((((..(((.((((((((((.....)))))))))).))).)))))).))))	-24.9
ssc-miR-491-3p			K4512_x3	gnl|ti|2023216879	+	454	509	5p	ssc-mir-491	AGUGGGGAACCCUUCCAUGAGGAGUAGAACACUCCUUAUGCAAGAUUCCCUUCUAC	((.((((((..(((.((((((((((.....)))))))))).))).)))))).))))	-24.9
ssc-miR-491-3p			K4512_x3	gnl|ti|2023217173	-	693	748	5p	ssc-mir-491	AGUGGGGAACCCUUCCAUGAGGAGUAGAACACUCCUUAUGCAAGAUUCCCUUCUAC	((.((((((..(((.((((((((((.....)))))))))).))).)))))).))))	-24.9
ssc-miR-491-3p			K4512_x3	gnl|ti|2023217629	-	691	746	5p	ssc-mir-491	AGUGGGGAACCCUUCCAUGAGGAGUAGAACACUCCUUAUGCAAGAUUCCCUUCUAC	((.((((((..(((.((((((((((.....)))))))))).))).)))))).))))	-24.9
ssc-miR-491-3p			K4512_x3	gnl|ti|2023217678	-	161	216	5p	ssc-mir-491	AGUGGGGAACCCUUCCAUGAGGAGUAGAACACUCCUUAUGCAAGAUUCCCUUCUAC	((.((((((..(((.((((((((((.....)))))))))).))).)))))).))))	-24.9
ssc-miR-494	UGAAACAUACACGGGAAACCUCU	1,(3)	F1531_x112	gnl|ti|808291752	+	61	115	5p	ssc-mir-494	AGGUUGUCGUGUUGUCUUCUCUUUACUUAUGAUGAAACAUACACGGGAAACCUCU	(((((.(((((((((.(((((.........)).)))))).))))))..)))))))	-14.3
ssc-miR-496	UGAGUAUUACAUGGCCAAUCUC	1,3	F39388_x4	gnl|ti|1420669012	+	628	681	5p	ssc-mir-496	GGUUGUCCAUGGUGUGUUCAUUUUAUUUAUGAUGAGUAUUACAUGGCCAAUCUC	(((((.(((((..(((((((((........)))))))))..))))).)))))))	-18
ssc-miR-496			F39388_x4	gnl|ti|1420967687	+	90	143	5p	ssc-mir-496	GGUUGUCCAUGGUGUGUUCAUUUUAUUUAUGAUGAGUAUUACAUGGCCAAUCUC	(((((.(((((..(((((((((........)))))))))..))))).)))))))	-18
ssc-miR-496			F39388_x4	gnl|ti|863221708	+	271	324	5p	ssc-mir-496	GGUUGUCCAUGGUGUGUUCAUUUUAUUGAUGAUGAGUAUUACAUGGCCAAUCUC	(((((.(((((..(((((((((........)))))))))..))))).)))))))	-18
ssc-miR-497	CAGCAGCACACUGUGGUUUGU	1,(3)	F2071_x83	gnl|ti|1420605857	-	919	985	3p	ssc-mir-497	CAGCAGCACACUGUGGUUUGUACGGCACUGUGGCCACGUCCAAACCACACUGUGGUGUUAGAGCGAG	(((((.((((.(((((((((.(((((......)))..)).))))))))).)))).)))).....).)	-28.2
ssc-miR-499	UUAAGACUUGCAGUGAUGUUU	1,3	F30_x10819	gnl|ti|2026181361	-	646	704	3p	ssc-mir-499	UUAAGACUUGCAGUGAUGUUUAACUCCUCUCCACGUGAACAUCACAGCAAGUCUGUGCU	(..((((((((.((((((((((.............)))))))))).))))))))..)).	-23.42
ssc-miR-499			F30_x10819	gnl|ti|2026181384	+	294	352	3p	ssc-mir-499	UUAAGACUUGCAGUGAUGUUUAACUCCUCUCCACGUGAACAUCACAGCAAGUCUGUGCU	(..((((((((.((((((((((.............)))))))))).))))))))..)).	-23.42
ssc-miR-499			F30_x10819	gnl|ti|815434076	+	126	184	3p	ssc-mir-499	UUAAGACUUGCAGUGAUGUUUAACUCCUCUCCACGUGAACAUCACAGCAAGUCUGUGCU	(..((((((((.((((((((((.............)))))))))).))))))))..)).	-23.42
ssc-miR-500	UAAUCCUUGCUACCUGGGUGAGA	3	K1467_x3	gnl|ti|2041666007	+	493	553	3p	ssc-mir-500	UAAUCCUUGCUACCUGGGUGAGAGUGCUUUCUGAAUGCAGUGCACCUGGGCAAGGAUUCUG	.(((((((((...(..((((..(.(((.........))).).))))..))))))))))..)	-24.5
ssc-miR-500*	AUGCACCUGGGCAAGGAUUCU	1	F13093_x12	gnl|ti|1420205831	+	515	573	5p	ssc-mir-500	AAUCCUUGCUACCUGGGUGAAAGUGCUGUGUGAAUGCAAUGCACCUGGGCAAGGAUUCU	(((((((((...(..((((....(((.........)))...))))..))))))))))..	-24.3
ssc-miR-500*			F13093_x12	gnl|ti|1666211003	-	867	925	5p	ssc-mir-500	AAUCCUUGCUACCUGGGUGAGAGUGCUGUGUGAAUGCAAUGCACCUGGGCAAGGAUUCU	(((((((((...(..((((....(((.........)))...))))..))))))))))..	-24.3
ssc-miR-502	AUGCACCUGGGCAAGGAUU	1	F15309_x10	gnl|ti|1666210969	-	641	695	5p	ssc-mir-502	UCCUAGCUAUCCGGGUCCUAGUGCUGUCUCGAAGCAAUGCACCUGGGCAAGGAUU	((((.((...((((((.(...((((.......))))..).)))))))).))))))	-20.1
ssc-miR-502			F15309_x10	gnl|ti|1666211076	+	63	117	5p	ssc-mir-502	UCCUAGCUAUCCGGGUCCUAGUGCUGUCUCGAAGCAAUGCACCUGGGCAAGGAUU	((((.((...((((((.(...((((.......))))..).)))))))).))))))	-20.1
ssc-miR-502			F15309_x10	gnl|ti|1666211222	+	225	279	5p	ssc-mir-502	UCCUAGCUAUCCGGGUCCUAGUGCUGUCUCGAAGCAAUGCACCUGGGCAAGGAUU	((((.((...((((((.(...((((.......))))..).)))))))).))))))	-20.1
ssc-miR-502			F15309_x10	gnl|ti|1666211377	+	950	1004	5p	ssc-mir-502	UCCUAGCUAUCCGGGUCCUAGUGCUGUCUCGAAGCAAUGCACCUGGGCAAGGAUU	((((.((...((((((.(...((((.......))))..).)))))))).))))))	-20.1
ssc-miR-502			F15309_x10	gnl|ti|2042815432	+	390	444	5p	ssc-mir-502	UCCUAGCUAUCCGGGUCCUAGUGCUGUCUCGAAGCAAUGCACCUGGGCAAGGAUU	((((.((...((((((.(...((((.......))))..).)))))))).))))))	-20.1
ssc-miR-502			F15309_x10	gnl|ti|785908834	+	287	341	5p	ssc-mir-502	UCCUAGCUAUCCGGGUCCUAGUGCUGUCUCGAAGCAAUGCACCUGGGCAAGGAUU	((((.((...((((((.(...((((.......))))..).)))))))).))))))	-20.1
ssc-miR-503	UAGCAGCGGGAACAGUACUGCAG	1	F151_x1633	gnl|ti|1420804291	+	409	471	3p	ssc-mir-503	UAGCAGCGGGAACAGUACUGCAGUGGGCGAUCGGUACUCUGGGGUAUUGUUUCUGCUGCCCGG	..(((((((((((((((((.(((.(..(.....)..).))).)))))))))))))))))..))	-34.5
ssc-miR-504	AGACCCUGGUCUGCACUCUAU	1,(3)	F23300_x6	gnl|ti|1420348681	-	739	797	3p	ssc-mir-504	AGACCCUGGUCUGCACUCUAUCUGUAUGCUUACUGAAGGGAGCGCAGGGCAGGGUNUCC	(.((((((.(((((.((((.((.(((....))).))..)))).))))).)))))).)))	-27.9
ssc-miR-504			F23300_x6	gnl|ti|2068434895	-	280	338	3p	ssc-mir-504	AGACCCUGGUCUGCACUCUAUCUGUAUGCUUACUGAAGGGAGCGCAGGGCAGGGUUUCC	((((((((.(((((.((((.((.(((....))).))..)))).))))).))))))))))	-29.5
ssc-miR-504			F23300_x6	gnl|ti|2068435732	+	583	641	3p	ssc-mir-504	AGACCCUGGUCUGCACUCUAUCUGUAUGCUUACUGAAGGGAGCGCAGGGCAGGGUUUCC	((((((((.(((((.((((.((.(((....))).))..)))).))))).))))))))))	-29.5
ssc-miR-504			F23300_x6	gnl|ti|2068435833	-	28	85	3p	ssc-mir-504	AGACCCUGGUCUGCACUCUAUCUGUAUGCUUACUGAAGGGAGCGCAGGGCAGGGUUCC	((.(((((.(((((.((((.((.(((....))).))..)))).))))).)))))))))	-29.2
ssc-miR-504			F23300_x6	gnl|ti|2068436008	-	467	525	3p	ssc-mir-504	AGACCCUGGUCUGCACUCUAUCUGUAUGCUUACUGAAGGGAGCGCAGGGCAGGGUUUCC	((((((((.(((((.((((.((.(((....))).))..)))).))))).))))))))))	-29.5
ssc-miR-504			F23300_x6	gnl|ti|2068436029	+	599	657	3p	ssc-mir-504	AGACCCUGGUCUGCACUCUAUCUGUAUGCUUACUGAAGGGAGCGCAGGGCAGGGUUUCC	((((((((.(((((.((((.((.(((....))).))..)))).))))).))))))))))	-29.5
ssc-miR-505	CGUCAACACUUGCUGGUUUCCU	3	K894_x3	gnl|ti|1145804882	-	619	675	5p	ssc-mir-505	GGAGCCAGGAAGUAUUGAUGUUUCUGCCAGGUUAGCGUCAACACUUGCUGGUUUCCU	((((((((.((((.((((((((.((....))..)))))))).)))).))))))))))	-25.3
ssc-miR-505			K894_x3	gnl|ti|1145804972	-	668	724	5p	ssc-mir-505	GGAGCCAGGAAGUAUUGAUGUUUCUGCCAGGUUAGCGUCAACACUUGCUGGUUUCCU	((((((((.((((.((((((((.((....))..)))))))).)))).))))))))))	-25.3
ssc-miR-505*	GGGAGCCAGGAAGUAUUGAUGUU	1	F10083_x15	gnl|ti|1145804882	-	618	676	3p	ssc-mir-505	GGGAGCCAGGAAGUAUUGAUGUUUCUGCCAGGUUAGCGUCAACACUUGCUGGUUUCCUC	(((((((((.((((.((((((((.((....))..)))))))).)))).)))))))))))	-29
ssc-miR-505*			F10083_x15	gnl|ti|1145804972	-	667	725	3p	ssc-mir-505	GGGAGCCAGGAAGUAUUGAUGUUUCUGCCAGGUUAGCGUCAACACUUGCUGGUUUCCUC	(((((((((.((((.((((((((.((....))..)))))))).)))).)))))))))))	-29
ssc-miR-508	UGACUGUCACCUUUUUGAGUAGA	1	F88012_x2	gnl|ti|860867313	+	372	429	5p	ssc-mir-888	UACUCCAAAGGGUGUCAUUCAUACAGACUAAUACAUGACUGUCACCUUUUUGAGUAGA	(((((.((((((((.((.((((............)))).)).)))))))).)))))).	-19.6
ssc-miR-509-5p	UACUGCAGAGAGUGGCAAUCAU	1	F3582_x47	gnl|ti|532144523	-	859	916	3p	ssc-mir-509-2	UACUGCAGAGAGUGGCAAUCAUGUAUAAUUAUAAAUGAUUGACACCUCUGUUAGUGGA	((((((((((.(((.(((((((.(((....))).))))))).)))))))).)))))).	-22.7
ssc-miR535e	UGACAACGAGAGAGAGCACGC	3	K2589_x5	gnl|ti|774877038	+	550	635	3p	ssc-MIR535	UGACAACGAGAGAGAGCACGCCGGUGCGGCGGUCACGGUGAGCCGGCCCGCGGCGGCGUACCUGCGUGCUUUCUCCCGUUGUCACU	((((((((.((((((((((((.((((((((((.(.(((....)))).)))).....)))))).)))))))))))).))))))))))	-55.9
ssc-miR-542-3p	UGUGACAGAUUGAUAACUGA	1,(3)	F4798_x34	gnl|ti|2022447534	+	449	503	5p	ssc-mir-542	GGGGAUCAUCAUGUCACGAGAGACCACUGUGCACUUGUGACAGAUUGAUAACUGA	((..((((...(((((((((.(((....)).).)))))))))...))))..))))	-18.6
ssc-miR-542-3p			F4798_x34	gnl|ti|2022447948	-	510	564	5p	ssc-mir-542	GGGGAUCAUCAUGUCACGAGAGACCACUGUGCACUUGUGACAGAUUGAUAACUGA	((..((((...(((((((((.(((....)).).)))))))))...))))..))))	-18.6
ssc-miR-542-3p			F4798_x34	gnl|ti|2022448421	+	59	113	5p	ssc-mir-542	GGGGAUCAUCAUGUCACGAGAGACCACUGUGCACUUGUGACAGAUUGAUAACUGA	((..((((...(((((((((.(((....)).).)))))))))...))))..))))	-18.6
ssc-miR-545	AUCAACAAACAUUUAUUGUGUG	1	F39550_x4	gnl|ti|1145871287	-	227	286	5p	ssc-mir-545	CUCAGUAAAUGUUUAUUGGAUGAAUAAAUGAAUGACUCAUCAACAAACAUUUAUUGUGUG	(.((((((((((((....(((((.............)))))...)))))))))))).).)	-14.72
ssc-miR-545			F39550_x4	gnl|ti|2021139641	-	312	371	5p	ssc-mir-545	CUCAGUAAAUGUUUAUUGGAUGAAUAAAUGAAUGACUCAUCAACAAACAUUUAUUGUGUG	(.((((((((((((....(((((.............)))))...)))))))))))).).)	-14.72
ssc-miR-545			F39550_x4	gnl|ti|2021139823	+	158	217	5p	ssc-mir-545	CUCAGUAAAUGUUUAUUGGAUGAAUAAAUGAAUGACUCAUCAACAAACAUUUAUUGUGUG	(.((((((((((((....(((((.............)))))...)))))))))))).).)	-14.72
ssc-miR-545			F39550_x4	gnl|ti|2021139827	+	163	222	5p	ssc-mir-545	CUCAGUAAAUGUUUAUUGGAUGAAUAAAUGAAUGACUCAUCAACAAACAUUUAUUGUGUG	(.((((((((((((....(((((.............)))))...)))))))))))).).)	-14.72
ssc-miR-545			F39550_x4	gnl|ti|2021140682	-	327	386	5p	ssc-mir-545	CUCAGUAAAUGUUUAUUGGAUGAAUAAAUGAAUGACUCAUCAACAAACAUUUAUUGUGUG	(.((((((((((((....(((((.............)))))...)))))))))))).).)	-14.72
ssc-miR-545			F39550_x4	gnl|ti|2042795269	-	853	912	5p	ssc-mir-545	CUCAGUAAAUGUUUAUUGGAUGAAUAAAUGAAUGACUCAUCAACAAACAUUUAUUGUGUG	(.((((((((((((....(((((.............)))))...)))))))))))).).)	-14.72
ssc-miR-545			F39550_x4	gnl|ti|2042795582	-	1028	1087	5p	ssc-mir-545	CUCAGUAAAUGUUUAUUGGAUGAAUAAAUGAAUGACUCAUCAACAAACAUUUAUUGUGUG	(.((((((((((((....(((((.............)))))...)))))))))))).).)	-14.72
ssc-miR-545*	UCAGUAAAUGUUUAUUGGAUG	3	K2560_x1	gnl|ti|1145871287	-	228	285	3p	ssc-mir-545	UCAGUAAAUGUUUAUUGGAUGAAUAAAUGAAUGACUCAUCAACAAACAUUUAUUGUGU	.((((((((((((....(((((.............)))))...)))))))))))).).	-14.52
ssc-miR-545*			K2560_x1	gnl|ti|2042795269	-	854	911	3p	ssc-mir-545	UCAGUAAAUGUUUAUUGGAUGAAUAAAUGAAUGACUCAUCAACAAACAUUUAUUGUGU	.((((((((((((....(((((.............)))))...)))))))))))).).	-14.52
ssc-miR-545*			K2560_x1	gnl|ti|2042795582	-	1029	1086	3p	ssc-mir-545	UCAGUAAAUGUUUAUUGGAUGAAUAAAUGAAUGACUCAUCAACAAACAUUUAUUGUGU	.((((((((((((....(((((.............)))))...)))))))))))).).	-14.52
ssc-miR-551b	GCGACCCAUACUUGGUUUCAG	1,3	F42854_x3	gnl|ti|2042076336	-	169	228	5p	ssc-mir-551b	GAAAUCAAGCGUGGGUGAGACCUGGUGCAGUACAGGAAGGCGACCCAUACUUGGUUUCAG	(((((((((..((((((...((((........))))....).)))))..)))))))))).	-26.3
ssc-miR-568	AUGUAUAAAUGUAUACACAC	3	K4491_x4	gnl|ti|1377112544	+	120	143	3p	ssc-mir-568	AUGUAUAAAUGUAUACACACUUCCUAUAUAUAUCCAUAUAUAUAUAGUGUAUAUAUUAUACAUGU	((((((((.(((((((((......(((((((((....))))))))))))))))))))))))))))	-19.2
ssc-miR-574-3p	CACGCUCAUGCACACACCCACA	1,3	F6297_x25	gnl|ti|2106843332	-	849	906	5p	ssc-mir-574	UGAGUGUGUGUGUGUGAGUGUGUGUCGCUCCGGGUCCACGCUCAUGCACACACCCACA	((.(.(((((((((((((((((..((......))..))))))))))))))))))))))	-30.9
ssc-miR-582-5p	UACAGUUGUUCAACCAGUUACU	1	F24953_x6	gnl|ti|2024173726	+	141	198	3p	ssc-mir-582	UACAGUUGUUCAACCAGUUACUAAUCUAACUAACUGUAACCGGUUGAACAACUGAACC	..(((((((((((((.(((((..............))))).)))))))))))))...)	-26.34
ssc-miR-582-5p	UUACAGUUGUUCAACCAGUUACU	3	K769_x2	gnl|ti|774653686	-	108	166	3p	ssc-mir-582	UUACAGUUGUUCAACCAGUUACUAAUCUACCUAACUGUAACCGUUUGAACAACUGAACC	((.(((((((((((.(.(((((..............))))).).)))))))))))))))	-19.74
ssc-miR-582-5p			F24953_x6	gnl|ti|2024174006	-	178	235	3p	ssc-mir-582	UACAGUUGUUCAACCAGUUACUAAUCUAACUAACUGUAACCGGUUGAACAACUGAACC	..(((((((((((((.(((((..............))))).)))))))))))))...)	-26.34
ssc-miR-582-5p			F24953_x6	gnl|ti|2024174210	-	125	182	3p	ssc-mir-582	UACAGUUGUUCAACCAGUUACUAAUCUAACUAACUGUAACCGGUUGAACAACUGAACC	..(((((((((((((.(((((..............))))).)))))))))))))...)	-26.34
ssc-miR-582-5p			F24953_x6	gnl|ti|774653686	-	109	165	3p	ssc-mir-582	UACAGUUGUUCAACCAGUUACUAAUCUACCUAACUGUAACCGUUUGAACAACUGAAC	(.(((((((((((.(.(((((..............))))).).))))))))))))))	-19.74
ssc-miR-582-5p			K769_x2	gnl|ti|2024173726	+	140	199	3p	ssc-mir-582	UUACAGUUGUUCAACCAGUUACUAAUCUAACUAACUGUAACCGGUUGAACAACUGAACCC	...(((((((((((((.(((((..............))))).)))))))))))))...))	-26.34
ssc-miR-582-5p			K769_x2	gnl|ti|2024174006	-	177	236	3p	ssc-mir-582	UUACAGUUGUUCAACCAGUUACUAAUCUAACUAACUGUAACCGGUUGAACAACUGAACCC	...(((((((((((((.(((((..............))))).)))))))))))))...))	-26.34
ssc-miR-582-5p			K769_x2	gnl|ti|2024174210	-	124	183	3p	ssc-mir-582	UUACAGUUGUUCAACCAGUUACUAAUCUAACUAACUGUAACCGGUUGAACAACUGAACCC	...(((((((((((((.(((((..............))))).)))))))))))))...))	-26.34
ssc-miR-590*	GAGCUUAUUCAUAAAAGUACAG	1	F11429_x13	gnl|ti|1420573350	+	711	771	3p	ssc-mir-590	GAGCUUAUUCAUAAAAGUACAGUAUAAUCCAGUAAACCUGUAAUUUUAUGUAUAAGCUAGU	.(((((((.(((((((.((((((((......)))...))))).))))))).))))))).))	-17.7
ssc-miR-590*			F11429_x13	gnl|ti|767379712	+	66	126	3p	ssc-mir-590	GAGCUUAUUCAUAAAAGUACAGUAUAAUCCAGUAAACCUGUAAUUUUAUGUAUAAGCUAGU	.(((((((.(((((((.((((((((......)))...))))).))))))).))))))).))	-17.7
ssc-miR-592	UUGUGUCAAUAUGCGAUGAUGU	3	K1653_x3	gnl|ti|2082003228	+	801	859	3p	ssc-mir-592	UUGUGUCAAUAUGCGAUGAUGUGUGUGAUGGCACAGCGUCAUCACGUGGUGACGCACAU	.(((((((.((((.((((((((((((....))))).))))))).)))).)))))))..)	-28.2
ssc-miR-592			K1653_x3	gnl|ti|2078404173	+	741	799	3p	ssc-mir-592	UUGUGUCAAUAUGCGAUGAUGUGUGUGAUGGCACAGCGUCAUCACGUGGUGACGCAACA	((((((((.((((.((((((((((((....))))).))))))).)))).))))))))..	-28.9
ssc-miR-599	GUUGUGUCAGUUUAUCAAAC	3	K3223_x3	gnl|ti|813701687	+	67	122	5p	ssc-mir-599	UUGAUAAGCUGACAUGGGACAGGGAUUCUUUUCACUGUUGUGUCAGUUUAUCAAAC	(((((((((((((((..((((((((.....))).))))))))))))))))))))))	-26.1
ssc-miR-628-3p	UCUAGUAAGAGUGGCAGUCGA	3	K1744_x3	gnl|ti|1577674081	+	727	783	5p	ssc-mir-628	GCUGACAUAUUUACUAGAGGGUAAAGUUAACAACCUUCUAGUAAGAGUGGCAGUCGA	((((.(((.(((((((((((((..........))))))))))))).))).))).)).	-22.8
ssc-miR-628-3p			K1744_x3	gnl|ti|1577674231	-	756	812	5p	ssc-mir-628	GCUGACAUAUUUACUAGAGGGUAAAGUUAACAACCUUCUAGUAAGAGUGGCAGUCGA	((((.(((.(((((((((((((..........))))))))))))).))).))).)).	-22.8
ssc-miR-628-3p			K1744_x3	gnl|ti|1577674611	+	269	325	5p	ssc-mir-628	GCUGACAUAUUUACUAGAGGGUAAAGUUAACAACCUUCUAGUAAGAGUGGCAGUCGA	((((.(((.(((((((((((((..........))))))))))))).))).))).)).	-22.8
ssc-miR-628-3p			K1744_x3	gnl|ti|1577673775	-	453	510	5p	ssc-mir-628	UGCUGACAUAUUUACUAGAGGGUAAAGUUAACAACCUUCUAGUAAGAGUGGCAGUCGA	.((((.(((.(((((((((((((..........))))))))))))).))).))))...	-23
ssc-miR-628-5p	AUGCUGACAUAUUUACUAGA	1	F18231_x8	gnl|ti|1577673775	-	452	511	3p	ssc-mir-628	AUGCUGACAUAUUUACUAGAGGGUAAAGUUAACAACCUUCUAGUAAGAGUGGCAGUCGAA	..((((.(((.(((((((((((((..........))))))))))))).))).))))....	-23
ssc-miR-628-5p			F18231_x8	gnl|ti|1577674081	+	725	785	3p	ssc-mir-628	AUGCUGACAUAUUUACUAGAGGGUAAAGUUAACAACCUUCUAGUAAGAGUGGCAGUCGAAG	.(((((.(((.(((((((((((((..........))))))))))))).))).))).))..)	-23
ssc-miR-628-5p			F18231_x8	gnl|ti|1577674231	-	754	814	3p	ssc-mir-628	AUGCUGACAUAUUUACUAGAGGGUAAAGUUAACAACCUUCUAGUAAGAGUGGCAGUCGAAG	.(((((.(((.(((((((((((((..........))))))))))))).))).))).))..)	-23
ssc-miR-628-5p			F18231_x8	gnl|ti|1577674611	+	267	327	3p	ssc-mir-628	AUGCUGACAUAUUUACUAGAGGGUAAAGUUAACAACCUUCUAGUAAGAGUGGCAGUCGAAG	.(((((.(((.(((((((((((((..........))))))))))))).))).))).))..)	-23
ssc-miR-652	AAUGGCGCCACUAGGGUUGU	1,(3)	F13198_x11	gnl|ti|848594432	+	229	287	5p	ssc-mir-652	AACCCUAGGAGAGGGUGCCAUUCACAUAGACUAUAAUUGAAUGGCGCCACUAGGGUUGU	((((((((.....(((((((((((..((.....))..))))))))))).))))))))))	-29.8
ssc-miR-655	AUAAUACAUGGUUAACCUCUUU	1	F2259_x76	gnl|ti|2041653333	-	451	510	5p	ssc-mir-655	AGAGGUUAUCCGUGUUAUGUUCGCUUCAUUCAUCAUGAAUAAUACAUGGUUAACCUCUUU	((((((((.((((((..((((((............))))))..)))))).))))))))))	-20.9
ssc-miR-660	UACCCAUUGCAUAUCGGAGUUG	1	F1844_x93	gnl|ti|1420205830	-	866	923	3p	ssc-mir-660	UACCCAUUGCAUAUCGGAGUUGUGAAUUCUCAAAGCACCUCCUAUGUGCAUGGUUUAC	...((((.((((((.((((.(((...........))).)))).)))))))))).....	-19.1
ssc-miR-660			F1844_x93	gnl|ti|1666211417	+	163	220	3p	ssc-mir-660	UACCCAUUGCAUAUCGGAGUUGUGAAUUCUCAAAGCACCUCCUAUGUGCAUGGUUUAC	...((((.((((((.((((.(((...........))).)))).)))))))))).....	-19.1
ssc-miR-664	UAUUCAUUUAUCUCCCAGCCUAC	1	F22619_x6	gnl|ti|2021631270	-	444	502	5p	ssc-mir-664	AGGCUAGGAGAAGUGAUUGGAUAGAAAAUGGUAUUCUAUUCAUUUAUCUCCCAGCCUAC	(((((.(((((..(((.(((((((((.......))))))))).)))))))).)))))..	-24.6
ssc-miR-671	UCCGGUUCUCAGGGCUCCACC	3	K622_x5	gnl|ti|1374916490	+	101	160	5p	ssc-mir-671	AGGAAGCCCUGGAGGGGCUGGAGGUGAUGGAUGUUUUCCUCCGGUUCUCAGGGCUCCACC	.(((.((((((..(((((((((((.(((....)))..)))))))))))))))))))).))	-33.8
ssc-miR-671			K622_x5	gnl|ti|1377746232	+	75	134	5p	ssc-mir-671	AGGAAGCCCUGGAGGGGCUGGAGGUGAUGGAUGUUUUCCUCCGGUUCUCAGGGCUCCACC	.(((.((((((..(((((((((((.(((....)))..)))))))))))))))))))).))	-33.8
ssc-miR-671			K622_x5	gnl|ti|1380792615	+	133	192	5p	ssc-mir-671	AGGAAGCCCUGGAGGGGCUGGAGGUGAUGGAUGUUUUCCUCCGGUUCUCAGGGCUCCACC	.(((.((((((..(((((((((((.(((....)))..)))))))))))))))))))).))	-33.8
ssc-miR-671			K622_x5	gnl|ti|2041658829	-	523	582	5p	ssc-mir-671	AGGAAGCCCUGGAGGGGCUGGAGGUGAUGGAUGUUUUCCUCCGGUUCUCAGGGCUCCACC	.(((.((((((..(((((((((((.(((....)))..)))))))))))))))))))).))	-33.8
ssc-miR-671			K622_x5	gnl|ti|2042658639	-	728	787	5p	ssc-mir-671	AGGAAGCCCUGGAGGGGCUGGAGGUGAUGGAUGUUUUCCUCCGGUUCUCAGGGCUCCACC	.(((.((((((..(((((((((((.(((....)))..)))))))))))))))))))).))	-33.8
ssc-miR-671			K622_x5	gnl|ti|860292893	+	239	298	5p	ssc-mir-671	AGGAAGCCCUGGAGGGGCUGGAGGUGAUGGAUGUUUUCCUCCGGUUCUCAGGGCUCCACC	.(((.((((((..(((((((((((.(((....)))..)))))))))))))))))))).))	-33.8
ssc-miR-708	AAGGAGCUUACAAUCUAGCUGGG	1,3	F6139_x26	gnl|ti|2042059511	-	424	492	3p	ssc-mir-708	AAGGAGCUUACAAUCUAGCUGGGGGUGAAUGACUUGCACAUGAACGCAACUAGACUGUGAGCUUCUAGA	.(((((((((((.(((((.((.(.(((.........))).....).)).))))).))))))))))).))	-25.9
ssc-miR-708			F6139_x26	gnl|ti|808224596	-	299	367	3p	ssc-mir-708	AAGGAGCUUACAAUCUAGCUGGGGGUGAAUGACUUGCACAUGAACGCAACUAGACUGUGAGCUUCUAGA	.(((((((((((.(((((.((.(.(((.........))).....).)).))))).))))))))))).))	-25.9
ssc-miR-760-3p	CGGCUCUGGGUCUGUGGGG	1,(3)	F93437_x2	gnl|ti|2020615612	-	280	333	5p	ssc-mir-760	CCUCAGUCCACCAGAGCCCGGAUGCCUCAGAAAUUCGGCUCUGGGUCUGUGGGG	((.(((....((((((((.((((.........))))))))))))..))).))))	-24.1
ssc-miR-760-3p			F93437_x2	gnl|ti|2020615696	-	316	369	5p	ssc-mir-760	CCUCAGUCCACCAGAGCCCGGAUGCCUCAGAAAUUCGGCUCUGGGUCUGUGGGG	((.(((....((((((((.((((.........))))))))))))..))).))))	-24.1
ssc-miR-760-3p			F93437_x2	gnl|ti|2020616016	+	428	481	5p	ssc-mir-760	CCUCAGUCCACCAGAGCCCGGAUGCCUCAGAAAUUCGGCUCUGGGUCUGUGGGG	((.(((....((((((((.((((.........))))))))))))..))).))))	-24.1
ssc-miR-760-3p			F93437_x2	gnl|ti|2027313541	-	735	788	5p	ssc-mir-760	CCUCAGUCCACCAGAGCCCGGAUGCCUCAGAAAUUCGGCUCUGGGUCUGUGGGG	((.(((....((((((((.((((.........))))))))))))..))).))))	-24.1
ssc-miR-760-3p			F93437_x2	gnl|ti|2027313690	+	202	255	5p	ssc-mir-760	CCUCAGUCCACCAGAGCCCGGAUGCCUCAGAAAUUCGGCUCUGGGUCUGUGGGG	((.(((....((((((((.((((.........))))))))))))..))).))))	-24.1
ssc-miR-760-3p			F93437_x2	gnl|ti|594539088	-	465	518	5p	ssc-mir-760	CCUCAGUCCACCAGAGCCCGGAUGCCUCAGAAAUUCGGCUCUGGGUCUGUGGGG	((.(((....((((((((.((((.........))))))))))))..))).))))	-24.1
ssc-miR-760-3p			F93437_x2	gnl|ti|594539258	+	673	725	5p	ssc-mir-760	CCUCAGUCCACCAGAGCCCGGAUGCCUCAAAAUUCGGCUCUGGGUCUGUGGGG	((.(((....((((((((.((((........))))))))))))..))).))))	-24.9
ssc-miR-7a	UGGAAGACUAGUGAUUUUGUUGU	1,3	F7939_x20	gnl|ti|1417230313	+	545	608	3p	ssc-mir-7	UGGAAGACUAGUGAUUUUGUUGUUUUUAGAUAACUAAAUCGACAACAAAUCACAGUCUGCCAUA	(((.(((((.(((((((.(((((((((((....)))))..)))))))))))))))))).)))))	-25
ssc-miR-7a			F7939_x20	gnl|ti|1420045419	-	444	502	3p	ssc-mir-7	UGGAAGACUAGUGAUUUUGUUGUUCUGACGUACUAUGACAACAAGUCACAGCUUCCUCA	.(((((.((.(((((((.((((((.((......)).)))))))))))))))))))).))	-20.9
ssc-miR-7a			F7939_x20	gnl|ti|1420954752	+	826	884	3p	ssc-mir-7	UGGAAGACUAGUGAUUUUGUUGUUCUGACGUACUAUGACAACAAGUCACAGCUUCCUCA	.(((((.((.(((((((.((((((.((......)).)))))))))))))))))))).))	-20.9
ssc-miR-7a			F7939_x20	gnl|ti|775487612	+	460	523	3p	ssc-mir-7	UGGAAGACUAGUGAUUUUGUUGUUUUUAGAUAACUAAAUCGACAACAAAUCACAGUCUGCCAUA	(((.(((((.(((((((.(((((((((((....)))))..)))))))))))))))))).)))))	-25
ssc-miR-7a			F7939_x20	gnl|ti|860614164	-	520	583	3p	ssc-mir-7	UGGAAGACUAGUGAUUUUGUUGUUUUUAGAUAACUAAAUCGACAACAAAUCACAGUCUGCCAUA	(((.(((((.(((((((.(((((((((((....)))))..)))))))))))))))))).)))))	-25
ssc-miR-873	GCAGGAACUUGUGAGUCUCCU	3	K1812_x4	gnl|ti|861231486	+	535	591	3p	ssc-mir-873	GCAGGAACUUGUGAGUCUCCUAUUGAAAAUGAACAGGAGACUGAUAAGUUCCCGGGA	.(.(((((((((.((((((((.((.......)).)))))))).))))))))).).))	-26.3
ssc-miR-873			K1812_x4	gnl|ti|861259204	-	64	120	3p	ssc-mir-873	GCAGGAACUUGUGAGUCUCCUAGUGAAAAUGAACAGGAGACUGAUAAGUUCCCGGGA	.(.(((((((((.((((((((.((........)))))))))).))))))))).).))	-28.6
ssc-miR-876-3p	UGGUGGUUUACAAAGUAAUUCA	3	K2680_x3	gnl|ti|1420214753	+	848	906	5p	ssc-mir-876	GAUUUCUUUGUGAAUCACCAUAUCUAAGCUAAUGUGGUGGUGGUUUACAAAGUAAUUCA	((((.((((((((((((((((......((....)).)))))))))))))))).))))))	-22.8
ssc-miR-876-3p			K2680_x3	gnl|ti|2066461186	-	396	454	5p	ssc-mir-876	GAUUUCUUUGUGAAUCACCAUAUGUAAGCUAAUGCGGUGGUGGUUUACAAAGUAAUUCA	((((.((((((((((((((((......((....)).)))))))))))))))).))))))	-24.4
ssc-miR-876-3p			K2680_x3	gnl|ti|2066461507	-	469	527	5p	ssc-mir-876	GAUUUCUUUGUGAAUCACCAUAUCUAAGCUAAUGUGGUGGUGGUUUACAAAGUAAUUCA	((((.((((((((((((((((......((....)).)))))))))))))))).))))))	-22.8
ssc-miR-876-3p			K2680_x3	gnl|ti|2066461657	+	421	479	5p	ssc-mir-876	GAUUUCUUUGUGAAUCACCAUAUCUAAGCUAAUGUGGUGGUGGUUUACAAAGUAAUUCA	((((.((((((((((((((((......((....)).)))))))))))))))).))))))	-22.8
ssc-miR-876-3p			K2680_x3	gnl|ti|490550302	+	311	369	5p	ssc-mir-876	GAUUUCUUUGUGAAUCACCAUAUCUAAGCUAAUGUGGUGGUGGUUUACAAAGUAAUUCA	((((.((((((((((((((((......((....)).)))))))))))))))).))))))	-22.8
ssc-miR-876-3p			K2680_x3	gnl|ti|493992970	+	321	379	5p	ssc-mir-876	GAUUUCUUUGUGAAUCACCAUAUCUAAGCUAAUGUGGUGGUGGUUUACAAAGUAAUUCA	((((.((((((((((((((((......((....)).)))))))))))))))).))))))	-22.8
ssc-miR-876-3p			K2680_x3	gnl|ti|494000116	+	323	381	5p	ssc-mir-876	GAUUUCUUUGUGAAUCACCAUAUCUAAGCUAAUGUGGUGGUGGUUUACAAAGUAAUUCA	((((.((((((((((((((((......((....)).)))))))))))))))).))))))	-22.8
ssc-miR-885-3p	AGGCAGCGGGGUGUAGUGGAU	1,(3)	F9490_x16	gnl|ti|2024089930	+	315	366	5p	ssc-mir-885	CCAUUACACUACCCUGCCUCUUCUCCACGAGAGGCAGCGGGGUGUAGUGGAU	((((((((((.(((((((((((......))))))))).))))))))))))).	-32.4
ssc-miR-885-3p			F9490_x16	gnl|ti|2024089978	+	373	424	5p	ssc-mir-885	CCAUUACACUACCCUGCCUCUUCUCCACGAGAGGCAGCGGGGUGUAGUGGAU	((((((((((.(((((((((((......))))))))).))))))))))))).	-32.4
ssc-miR-885-3p			F9490_x16	gnl|ti|2042676435	-	387	452	3p	ssc-mir-885	AGGCAGCGGGGUGUAGUGGAUAGAGCACGGGUACAAGUCCCGGCUCCACCGCUCACAGCUGUGUGA	(.(((((...(((.(((((...((((.((((.......))))))))..)))))))).))))).)..	-32.1
ssc-miR-885-3p			F9490_x16	gnl|ti|2042741005	+	717	768	5p	ssc-mir-885	CCAUUACACUACCCUGCCUCUUCUCCACGAGAGGCAGCGGGGUGUAGUGGAU	((((((((((.(((((((((((......))))))))).))))))))))))).	-32.4
ssc-miR-885-3p			K2997_x3	gnl|ti|2086160584	+	606	659	5p	ssc-mir-885	UCCAUUACACUACCCUGCCUCUUCUCCACGAGAGGCAGCGGGGUGUAGUGGAUA	(((((((((((.(((((((((((......))))))))).))))))))))))).)	-33.8
ssc-miR-885-3p			K2997_x3	gnl|ti|2086160588	-	465	518	5p	ssc-mir-885	UCCAUUACACUACCCUGCCUCUUCUCCACGAGAGGCAGCGGGGUGUAGUGGAUA	(((((((((((.(((((((((((......))))))))).))))))))))))).)	-33.8
ssc-miR-885-3p			K2997_x3	gnl|ti|2086161047	-	535	588	5p	ssc-mir-885	UUCAUUACACUGCCUUGCCUUUUCUCCACGAGAGGCAGCGGGGUGUAGUGGAUA	(((((((((((.(.(((((((((......))))))))).).))))))))))).)	-26.2
ssc-miR-885-3p			K2997_x3	gnl|ti|2086161096	+	452	505	5p	ssc-mir-885	UCCAUUACACUACCCUGCCUCUUCUCCACGAGAGGCAGCGGGGUGUAGUGGAUA	(((((((((((.(((((((((((......))))))))).))))))))))))).)	-33.8
ssc-miR-885-3p			K2997_x3	gnl|ti|2086161209	-	568	621	5p	ssc-mir-885	UCCAUUACACUACCCUGCCUCUUCUCCACGAGAGGCAGCGGGGUGUAGUGGAUA	(((((((((((.(((((((((((......))))))))).))))))))))))).)	-33.8
ssc-miR-885-3p			F9490_x16	gnl|ti|863294029	-	352	403	5p	ssc-mir-885	CCAUUACACUACCCUGCCUCUUCUCCACGAGAGGCAGCGGGGUGUAGUGGAU	((((((((((.(((((((((((......))))))))).))))))))))))).	-32.4
ssc-miR-9	UCUUUGGUUAUCUAGCUGUAUGA	1,3	F652_x277	gnl|ti|1008594685	+	197	258	3p	ssc-mir-9-1	UCUUUGGUUAUCUAGCUGUAUGAGUGGUGUGGAGUCUUCAUAAAGCUAGAUAACCGAAAGUA	..(((((((((((((((.((((((.((.......)))))))).)))))))))))))))..))	-26.3
ssc-miR-9			F652_x277	gnl|ti|1379739973	-	26	86	3p	ssc-mir-9-2	UCUUUGGUUAUCUAGCUGUAUGAGUGUAUUGGUCUUCAUAAAGCUAGAUAACCGCAAGUAA	.((((((((((((((((.((((((..(....)..)))))).))))))))))))).))))))	-24.6
ssc-miR-9			F652_x277	gnl|ti|1578013009	-	1092	1152	3p	ssc-mir-9-3	UCUUUGGUUAUCUAGCUGUAUGAGUGCCACAGAGCCGUCAUAAAGCUAGAUAACCGAAAGU	(.(((((((((((((((.(((((..((......))..))))).))))))))))))))))).	-28.4
ssc-miR-9			F652_x277	gnl|ti|1578013228	-	523	583	3p	ssc-mir-9-3	UCUUUGGUUAUCUAGCUGUAUGAGUGCCACAGAGCCGUCAUAAAGCUAGAUAACCGAAAGU	(.(((((((((((((((.(((((..((......))..))))).))))))))))))))))).	-28.4
ssc-miR-9			F652_x277	gnl|ti|1578013263	-	801	861	3p	ssc-mir-9-3	UCUUUGGUUAUCUAGCUGUAUGAGUGCCACAGAGCCGUCAUAAAGCUAGAUAACCGAAAGU	(.(((((((((((((((.(((((..((......))..))))).))))))))))))))))).	-28.4
ssc-miR-9			F652_x277	gnl|ti|2020504766	+	498	559	3p	ssc-mir-9-1	UCUUUGGUUAUCUAGCUGUAUGAGUGGUGUGGAGUCUUCAUAAAGCUAGAUAACCGAAAGUA	..(((((((((((((((.((((((.((.......)))))))).)))))))))))))))..))	-26.3
ssc-miR-9			K1159_x33	gnl|ti|2020504773	-	884	944	3p	ssc-mir-9-1	UCUUUGGUUAUCUAGCUGUAUGAGUGGUGUGGAGUCUUCAUAAAGCUAGAUACCGAAAGUA	..((((((.((((((((.((((((.((.......)))))))).))))))))))))))..))	-21.6
ssc-miR-9			F652_x277	gnl|ti|2020505094	-	406	467	3p	ssc-mir-9-1	UCUUUGGUUAUCUAGCUGUAUGAGUGGUGUGGAGUCUUCAUAAAGCUAGAUAACCGAAAGUA	..(((((((((((((((.((((((.((.......)))))))).)))))))))))))))..))	-26.3
ssc-miR-9			F652_x277	gnl|ti|2021828041	-	744	805	3p	ssc-mir-9-1	UCUUUGGUUAUCUAGCUGUAUGAGUGGUGUGGAGUCUUCAUAAAGCUAGAUAACCGAAAGUA	..(((((((((((((((.((((((.((.......)))))))).)))))))))))))))..))	-26.3
ssc-miR-9			F652_x277	gnl|ti|2021828451	-	757	818	3p	ssc-mir-9-1	UCUUUGGUUAUCUAGCUGUAUGAGUGGUGUGGAGUCUUCAUAAAGCUAGAUAACCGAAAGUA	..(((((((((((((((.((((((.((.......)))))))).)))))))))))))))..))	-26.3
ssc-miR-9			K1159_x33	gnl|ti|2021828593	-	810	870	3p	ssc-mir-9-1	UCUUUGGUUAUCUAGCUGUAUGAGUGGUGUGGAGUCUUCAUAAAGCUAGAUACCGAAAGUA	..((((((.((((((((.((((((.((.......)))))))).))))))))))))))..))	-21.6
ssc-miR-9			F652_x277	gnl|ti|2021828869	-	762	823	3p	ssc-mir-9-1	UCUUUGGUUAUCUAGCUGUAUGAGUGGUGUGGAGUCUUCAUAAAGCUAGAUAACCGAAAGUA	..(((((((((((((((.((((((.((.......)))))))).)))))))))))))))..))	-26.3
ssc-miR-9			F652_x277	gnl|ti|2022640103	+	566	625	3p	ssc-mir-9-2	UCUUUGGUUAUCUAGCUGUAUGAGUGUAUUGGUCUUCAUAAAGCUAGAUAACCGAAAGUA	..(((((((((((((((.((((((..(....)..)))))).)))))))))))))))..))	-26
ssc-miR-9			F652_x277	gnl|ti|2022640548	-	595	654	3p	ssc-mir-9-2	UCUUUGGUUAUCUAGCUGUAUGAGUGUAUUGGUCUUCAUAAAGCUAGAUAACCGAAAGUA	..(((((((((((((((.((((((..(....)..)))))).)))))))))))))))..))	-26
ssc-miR-9			F652_x277	gnl|ti|2027700641	+	499	558	3p	ssc-mir-9-2	UCUUUGGUUAUCUAGCUGUAUGAGUGUAUUGGUCUUCAUAAAGCUAGAUAACCGAAAGUA	..(((((((((((((((.((((((..(....)..)))))).)))))))))))))))..))	-26
ssc-miR-9			F652_x277	gnl|ti|2027700854	+	533	592	3p	ssc-mir-9-2	UCUUUGGUUAUCUAGCUGUAUGAGUGUAUUGGUCUUCAUAAAGCUAGAUAACCGAAAGUA	..(((((((((((((((.((((((..(....)..)))))).)))))))))))))))..))	-26
ssc-miR-9			F652_x277	gnl|ti|2042140102	-	348	408	3p	ssc-mir-9-3	UCUUUGGUUAUCUAGCUGUAUGAGUGCCACAGAGCCGUCAUAAAGCUAGAUAACCGAAAGU	(.(((((((((((((((.(((((..((......))..))))).))))))))))))))))).	-28.4
ssc-miR-9			F652_x277	gnl|ti|811702618	-	541	600	3p	ssc-mir-9-2	UCUUUGGUUAUCUAGCUGUAUGAGUGUAUUGGUCUUCAUAAAGCUAGAUAACCGAAAGUA	..(((((((((((((((.((((((..(....)..)))))).)))))))))))))))..))	-26
ssc-miR-9			F652_x277	gnl|ti|847818310	+	423	484	3p	ssc-mir-9-1	UCUUUGGUUAUCUAGCUGUAUGAGUGGUGUGGAGUCUUCAUAAAGCUAGAUAACCGAAAGUA	..(((((((((((((((.((((((.((.......)))))))).)))))))))))))))..))	-26.3
ssc-miR-9			F652_x277	gnl|ti|858838210	+	222	281	3p	ssc-mir-9-2	UCUUUGGUUAUCUAGCUGUAUGAGUGUAUUGGUCUUCAUAAAGCUAGAUAACCGAAAGUA	..(((((((((((((((.((((((..(....)..)))))).)))))))))))))))..))	-26
ssc-miR-9			F652_x277	gnl|ti|860816308	-	421	480	3p	ssc-mir-9-2	UCUUUGGUUAUCUAGCUGUAUGAGUGUAUUGGUCUUCAUAAAGCUAGAUAACCGAAAGUA	..(((((((((((((((.((((((..(....)..)))))).)))))))))))))))..))	-26
ssc-miR-9*	UAAAGCUAGAUAACCGAAAGUA	1,(3)	F797_x223	gnl|ti|1578011856	-	566	628	5p	ssc-mir-9-3	CUCUUGGGUUAUCUAGCUGUAUGAGUGCCACAGAGCCGUCAUAAAGCUAGAUAACCGAAAGUA	((.((.((((((((((((.(((((..((......))..))))).)))))))))))).)))).)	-26.7
ssc-miR-9*			F797_x223	gnl|ti|532155152	+	59	118	5p	ssc-mir-9-2	UCUUUGGUUAUCUAGCUGUAUCAUUGUAUUGGUCUUCAUAAAGCUAGAUAACCGAAAGUA	..(((((((((((((((..((((......))))........)))))))))))))))..))	-21.1
ssc-miR-927	UUUAGAAUUCCUACGCUUUACC	3	K626_x3	gnl|ti|2023732144	-	859	921	3p	ssc-mir-927	UUUAGAAUUCCUACGCUUUACCCGUGAUUAAAGUAGUGCGGCAAAGCGUUUGGAUUCUGAAAC	((((((((((..(((((((..((((.((((...)))))))).)))))))..))))))))))))	-23
ssc-miR-92a	UAUUGCACUUGUCCCGGCCUGU	1,3	F280_x748	gnl|ti|1657976888	-	32	92	5p	ssc-mir-92a-2	UGGUGGGGAUUUGUUGCAUUACUUGUGGUGUGUAUAAAGUAUUGCACUUGUCCCGGCCUGU	.(((.(((((..((.(((.(((((............))))).)))))..))))).)))...	-24.1
ssc-miR-92a			F280_x748	gnl|ti|532116430	+	270	330	5p	ssc-mir-92a-2	GGGUGGGGAUUUGUUGCAUUACUUGUGGUGUGUAUAAAGUAUUGCACUUGUCCCGGCCUGU	.(((.(((((..((.(((.(((((............))))).)))))..))))).)))..)	-25.2
ssc-miR-92b	UAUUGCACUCGUCCCGGCCUCC	1,3	F1160_x149	gnl|ti|1672255039	+	408	470	5p	ssc-mir-92b	AGGGACGGGACGCGGUGCAGUGUUGUUCUUUCCCCUGCCAAUAUUGCACUCGUCCCGGCCUCC	(((..(((((((.((((((((((((.............))))))))))))))))))).)))))	-32.12
ssc-miR-92b			F1160_x149	gnl|ti|854112371	-	193	255	5p	ssc-mir-92b	AGGGACGGGACGCGGUGCAGUGUUGUUCUUUCCCCUGCCAAUAUUGCACUCGUCCCGGCCUCC	(((..(((((((.((((((((((((.............))))))))))))))))))).)))))	-32.12
ssc-miR-93	AAAGUGCUGUUCGUGCAGGUAG	3	K3706_x11	gnl|ti|1420207354	+	165	223	3p	ssc-mir-93	AAAGUGCUGUUCGUGCAGGUAGUGUGAUAACCUAACCUACUGCUGAGCUAGCACUUCCC	.((((((((((((.((((.(((.((.........)))))))))))))).)))))))...	-22.3
ssc-miR-93	CAAAGUGCUGUUCGUGCAGGUAG	1	F286_x726	gnl|ti|1420207354	+	164	224	3p	ssc-mir-93	CAAAGUGCUGUUCGUGCAGGUAGUGUGAUAACCUAACCUACUGCUGAGCUAGCACUUCCCG	..((((((((((((.((((.(((.((.........)))))))))))))).)))))))...)	-22.3
ssc-miR-935	CCAGUUACCGCUUCCGCUACCGC	3	K1103_x2	gnl|ti|2068251410	+	119	178	5p	ssc-mir-935	AGUGGCGGGAGCGGCCCCUCGGCCAUCCUCCGUCUGCCCAGUUACCGCUUCCGCUACCGC	.(((((((((((((...((.(((............))).))...))))))))))))).))	-29.2
ssc-miR-935			K1103_x2	gnl|ti|2068251445	+	143	202	5p	ssc-mir-935	AGUGACGGGAGCGGCCCCUCGGCCAUCCUCCGUCUGCCCAGUUACCGCUUCCGCUACCGC	.(((.(((((((((...((.(((............))).))...))))))))).))).))	-22.6
ssc-miR-95	UUCAACGGGUAUUUAUUGAG	1,(3)	F3778_x44	gnl|ti|863198334	+	285	337	5p	ssc-mir-95	CAAUAAAUGUUUGUUGAAUUGAGAUGCGUUAAAUUCAACGGGUAUUUAUUGAG	(((((((((..(((((((((...........)))))))))..)))))))))))	-18.2
ssc-miR-96	UUUGGCACUAGCACAUUUUUGCU	3	K417_x9	gnl|ti|1383241063	+	225	288	3p	ssc-mir-96	UUUGGCACUAGCACAUUUUUGCUUGUGUCUCUCCGCUCUGAGCAAUUAUGUGCAGUGCCAAUAU	.((((((((.((((((..(((((((((......)))...))))))..)))))))))))))).))	-30.4
ssc-miR-96			K417_x9	gnl|ti|2078637597	+	485	548	3p	ssc-mir-96	UUUGGCACUAGCACAUUUUUGCUUGUGUCUCUCCGCUCUGAGCAAUUAUGUGCAGUGCCAAUAU	.((((((((.((((((..(((((((((......)))...))))))..)))))))))))))).))	-30.4
ssc-miR-96			K417_x9	gnl|ti|2078637817	+	534	597	3p	ssc-mir-96	UUUGGCACUAGCACAUUUUUGCUUGUGUCUCUCCGCUCUGAGCAAUUAUGUGCAGUGCCAAUAU	.((((((((.((((((..(((((((((......)))...))))))..)))))))))))))).))	-30.4
ssc-miR-96			K417_x9	gnl|ti|2082394786	+	635	698	3p	ssc-mir-96	UUUGGCACUAGCACAUUUUUGCUUGUGUCUCUCCGCUCUGAGCAAUUAUGUGCAGUGCCAAUAU	.((((((((.((((((..(((((((((......)))...))))))..)))))))))))))).))	-30.4
ssc-miR-96			K417_x9	gnl|ti|2082394927	+	52	115	3p	ssc-mir-96	UUUGGCACUAGCACAUUUUUGCUUGUGUCUCUCCGCUCUGAGCAAUUAUGUGCAGUGCCAAUAU	.((((((((.((((((..(((((((((......)))...))))))..)))))))))))))).))	-30.4
ssc-miR-96			K417_x9	gnl|ti|2082395382	+	418	481	3p	ssc-mir-96	UUUGGCACUAGCACAUUUUUGCUUGUGUCUCUCCGCUCUGAGCAAUUAUGUGCAGUGCCAAUAU	.((((((((.((((((..(((((((((......)))...))))))..)))))))))))))).))	-30.4
ssc-miR-96			K417_x9	gnl|ti|2082395586	-	457	520	3p	ssc-mir-96	UUUGGCACUAGCACAUUUUUGCUUGUGUCUCUCCGCUCUGAGCAAUUAUGUGCAGUGCCAAUAU	.((((((((.((((((..(((((((((......)))...))))))..)))))))))))))).))	-30.4
ssc-miR-96			K417_x9	gnl|ti|2082395728	+	255	318	3p	ssc-mir-96	UUUGGCACUAGCACAUUUUUGCUUGUGUCUCUCCGCUCUGAGCAAUUAUGUGCAGUGCCAAUAU	.((((((((.((((((..(((((((((......)))...))))))..)))))))))))))).))	-30.4
ssc-miR-96			K417_x9	gnl|ti|311827359	-	98	161	3p	ssc-mir-96	UUUGGCACUAGCACAUUUUUGCUUGUGUCUCUCGNCUCUGAGCAAUUAUGUGCAGUGCCAAUAU	.((((((((.((((((..((((((...............))))))..))))))))))))))..)	-28.36
ssc-miR-96			K417_x9	gnl|ti|489060073	+	248	311	3p	ssc-mir-96	UUUGGCACUAGCACAUUUUUGCUUGUGUCUCUCCGCUCUGAGCAAUUAUGUGCAGUGCCAAUAU	.((((((((.((((((..(((((((((......)))...))))))..)))))))))))))).))	-30.4
ssc-miR-99a	AACCCGUAGAUCCGAUCUUGUG	1,3	F168_x1373	gnl|ti|2020959986	+	204	262	3p	ssc-mir-99a	AACCCGUAGAUCCGAUCUUGUGGUGAAGUGGACCGCACAAGCUCGCUUCUAUGGGUCUG	.(((((((((..(((.((((((.((........)))))))).)))..))))))))).))	-25.6
ssc-miR-99a			F168_x1373	gnl|ti|2020960585	+	270	328	3p	ssc-mir-99a	AACCCGUAGAUCCGAUCUUGUGGUGAAGUGGACCGCACAAGCUCGCUUCUAUGGGUCUG	.(((((((((..(((.((((((.((........)))))))).)))..))))))))).))	-25.6
ssc-miR-99b	CACCCGUAGAACCGACCUUGCG	1,3	F2739_x61	gnl|ti|1577747910	+	432	491	3p	ssc-mir-99b	CACCCGUAGAACCGACCUUGCGGGGCCUUCGCCGCACACAAGCUCGUGUCUGUGGGUCCG	.(((((((((..(((.((((.(((((....))).).).)))).)))..)))))))))..)	-23.8
ssc-miR-99b			F2739_x61	gnl|ti|1577748104	+	509	569	3p	ssc-mir-99b	CACCCGUAGAACCGACCUUGCGGGGCCUUCGCCGCACACAAGCCUCGUGUCUGUGGGUCCG	.(((((((((..(((.((((.(((((....))).).).))))..)))..)))))))))..)	-21.6
ssc-miR-99b			F2739_x61	gnl|ti|1577748346	+	370	429	3p	ssc-mir-99b	CACCCGUAGAACCGACCUUGCGGGGCCUUCGCCGCACACAAGCUCGUGUCUGUGGGUCCG	.(((((((((..(((.((((.(((((....))).).).)))).)))..)))))))))..)	-23.8
ssc-miR-99b			F2739_x61	gnl|ti|1577748654	-	1041	1100	3p	ssc-mir-99b	CACCCGUAGAACCGACCUUGCGGGGCCUUCGCCGCACACAAGCUCGUGUCUGUGGGUCCG	.(((((((((..(((.((((.(((((....))).).).)))).)))..)))))))))..)	-23.8
ssc-miR-99b			F2739_x61	gnl|ti|1577748729	-	1125	1184	3p	ssc-mir-99b	CACCCGUAGAACCGACCUUGCGGGGCCUUCGCCGCACACAAGCUCGUGUCUGUGGGUCCG	.(((((((((..(((.((((.(((((....))).).).)))).)))..)))))))))..)	-23.8
Note: Method 1 refer to identification of conserved and novel miRNA candidates by miRDeep; Method 3 refer to implementation of the miRDeep program to search for conserved mature miRNAs from porcine genomic sequences.

## Sheet: Sheet2
Method
1,3
3
1,3
1,3
1,3
1,3
1
1,(3)
1,3
3
3
1,(3)
1,(3)
3
1
1,(3)
1,3
3
1,(3)
3
1,(3)
1,3
1,3
1
1,3
1,(3)
1
3
1,3
1,3
1
1,3
1,(3)
3
1,3
1
1,3
1,3
1,3
1,3
1
3
1,(3)
1
1,3
3
3
1,(3)
1,(3)
1,3
1
3
1,(3)
1,3
1
3
1,(3)
1
1,(3)
1
1,(3)
3
1,3
1,(3)
1,3
1,(3)
1,(3)
1,(3)
3
3
1
1,3
1,(3)
3
1,(3)
1,(3)
3
1,3
1,3
1
1,3
1,(3)
1,3
1,3
1,(3)
1,(3)
3
1
1,(3)
3
1
1,(3)
1
3
1
1,3
3
1
1
3
1,(3)
3
1,(3)
3
1,3
3
3
1,(3)
1
3
1,3
3
1,(3)
3
1,(3)
1,3
1,3
1
1,(3)
1,(3)
1,3
1
1
1
3
3
1,(3)
1
3
1,(3)
1
3
3
1
3
1
1,3
1,(3)
1,(3)
1,(3)
1
3
1,3
1,3
1
1,3
1
1
3
3
3
1,3
1
3
3
1
3
1,(3)
1
3
1,3
1
3
3
1,(3)
1,(3)
3
1,3
3
1,(3)
1,3
3
1,3
1,(3)
1
1,(3)
3
1,3
1,(3)
1
1
1
1,3
1
1,3
1
3
1,3
3
1
1,3
1,3
1,(3)
3
1,3
1
1
3
1
1
1
1,(3)
1,3
1
1,3
1,3
3
1,3
3
1
1,(3)
3
1,(3)
1,3
1,(3)
1,3
3
1
1
1
1,(3)
3
1
1
1
3
1,(3)
1
3
1,3
3
1,3
1
3
1
3
3
3
1
1,(3)
1
1
1
3
1,3
1,(3)
1,3
3
3
1,(3)
1,3
1,(3)
3
1,3
1,3
3
1
3
1,(3)
3
1,3
1,3
