# Supplementary material for: Discovery of Porcine microRNAs in Multiple Tissues by a Solexa Deep Sequencing Approach
Source: PLoS One. 2011 Jan 25;6(1):e16235. doi: 10.1371/journal.pone.0016235 (PMC3026822; doi:10.1371/journal.pone.0016235)
Supplement: Table S9 — Chromosome location of putative novel and conserved microRNAs (Sanger database). (XLS) [file pone.0016235.s010.xls]

## Sheet: Sheet1
Table S9. Chromosome location of putative novel and conserved microRNAs (Sanger database).
pre-miRNA ID	Chromosome	Strand	Start	Stop	Tag ID
ssc-mir-101-2	1	-	56706178	56706238	F2314_x74
ssc-mir-101b	1	-	191573048	191573139	F397_x499
ssc-mir-122	1	-	141342917	141343001	F7_x37677
ssc-mir-122	1	-	106936313	106936370	F7_x37677
ssc-mir-147	1	-	109333242	109333321	F20754_x7
ssc-mir-181a-2	1	+	237336106	237336165	F233_x966
ssc-mir-181b	1	+	237337971	237338030	F185_x1252
ssc-mir-190	1	-	91896379	91896463	F43929_x3
ssc-mir-190	1	-	156382851	156382908	F43929_x3
ssc-mir-199a	1	-	8410925	8410983	F70_x4224
ssc-mir-199a-1	1	-	239868313	239868377	F70_x4224
ssc-mir-204	1	-	197722773	197722863	F6090_x26
ssc-mir-204	1	-	50556454	50556513	K1108_x21
ssc-mir-219-2	1	-	240078928	240079024	F12587_x12
ssc-mir-219-2	1	-	8200294	8200358	F12587_x12
ssc-mir-219-2	1	-	8285891	8285955	F12587_x12
ssc-mir-30a	1	-	43568077	43568140	F158_x1557
ssc-mir-30a	1	-	204711161	204711223	F158_x1557
ssc-mir-30c	1	+	43476723	43476784	F6198_x26
ssc-mir-30c-2	1	+	43476714	43476793	F9882_x16
ssc-mir-31	1	+	175683772	175683830	F2129_x80
ssc-mir-455	1	+	226779404	226779465	F4200_x40
ssc-mir-491	1	-	176720178	176720261	K4512_x3
ssc-mir-491	1	-	71559054	71559109	K4512_x3
ssc-mir-628	1	+	99543335	99543394	F18231_x8
ssc-mir-129-2	2	+	9178941	9179005	F12484_x12
ssc-mir-130a	2	-	6188101	6188181	F140_x1749
ssc-mir-130a	2	-	72868096	72868157	F140_x1749
ssc-mir-143	2	+	78180762	78180814	F166_x1395
ssc-mir-145	2	+	78182151	78182211	F631_x287
ssc-mir-340	2	-	36606042	36606135	F377_x527
ssc-mir-340	2	-	42450142	42450206	K3134_x5
ssc-mir-378	2	+	78232101	78232160	F46_x6591
ssc-mir-9-2	2	-	31677108	31677167	F652_x277
ssc-mir-1329	3	-	2413320	2413380	F60394_x2
ssc-mir-216	3	+	35961771	35961832	F9442_x16
ssc-mir-216	3	+	35973438	35973499	K3164_x8
ssc-mir-217	3	+	35980152	35980258	F7410_x21
ssc-mir-124-2	4	-	68065247	68065341	F633_x286
ssc-mir-124-2	4	-	60061967	60062025	F633_x286
ssc-mir-137	4	+	117176368	117176426	F7982_x20
ssc-mir-190b	4	+	93707060	93707135	F56357_x2
ssc-mir-30b	4	+	4988152	4988211	F12291_x12
ssc-mir-30b	4	+	5092580	5092639	F12291_x12
ssc-mir-30d	4	+	4984024	4984085	F224_x998
ssc-mir-30d	4	+	5088452	5088513	F224_x998
ssc-mir-760	4	+	119399969	119400022	F93437_x2
ssc-mir-9-1	4	-	36234906	36234967	F652_x277
ssc-mir-9-1	4	+	91676868	91676929	F652_x277
ssc-mir-92b	4	-	92824943	92825026	F1160_x149
ssc-mir-92b	4	-	35302291	35302353	F1160_x149
ssc-let-7i	5	+	22149772	22149849	F57_x5201
ssc-let-7i	5	+	22149715	22149793	K3609_x9
ssc-mir-148b	5	+	14663978	14664067	F1393_x125
ssc-mir-331	5	+	63584171	63584259	F4283_x39
ssc-mir-331	5	+	63584195	63584250	K4265_x6
ssc-mir-615	5	+	14481478	14481558	F387825_x1
ssc-let-7e	6	+	10439785	10439851	F27_x13278
ssc-mir-101a	6	+	36912801	36912859	K2820_x15
ssc-mir-125a	6	+	10440262	10440321	F6453_x25
ssc-mir-187	6	-	26709848	26709947	F23589_x6
ssc-mir-30c-1	6	-	44940431	44940519	F54413_x3
ssc-mir-30e	6	-	44943489	44943580	F616_x298
ssc-mir-30e	6	-	555468	555531	F616_x298
ssc-mir-935	6	+	10936692	10936782	F43273_x3
ssc-mir-99b	6	+	10439623	10439682	F2739_x61
ssc-mir-133b	7	+	52376396	52376452	F2541_x67
ssc-mir-1839	7	-	75679804	75679863	F11691_x13
ssc-mir-184	7	+	53641151	53641211	F11541_x13
ssc-mir-206	7	+	52372538	52372610	F97176_x2
ssc-mir-208a	7	+	81327006	81327076	F247908_x1
ssc-mir-208b	7	+	81299534	81299590	F659_x273
ssc-mir-219-1	7	+	28850190	28850252	F19100_x8
ssc-mir-342	7	+	128937914	128937976	F416_x472
ssc-mir-345	7	-	4100771	4100828	F1340_x130
ssc-mir-345	7	+	129013254	129013311	F1340_x130
ssc-mir-744	7	-	107722881	107722978	F2221_x77
ssc-mir-9-3	7	+	59801038	59801098	F652_x277
ssc-mir-218-1	8	+	5185894	5185997	F90302_x2
ssc-mir-125b-1	9	-	26627534	26627613	F1051_x167
ssc-mir-125b-1	9	-	53180543	53180604	F1051_x167
ssc-mir-205	9	-	75872434	75872502	F9678_x16
ssc-mir-205	9	-	3935647	3935705	F9678_x16
ssc-mir-326	9	-	74687592	74687651	K1825_x3
ssc-mir-181a-1	10	-	15701916	15702016	F10887_x14
ssc-mir-181a-1	10	-	25909557	25909618	F233_x966
ssc-mir-181b-1	10	-	25909730	25909791	F185_x1252
ssc-mir-194-1	10	-	7773347	7773401	F4120_x40
ssc-mir-194-1	10	-	33838149	33838206	F4120_x40
ssc-mir-215	10	-	7773039	7773117	F203_x1164
ssc-mir-215	10	-	33838444	33838503	F203_x1164
ssc-mir-664	10	-	33765804	33765862	F22619_x6
ssc-mir-876	10	+	24544726	24544806	F102968_x1
ssc-mir-15a	11	+	14964448	14964506	F292_x709
ssc-mir-16-1	11	+	14964588	14964652	F82_x3527
ssc-mir-17	11	+	48822630	48822714	F924_x190
ssc-mir-18	11	+	48822782	48822846	F7126_x22
ssc-mir-19a	11	+	48822930	48822987	K641_x23
ssc-mir-20	11	+	48823094	48823152	F1158_x150
ssc-mir-92a-1	11	+	48823336	48823413	F3570_x47
ssc-mir-10a	12	+	12582810	12582872	F219_x1021
ssc-mir-132	12	-	4887937	4887994	F19646_x7
ssc-mir-142	12	-	18072110	18072196	F115_x2236
ssc-mir-142	12	-	11129250	11129308	K2665_x8
ssc-mir-195	12	-	26217514	26217596	F832_x213
ssc-mir-195	12	-	2983845	2983905	F832_x213
ssc-mir-196a-1	12	-	12475653	12475722	F1632_x105
ssc-mir-196a-1	12	-	16725715	16725774	F1632_x105
ssc-mir-21	12	+	18890989	18891060	F39_x7774
ssc-mir-212	12	-	24313847	24313951	F33199_x4
ssc-mir-212	12	-	4887505	4887566	F33199_x4
ssc-mir-324	12	+	26420373	26420429	F13620_x11
ssc-mir-365-2	12	+	22459958	22460019	F7789_x20
ssc-mir-497	12	-	26217796	26217907	F2071_x83
ssc-mir-497	12	-	2983547	2983613	F2071_x83
ssc-let-7c	13	+	107092181	107092247	F5_x86723
ssc-let-7g	13	-	23487921	23488003	F14_x21198
ssc-mir-1248	13	+	76914252	76914350	F276002_x1
ssc-mir-128-2	13	+	14587951	14588008	F374_x535
ssc-mir-135-1	13	-	23522866	23522955	F13943_x11
ssc-mir-135-1	13	-	95911047	95911106	F13943_x11
ssc-mir-155	13	-	110639752	110639816	F1517_x114
ssc-mir-155	13	-	8794173	8794233	F1517_x114
ssc-mir-15b	13	+	62912678	62912733	F40911_x3
ssc-mir-16-2	13	+	62912821	62912885	F82_x3527
ssc-mir-191	13	-	21333320	21333410	F20_x15825
ssc-mir-425	13	-	21332830	21332916	F1694_x101
ssc-mir-425	13	-	98101083	98101145	F1694_x101
ssc-mir-885	13	-	74724031	74724082	F9490_x16
ssc-mir-99a	13	+	107091451	107091509	F168_x1373
ssc-mir-107	14	-	106951273	106951342	F50_x6302
ssc-mir-124-1	14	-	135472454	135472514	F633_x286
ssc-mir-1307	14	-	119946491	119946619	F18523_x8
ssc-mir-1307	14	-	28751582	28751641	K2047_x3
ssc-mir-146b	14	+	118992264	118992323	F1816_x94
ssc-mir-185	14	+	53534531	53534611	F16_x20089
ssc-mir-301b	14	-	96713736	96713795	F37657_x4
ssc-mir-320	14	-	142150632	142150685	F52_x5808
ssc-mir-346	14	-	90533198	90533292	K1334_x3
ssc-mir-346	14	-	58164889	58164948	K1334_x3
ssc-mir-346	14	-	58671915	58671974	K1334_x3
ssc-mir-10b	15	+	55311410	55311471	F7535_x21
ssc-mir-128	15	+	10517079	10517134	F374_x535
ssc-mir-339	15	+	84117162	84117210	F6950_x23
ssc-mir-103	16	+	35619122	35619183	F19_x18107
ssc-mir-582	16	-	27846997	27847054	F24953_x6
ssc-mir-1-1	17	+	55991650	55991710	F1_x405541
ssc-mir-133a-2	17	-	5664	5723	F830_x214
ssc-mir-219-1	17	+	22946208	22946270	F19100_x8
ssc-mir-486	17	+	8387598	8387654	F30377_x5
ssc-mir-486	17	+	8387633	8387695	F30377_x5
ssc-mir-486	17	-	47346568	47346624	F30377_x5
ssc-mir-486	17	-	47346603	47346665	F30377_x5
ssc-mir-499	17	+	34992624	34992682	F30_x10819
ssc-mir-148a	18	-	6131132	6131191	F909_x193
ssc-mir-182	18	-	26948239	26948303	F95238_x2
ssc-mir-183	18	-	26943673	26943734	K3826_x14
ssc-mir-196b	18	+	28334569	28334626	F1052_x167
ssc-mir-196b	18	+	28360623	28360680	F1052_x167
ssc-mir-335	18	-	27560556	27560613	F2845_x59
ssc-mir-490	18	-	31230909	31230969	F16723_x9
ssc-mir-592	18	+	10083812	10083870	K1653_x3
ssc-mir-96	18	-	26943915	26943978	K417_x9
ssc-mir-1468	X	+	28922185	28922248	F51510_x3
ssc-mir-188	X	+	25509102	25509161	K2392_x5
ssc-mir-222	X	-	48466380	48466441	F477_x395
ssc-mir-362	X	+	25515184	25515242	K153_x3
ssc-mir-374a	X	-	38659545	38659596	F1574_x109
ssc-mir-374b	X	-	38736746	38736797	F483_x388
ssc-mir-421	X	-	38736904	38736961	F25489_x6
ssc-mir-448	X	+	52453421	52453503	K2801_x6
ssc-mir-450	X	+	62435733	62435789	F5639_x29
ssc-mir-450a	X	+	62435867	62435922	K872_x5
ssc-mir-450a-2	X	+	62435846	62435935	F63769_x2
ssc-mir-450b	X	+	62435866	62435923	F51769_x3
ssc-mir-450b	X	+	62436033	62436090	F5637_x29
ssc-mir-500	X	+	25516466	25516549	F32306_x4
ssc-mir-500	X	+	25514711	25514769	F13093_x12
ssc-mir-500	X	+	25516478	25516538	K1467_x3
ssc-mir-500*	X	+	25514702	25514774	F13093_x12
ssc-mir-502	X	+	25519922	25519998	F15309_x10
ssc-mir-502	X	+	25519935	25519989	F15309_x10
ssc-mir-504	X	-	7725169	7725227	F23300_x6
ssc-mir-542	X	+	62435028	62435082	F4798_x34
ssc-mir-545	X	-	38659711	38659770	F39550_x4
ssc-mir-660	X	+	25517536	25517593	F1844_x93
ssc-mir-new2	X	-	3906440	3906492
ssc-mir-new5	X	-	3905917	3905973
ssc-mir-new19	14	+	139118077	139118136
ssc-mir-new20	9	+	13354797	13354863
ssc-mir-new27	14	-	28751581	28751642
ssc-mir-new28	17	-	2426491	2426548
ssc-mir-new29	1	+	72242854	72242935
ssc-mir-new35	X	-	69361019	69361071
ssc-mir-new35	X	+	3484619	3484671
ssc-mir-new36	17	+	17997566	17997622
ssc-mir-new37	X	-	3908685	3908738
ssc-mir-new39	2	-	37745173	37745230
ssc-mir-new46	X	+	28250159	28250220
ssc-mir-new49	10	+	4220060	4220112
ssc-mir-new53	1	+	83602651	83602702
ssc-mir-new53	1	-	164624413	164624464
ssc-mir-new56	9	+	13351342	13351406
ssc-mir-new57	18	-	34983222	34983283
ssc-mir-new63	X	-	3909704	3909759
ssc-mir-new66	X	+	31843013	31843069
ssc-mir-large2	2	+	7978909	7978976
ssc-mir-large4	14	+	3423145	3423225
ssc-mir-large6	14	-	56040998	56041064
ssc-mir-large8	14	+	60397010	60397076
ssc-mir-large9	18	+	34595687	34595756
ssc-mir-large11	12	+	26500106	26500191
ssc-mir-large15	1	-	138265472	138265535
ssc-mir-large15	1	-	138238938	138239001
ssc-mir-large15	1	+	110231735	110231798
ssc-mir-large16	18	-	655027	655103
