# Supplementary material for: Discovery of Porcine microRNAs in Multiple Tissues by a Solexa Deep Sequencing Approach
Source: PLoS One. 2011 Jan 25;6(1):e16235. doi: 10.1371/journal.pone.0016235 (PMC3026822; doi:10.1371/journal.pone.0016235)
Supplement: Table S10 — isomiR_breakdown. (XLS) [file pone.0016235.s011.xls]

## Sheet: isomiRNA
Table S10. isomiR_breakdown
Tag ID	Tag sequence (5'-3')	Read number	Tag length(bp)	Where this isomiR deviates from mature miRNA sequence	mature miRNA ID	Size(bp)
F3_x171770	UGAGGUAGUAGGUUGUAUAGUU	171770	22	mature miRNA	ssc-let-7a	22
F8_x31359	UGAGGUAGUAGGUUGUAUAGU	31359	21	three primer	ssc-let-7a	22
F17_x19643	UGAGGUAGUAGGUUGUAUAGUUA	19643	23	three primer	ssc-let-7a	22
F25_x13801	UGAGGUAGUAGGUUGUAUAGUUU	13801	23	three primer	ssc-let-7a	22
F67_x4600	UGAGGUAGUAGGUUGUAUAG	4600	20	three primer	ssc-let-7a	22
F107_x2506	UGAGGUAGUAGGUUGUAUAGUA	2506	22	three primer	ssc-let-7a	22
F108_x2482	UGAGGUAGUAGGUUGUAUA	2482	19	three primer	ssc-let-7a	22
F133_x1845	UGAGGUAGUAGGUUGUAUAGUUAA	1845	24	three primer	ssc-let-7a	22
F157_x1566	GAGGUAGUAGGUUGUAUAGUU	1566	21	both ends	ssc-let-7a	22
F251_x898	UGAGGUAGUAGGUUGUAUAGUUG	898	23	three primer	ssc-let-7a	22
F272_x800	UGAGGUAGUAGGUUGUAUAGUAA	800	23	three primer	ssc-let-7a	22
F381_x524	UGAGGUAGUAGGUUGUAUAGA	524	21	three primer	ssc-let-7a	22
F407_x481	CUGAGGUAGUAGGUUGUAUAGUU	481	23	five primer	ssc-let-7a	22
F439_x440	GAGGUAGUAGGUUGUAUAGU	440	20	both ends	ssc-let-7a	22
F478_x393	UGAGGUAGUAGGUUGUAAAGUU	393	22	mature miRNA and nucleotide variant	ssc-let-7a	22
F499_x375	UGAGGGAGUAGGUUGUAUAGUU	375	22	mature miRNA and nucleotide variant	ssc-let-7a	22
F529_x346	GAGGUAGUAGGUUGUAUAGUUA	346	22	both ends	ssc-let-7a	22
F560_x331	UGAGGUAGUAGGUUGUAUAA	331	20	three primer	ssc-let-7a	22
F572_x323	UGAGGUAGUAGGUUGUAUAUUU	323	22	three primer	ssc-let-7a	22
F628_x289	UGAGGUAGUAGGUUGUAGAGUU	289	22	mature miRNA and nucleotide variant	ssc-let-7a	22
F653_x276	UGAGGUAGUAGGUUGUAUAGUUAU	276	24	three primer	ssc-let-7a	22
F736_x243	UGAGGUAGUAGGUUGUAUAGUUUU	243	24	three primer	ssc-let-7a	22
F756_x237	GAGGUAGUAGGUUGUAUAGUUU	237	22	both ends	ssc-let-7a	22
F826_x216	UGAGGUAGUAGGUUGUUUAGUU	216	22	mature miRNA and nucleotide variant	ssc-let-7a	22
F900_x195	UGAGGUAGUAGGUUGUAUAGUUUA	195	24	three primer	ssc-let-7a	22
F912_x192	UGAGGUAGUAGGGUGUAUAGUU	192	22	mature miRNA and nucleotide variant	ssc-let-7a	22
F961_x184	AGAGGUAGUAGGUUGUAUAGUU	184	22	both ends	ssc-let-7a	22
F990_x178	UGAGGUAGUAGGUUGUAUAGUAU	178	23	three primer	ssc-let-7a	22
F1054_x167	UGAGGUAGUAGGUUGGAUAGUU	167	22	mature miRNA and nucleotide variant	ssc-let-7a	22
F1098_x160	UGAGGUAGUAGGUUGUCUAGUU	160	22	mature miRNA and nucleotide variant	ssc-let-7a	22
F1348_x129	UGAGGUGGUAGGUUGUAUAGUU	129	22	mature miRNA and nucleotide variant	ssc-let-7a	22
F1759_x97	AGGUAGUAGGUUGUAUAGUU	97	20	both ends	ssc-let-7a	22
F1761_x97	UGAGGUAGUAGGUUGUAUAGUG	97	22	three primer	ssc-let-7a	22
F1808_x94	UGAGGUAGUAGGCUGUAUAGUU	94	22	mature miRNA and nucleotide variant	ssc-let-7a	22
F1865_x92	UGAGGCAGUAGGUUGUAUAGUU	92	22	mature miRNA and nucleotide variant	ssc-let-7a	22
F1859_x92	UGAGGGAGUAGGUUGUAUAGU	92	21	three primer and nucleotide variant	ssc-let-7a	22
F1888_x91	CUGAGGUAGUAGGUUGUAUAGU	91	22	both ends	ssc-let-7a	22
F1909_x90	UGAGGUAGUAGGUUGUAUAGGU	90	22	three primer	ssc-let-7a	22
F2164_x79	UGAGGUAGUAGGUCGUAUAGUU	79	22	mature miRNA and nucleotide variant	ssc-let-7a	22
F2199_x78	UGGGGUAGUAGGUUGUAUAGUU	78	22	both ends	ssc-let-7a	22
F2266_x76	UGAGGUAGUAGGUGUAUAGUU	76	21	mature miRNA and nucleotide variant	ssc-let-7a	22
F2403_x71	UGAGGUAGUGGGUUGUAUAGUU	71	22	mature miRNA and nucleotide variant	ssc-let-7a	22
F2608_x65	UGAGGUAGUAGGAUGUAUAGUU	65	22	mature miRNA and nucleotide variant	ssc-let-7a	22
F2614_x65	UGAGGUAGUAGGUUGUAUAGUUGA	65	24	three primer	ssc-let-7a	22
F2630_x64	UGAGGUAGUAGGUUGUAUAGCU	64	22	three primer	ssc-let-7a	22
F2647_x64	UGAGGUAGUAGGUUGUAUAGUC	64	22	three primer	ssc-let-7a	22
F2679_x63	CUGAGGUAGUAGGUUGUAUAGUUU	63	24	both ends	ssc-let-7a	22
F2799_x60	CUGAGGUAGUAGGUUGUAUAGUUA	60	24	both ends	ssc-let-7a	22
F2866_x58	CGAGGUAGUAGGUUGUAUAGUU	58	22	both ends	ssc-let-7a	22
F2917_x57	UGAGGUAGUAGGUUGUAUAUU	57	21	three primer	ssc-let-7a	22
F2990_x56	UUAGGUAGUAGGUUGUAUAGUU	56	22	both ends	ssc-let-7a	22
F3024_x56	UGAGGGAGUAGGUUGUAUAGUUA	56	23	three primer and nucleotide variant	ssc-let-7a	22
F3048_x55	GAGGUAGUAGGUUGUAUAG	55	19	both ends	ssc-let-7a	22
F3053_x55	UGAGGUAGUAGGUUUUAUAGUU	55	22	mature miRNA and nucleotide variant	ssc-let-7a	22
F3269_x51	GAGGUAGUAGGUUGUAUA	51	18	both ends	ssc-let-7a	22
F3254_x51	UGAGUAGUAGGUUGUAUAGUU	51	21	both ends	ssc-let-7a	22
F3340_x50	UGAGGUAGUAGGUUGUAUAGUUC	50	23	three primer	ssc-let-7a	22
F3394_x49	UGAGGUAGUAUGUUGUAUAGUU	49	22	mature miRNA and nucleotide variant	ssc-let-7a	22
F3690_x45	UAAGGUAGUAGGUUGUAUAGUU	45	22	both ends	ssc-let-7a	22
F4073_x41	UGAGGUACUAGGUUGUAUAGUU	41	22	mature miRNA and nucleotide variant	ssc-let-7a	22
F4036_x41	UGAGGUAGUAGGUUGUAAAGUUA	41	23	three primer and nucleotide variant	ssc-let-7a	22
F4213_x39	UGAGGUAGUAGGUUGUAUAU	39	20	three primer	ssc-let-7a	22
F4337_x38	UGAGGUAGUAGGUUGUAUAUUUA	38	23	three primer	ssc-let-7a	22
F4378_x38	UGAGGUAGUAGGUUGUAUACUU	38	22	three primer	ssc-let-7a	22
F4341_x38	UGAGGUAGUAGGUUGUAAAGUUU	38	23	three primer and nucleotide variant	ssc-let-7a	22
F4540_x37	UGAAGUAGUAGGUUGUAUAGUU	37	22	both ends	ssc-let-7a	22
F4511_x37	UGAGGUAGUAGGUUGUAUAGUUGU	37	24	three primer	ssc-let-7a	22
F4555_x36	GAGGUAGUAGGUUGUAUAGUUAA	36	23	both ends	ssc-let-7a	22
F4587_x36	UGUGGUAGUAGGUUGUAUAGUU	36	22	both ends	ssc-let-7a	22
F4705_x35	UGAGGUAGUAGGUUGUAUAGAA	35	22	three primer	ssc-let-7a	22
F4698_x35	UGAGGUAGUAGGUUGGAUAGU	35	21	three primer and nucleotide variant	ssc-let-7a	22
F4814_x34	GAGGUAGUAGGUUGUAUAGUA	34	21	both ends	ssc-let-7a	22
F4945_x33	UGAGGAAGUAGGUUGUAUAGUU	33	22	mature miRNA and nucleotide variant	ssc-let-7a	22
F5052_x33	UGAGGUAGUAGGUUGUAGAGUUA	33	23	three primer and nucleotide variant	ssc-let-7a	22
F5054_x33	UGAGGUAGUAGGGUGUAUAGU	33	21	three primer and nucleotide variant	ssc-let-7a	22
F5161_x32	UGAGGUAGUAGGUUGUAUAGUUAG	32	24	three primer	ssc-let-7a	22
F5184_x32	UGAGGGAGUAGGUUGUAUAGUUU	32	23	three primer and nucleotide variant	ssc-let-7a	22
F5301_x31	UGAGGUAUUAGGUUGUAUAGUU	31	22	mature miRNA and nucleotide variant	ssc-let-7a	22
F5409_x30	UGAUGUAGUAGGUUGUAUAGUU	30	22	both ends	ssc-let-7a	22
F5449_x30	UGAGGUAGUAGGUUGUAUAGAU	30	22	three primer	ssc-let-7a	22
F5397_x30	UGAGGUGGUAGGUUGUAUAGU	30	21	three primer and nucleotide variant	ssc-let-7a	22
F5600_x29	UGAGGUAGUAGGUGGUAUAGUU	29	22	mature miRNA and nucleotide variant	ssc-let-7a	22
F5584_x29	UGAGGUAGUAGGUUGUUUAGUUA	29	23	three primer and nucleotide variant	ssc-let-7a	22
F5709_x28	UGAGUUAGUAGGUUGUAUAGUU	28	22	mature miRNA and nucleotide variant	ssc-let-7a	22
F5717_x28	UGAGGUAGUUGGUUGUAUAGUU	28	22	mature miRNA and nucleotide variant	ssc-let-7a	22
F5869_x27	AGAGGUAGUAGGUUGUAUAGU	27	21	both ends	ssc-let-7a	22
F5981_x27	UGAGGUAGUAGGUUGGAUAGUUA	27	23	three primer and nucleotide variant	ssc-let-7a	22
F6133_x26	UGAGGUAGUAGGUUGUAUAGG	26	21	three primer	ssc-let-7a	22
F6442_x25	UGAGGUAGUAGGUAGUAUAGUU	25	22	mature miRNA and nucleotide variant	ssc-let-7a	22
F6475_x25	UGAGGUAGUAGGUUAUAUAGUU	25	22	mature miRNA and nucleotide variant	ssc-let-7a	22
F6292_x25	UGAGGUAGUAGGUUGUUUAGU	25	21	three primer and nucleotide variant	ssc-let-7a	22
F6540_x24	UGAGGUAGUAGGUUCUAUAGUU	24	22	mature miRNA and nucleotide variant	ssc-let-7a	22
F6913_x23	UGAGGUAGUAGGUUGUCUAGUUA	23	23	three primer and nucleotide variant	ssc-let-7a	22
F7013_x23	UGAGGUAGUAGGGUGUAUAGUUA	23	23	three primer and nucleotide variant	ssc-let-7a	22
F7080_x22	AGAGGUAGUAGGUUGUAUAGUUU	22	23	both ends	ssc-let-7a	22
F7794_x20	UGAGGUAAUAGGUUGUAUAGUU	20	22	mature miRNA and nucleotide variant	ssc-let-7a	22
F7857_x20	UGAGGUAGUAGGUUGUAUAAA	20	21	three primer	ssc-let-7a	22
F7768_x20	UGAGGUAGUAGGUUGUAUAGUAG	20	23	three primer	ssc-let-7a	22
F8061_x20	UGAGGCAGUAGGUUGUAUAGUUA	20	23	three primer and nucleotide variant	ssc-let-7a	22
F8094_x20	UGAGGUAGUAGGUUGUCUAGU	20	21	three primer and nucleotide variant	ssc-let-7a	22
F8506_x19	GGAGGUAGUAGGUUGUAUAGUU	19	22	both ends	ssc-let-7a	22
F8375_x19	UGAGGUAGUAGGUUGUAUAUUUU	19	23	three primer	ssc-let-7a	22
F8115_x19	UGAGGUAGUAGGUUGUAGAGUUU	19	23	three primer and nucleotide variant	ssc-let-7a	22
F8711_x18	AGGUAGUAGGUUGUAUAGU	18	19	both ends	ssc-let-7a	22
F8865_x18	AGGUAGUAGGUUGUAUAGUUA	18	21	both ends	ssc-let-7a	22
F8823_x18	UGAGGUAGUAGGUUGUAUAGUUAAA	18	25	three primer	ssc-let-7a	22
F8708_x18	UGAGGUAGUAGGUUGUAUAGUGA	18	23	three primer	ssc-let-7a	22
F8672_x18	UGAGGUAGUAGGCUGUAUAGUUA	18	23	three primer and nucleotide variant	ssc-let-7a	22
F8673_x18	UGAGGUAGUAGGUUGGAUAGUUU	18	23	three primer and nucleotide variant	ssc-let-7a	22
F8716_x18	UGAGGUAGUAGGUUGUCUAGUUU	18	23	three primer and nucleotide variant	ssc-let-7a	22
F9204_x17	GUGAGGUAGUAGGUUGUAUAGU	17	22	both ends	ssc-let-7a	22
F9182_x17	UGAGGUUGUAGGUUGUAUAGUU	17	22	mature miRNA and nucleotide variant	ssc-let-7a	22
F9263_x17	UGAGGUCGUAGGUUGUAUAGUU	17	22	mature miRNA and nucleotide variant	ssc-let-7a	22
F9361_x17	UGAGAUAGUAGGUUGUAUAGUU	17	22	mature miRNA and nucleotide variant	ssc-let-7a	22
F9169_x17	UGAGGUAGUAGGAUGUAUAGU	17	21	three primer and nucleotide variant	ssc-let-7a	22
F9738_x16	AGGUAGUAGGUUGUAUAGUUU	16	21	both ends	ssc-let-7a	22
F9957_x16	UGAGGUAGUAGGUUGUAUAGC	16	21	three primer	ssc-let-7a	22
F9456_x16	UGAGGCAGUAGGUUGUAUAGUUU	16	23	three primer and nucleotide variant	ssc-let-7a	22
F9509_x16	UGAGGUGGUAGGUUGUAUAGUUA	16	23	three primer and nucleotide variant	ssc-let-7a	22
F10362_x15	UGAGGUAGUAGGUUCUAUAGU	15	21	three primer and nucleotide variant	ssc-let-7a	22
F10413_x15	UGAGGUAGUAGGUUUUAUAGU	15	21	three primer and nucleotide variant	ssc-let-7a	22
F10483_x15	UGAGGUAGUAGGCUGUAUAGU	15	21	three primer and nucleotide variant	ssc-let-7a	22
F10509_x15	UGAGGCAGUAGGUUGUAUAGU	15	21	three primer and nucleotide variant	ssc-let-7a	22
F10874_x14	UGACGUAGUAGGUUGUAUAGUU	14	22	both ends	ssc-let-7a	22
F10855_x14	UGAGGUAGUAGGUUGUAUAAUU	14	22	three primer	ssc-let-7a	22
F11077_x14	UGAGGUAGUAGGUGUAUAGUUU	14	22	three primer and nucleotide variant	ssc-let-7a	22
F11195_x14	UGAGGUAGUAGGCUGUAUAGUUU	14	23	three primer and nucleotide variant	ssc-let-7a	22
F11908_x13	CUGAGGUAGUAGGUUGUAUAG	13	21	both ends	ssc-let-7a	22
F11957_x13	CGAGGUAGUAGGUUGUAUAGU	13	21	both ends	ssc-let-7a	22
F11969_x13	UAGGUAGUAGGUUGUAUAGUU	13	21	both ends	ssc-let-7a	22
F11586_x13	UGUAGUAGGUUGUAUAGUU	13	19	both ends	ssc-let-7a	22
F11857_x13	UGAGUAGUAGGUUGUAUAGUUA	13	22	both ends	ssc-let-7a	22
F12033_x13	UGAGGUAGUAGGUUGUAUAGUGU	13	23	three primer	ssc-let-7a	22
F11591_x13	UGAGGUAGUGGGUUGUAUAGUUA	13	23	three primer and nucleotide variant	ssc-let-7a	22
F12830_x12	UGGUAGUAGGUUGUAUAGUU	12	20	both ends	ssc-let-7a	22
F12225_x12	UGGGUAGUAGGUUGUAUAGUU	12	21	both ends	ssc-let-7a	22
F12366_x12	UGAGGUAGUCGGUUGUAUAGUU	12	22	mature miRNA and nucleotide variant	ssc-let-7a	22
F12460_x12	UGAGGUAGUAGGUCGUAUAGU	12	21	three primer and nucleotide variant	ssc-let-7a	22
F13963_x11	UCAGGUAGUAGGUUGUAUAGUU	11	22	both ends	ssc-let-7a	22
F13550_x11	UGGGGUAGUAGGUUGUAUAGU	11	21	both ends	ssc-let-7a	22
F14245_x11	UGCGGUAGUAGGUUGUAUAGUU	11	22	both ends	ssc-let-7a	22
F13755_x11	UUGAGGUAGUAGGUUGUAUAGUU	11	23	five primer	ssc-let-7a	22
F14022_x11	UGAGGUAGUAGGUUGUAUAUUA	11	22	three primer	ssc-let-7a	22
F13771_x11	UGAGGUAGUAGGUUGUAUAGGUA	11	23	three primer	ssc-let-7a	22
F13945_x11	UGAGGUAGUAGGUUGUAUAGAAA	11	23	three primer	ssc-let-7a	22
F13779_x11	UGAGGUAGUAGGUUGUAUAGUAAA	11	24	three primer	ssc-let-7a	22
F13990_x11	UGAGGUGGUAGGUUGUAUAGUUU	11	23	three primer and nucleotide variant	ssc-let-7a	22
F14036_x11	UGAGGUAGUAGGUUAUAUAGU	11	21	three primer and nucleotide variant	ssc-let-7a	22
F14457_x10	CGAGGUAGUAGGUUGUAUAGUUU	10	23	both ends	ssc-let-7a	22
F15568_x10	AGAGGUAGUAGGUUGUAUAGUUA	10	23	both ends	ssc-let-7a	22
F15082_x10	UGGGGUAGUAGGUUGUAUAGUUA	10	23	both ends	ssc-let-7a	22
F14556_x10	UCUGAGGUAGUAGGUUGUAUAGUU	10	24	five primer	ssc-let-7a	22
F14969_x10	UGAGGUAGUACGUUGUAUAGUU	10	22	mature miRNA and nucleotide variant	ssc-let-7a	22
F14297_x10	UGAGGUAGUAGGUUGUAUAGGUU	10	23	three primer	ssc-let-7a	22
F14795_x10	UGAGGUAGUAGGGUGUAUAGUUU	10	23	three primer and nucleotide variant	ssc-let-7a	22
F14866_x10	UGAGGUAGUAGGAUGUAUAGUUU	10	23	three primer and nucleotide variant	ssc-let-7a	22
F14898_x10	UGAGGUAGUAGGUGGUAUAGU	10	21	three primer and nucleotide variant	ssc-let-7a	22
F15761_x9	CUGAGGUAGUAGGUUGUAUA	9	20	both ends	ssc-let-7a	22
F16707_x9	UAAGGUAGUAGGUUGUAUAGUUU	9	23	both ends	ssc-let-7a	22
F15983_x9	UGAGGUAGUGGGUUGUAUAGUUU	9	23	three primer and nucleotide variant	ssc-let-7a	22
F16390_x9	UGAGGUAGUAGGUUGUUUAGUUU	9	23	three primer and nucleotide variant	ssc-let-7a	22
F16459_x9	UGAGGUAGUAGGAUGUAUAGUUA	9	23	three primer and nucleotide variant	ssc-let-7a	22
F16921_x9	UGAGGUAGUAGGUGUAUAGUUA	9	22	three primer and nucleotide variant	ssc-let-7a	22
F16759_x9	UGAGGUAGUAGGGUGUAUAG	9	20	three primer and nucleotide variant	ssc-let-7a	22
F18440_x8	GAGGUAGUAGGUUGUAUAGUAA	8	22	both ends	ssc-let-7a	22
F17873_x8	GAGGUAGUAGGUUGUAUAGUUG	8	22	both ends	ssc-let-7a	22
F17937_x8	UUAGGUAGUAGGUUGUAUAGUUA	8	23	both ends	ssc-let-7a	22
F18203_x8	UGAGCUAGUAGGUUGUAUAGUU	8	22	mature miRNA and nucleotide variant	ssc-let-7a	22
F18776_x8	UGAGGUAGUAGGUUGUAUAGCUU	8	23	three primer	ssc-let-7a	22
F18059_x8	UGAGGUAGUAGGUUGUAUAGUCA	8	23	three primer	ssc-let-7a	22
F18471_x8	UGAGGGAGUAGGUUGUAUAGUA	8	22	three primer and nucleotide variant	ssc-let-7a	22
F18898_x8	UGAGGUAGUAGGUCGUAUAGUUU	8	23	three primer and nucleotide variant	ssc-let-7a	22
F18053_x8	UGAGGGAGUAGGUUGUAUAG	8	20	three primer and nucleotide variant	ssc-let-7a	22
F19017_x8	UGAGGUAGUGGGUUGUAUAGU	8	21	three primer and nucleotide variant	ssc-let-7a	22
F19139_x8	UGAGGUACUAGGUUGUAUAGU	8	21	three primer and nucleotide variant	ssc-let-7a	22
F20887_x7	CUGAGGUAGUAGGUUGUAUAGUA	7	23	both ends	ssc-let-7a	22
F20508_x7	CGAGGUAGUAGGUUGUAUAGUUA	7	23	both ends	ssc-let-7a	22
F19460_x7	UAAGGUAGUAGGUUGUAUAGU	7	21	both ends	ssc-let-7a	22
F21600_x7	UGGGGUAGUAGGUUGUAUAGUUU	7	23	both ends	ssc-let-7a	22
F19920_x7	GUGAGGUAGUAGGUUGUAUAGUU	7	23	five primer	ssc-let-7a	22
F20468_x7	UGAGGUAGUAGGUUGUAUAGCUA	7	23	three primer	ssc-let-7a	22
F19664_x7	UGAGGUAGUAGGUCGUAUAGUUA	7	23	three primer and nucleotide variant	ssc-let-7a	22
F22006_x7	UGAGGGAGUAGGUUGUAUA	7	19	three primer and nucleotide variant	ssc-let-7a	22
F20471_x7	UGAGGUAUUAGGUUGUAUAGU	7	21	three primer and nucleotide variant	ssc-let-7a	22
F21376_x7	UGAGAUAGUAGGUUGUAUAGU	7	21	three primer and nucleotide variant	ssc-let-7a	22
F22941_x6	GAGGUAGUAGGUUGUAUAGUUAU	6	23	both ends	ssc-let-7a	22
F23364_x6	GAGGUAGUAGGUUGUAUAGUUUU	6	23	both ends	ssc-let-7a	22
F22917_x6	UUAGGUAGUAGGUUGUAUAGU	6	21	both ends	ssc-let-7a	22
F24337_x6	UAAGGUAGUAGGUUGUAUAGUUA	6	23	both ends	ssc-let-7a	22
F22716_x6	UGCGGUAGUAGGUUGUAUAGU	6	21	both ends	ssc-let-7a	22
F25456_x6	UGAGGUAGUAGGUUGUAUACUUA	6	23	three primer	ssc-let-7a	22
F23187_x6	UGAGGUAGUAGGUUGUAUAGUUUUU	6	25	three primer	ssc-let-7a	22
F22395_x6	UGAGGUAGUAGGUUGUAUAGUCU	6	23	three primer	ssc-let-7a	22
F22666_x6	UGAGGUAGUAGGUUGUAUAGUUUG	6	24	three primer	ssc-let-7a	22
F23545_x6	UGAGGUAGUAGGUUGUAUAGUUAC	6	24	three primer	ssc-let-7a	22
F22988_x6	UGAGGUAGUAGGUUGUAGAGUUAA	6	24	three primer and nucleotide variant	ssc-let-7a	22
F22813_x6	UGAGGUAGUAUGUUGUAUAGUUU	6	23	three primer and nucleotide variant	ssc-let-7a	22
F23081_x6	UGAGGUACUAGGUUGUAUAGUUA	6	23	three primer and nucleotide variant	ssc-let-7a	22
F23811_x6	UGAGGUAGUAUGUUGUAUAGUUA	6	23	three primer and nucleotide variant	ssc-let-7a	22
F24273_x6	UGAGUUAGUAGGUUGUAUAGUUA	6	23	three primer and nucleotide variant	ssc-let-7a	22
F25286_x6	UGAGGUAGUAGGUUCUAUAGUUA	6	23	three primer and nucleotide variant	ssc-let-7a	22
F25332_x6	UGAGGAAGUAGGUUGUAUAGUUA	6	23	three primer and nucleotide variant	ssc-let-7a	22
F26987_x5	UUGAGGUAGUAGGUUGUAUAGU	5	22	both ends	ssc-let-7a	22
F28086_x5	GAGGUAGUAGGUUGUAUAGA	5	20	both ends	ssc-let-7a	22
F29546_x5	UGAGUAGUAGGUUGUAUAGUUU	5	22	both ends	ssc-let-7a	22
F30158_x5	GAGGGAGUAGGUUGUAUAGUU	5	21	both ends and nucleotide variant	ssc-let-7a	22
F26012_x5	CUGAGGUAGUAGGUUGUUUAGUU	5	23	five primer and nucleotide variant	ssc-let-7a	22
F27629_x5	UGAGGUAGUAGGUUGUAUAAAA	5	22	three primer	ssc-let-7a	22
F26944_x5	UGAGGUAGUAGGUUGUAUAGUUUAA	5	25	three primer	ssc-let-7a	22
F28261_x5	UGAGGUAGUAGGUUGUAUAGUUAAU	5	25	three primer	ssc-let-7a	22
F28311_x5	UGAGGUAGUAGGUUGUAUAGUUUAU	5	25	three primer	ssc-let-7a	22
F28553_x5	UGAGGGAGUAGGUUGUAUAGGU	5	22	three primer and nucleotide variant	ssc-let-7a	22
F27587_x5	UGAGGUACUAGGUUGUAUAGUUU	5	23	three primer and nucleotide variant	ssc-let-7a	22
F28269_x5	UGAGGUAGUAGGUUUUAUAGUUU	5	23	three primer and nucleotide variant	ssc-let-7a	22
F28697_x5	UGAGUUAGUAGGUUGUAUAGUUU	5	23	three primer and nucleotide variant	ssc-let-7a	22
F26244_x5	UGAGGAAGUAGGUUGUAUAGU	5	21	three primer and nucleotide variant	ssc-let-7a	22
F27866_x5	UGAGGUAGUUGGUUGUAUAGU	5	21	three primer and nucleotide variant	ssc-let-7a	22
F33287_x4	CUGAGGUAGUAGGUUGUAUAUUU	4	23	both ends	ssc-let-7a	22
F34239_x4	CUGAGGUAGUAGGUUGUAUAGUUAA	4	25	both ends	ssc-let-7a	22
F38180_x4	GAGGUAGUAGGUUGUAUAUUU	4	21	both ends	ssc-let-7a	22
F35387_x4	AGAGGUAGUAGGUUGUAUA	4	19	both ends	ssc-let-7a	22
F33849_x4	GGAGGUAGUAGGUUGUAUAGU	4	21	both ends	ssc-let-7a	22
F35505_x4	UGUAGUAGGUUGUAUAGUUA	4	20	both ends	ssc-let-7a	22
F35736_x4	UGAGGUAGUAGGUUGUAUAGAGA	4	23	three primer	ssc-let-7a	22
F32860_x4	UGAGGUAGUAGGUUGUAUAUA	4	21	three primer	ssc-let-7a	22
F35908_x4	UGAGGUAGUAGGUUGUAUAAU	4	21	three primer	ssc-let-7a	22
F33177_x4	UGAGGUAGUAGGUUGUAUAGCG	4	22	three primer	ssc-let-7a	22
F31833_x4	UGAGGUAGUAGGUUUUAUAUUU	4	22	three primer and nucleotide variant	ssc-let-7a	22
F32266_x4	UGAGGUAGUAGGUUGGAUAGGU	4	22	three primer and nucleotide variant	ssc-let-7a	22
F35541_x4	UGAGGUAGUAGGGUGUAUAGGU	4	22	three primer and nucleotide variant	ssc-let-7a	22
F36203_x4	UGAGGUAGUAGGUUGUAAAGUUAA	4	24	three primer and nucleotide variant	ssc-let-7a	22
F34867_x4	UGAGGUACUAGGUUGUAUAGUA	4	22	three primer and nucleotide variant	ssc-let-7a	22
F33406_x4	UGAGGUAGUUGGUUGUAUAGUUU	4	23	three primer and nucleotide variant	ssc-let-7a	22
F35880_x4	UGAGGAAGUAGGUUGUAUAGUUU	4	23	three primer and nucleotide variant	ssc-let-7a	22
F38794_x4	UGAGGUAGUAGGUUGUUUAGUUG	4	23	three primer and nucleotide variant	ssc-let-7a	22
F39019_x4	UGAGGUAUUAGGUUGUAUAGUUA	4	23	three primer and nucleotide variant	ssc-let-7a	22
F35873_x4	UGAGGUGGUAGGUUGUAUA	4	19	three primer and nucleotide variant	ssc-let-7a	22
F33842_x4	UGAGGUAGUAGGUUGGAUAG	4	20	three primer and nucleotide variant	ssc-let-7a	22
F33937_x4	UGAGGUAGUAGGCUGUAUAG	4	20	three primer and nucleotide variant	ssc-let-7a	22
F36081_x4	UGAGGUAGUCGGUUGUAUAGU	4	21	three primer and nucleotide variant	ssc-let-7a	22
F37749_x4	UGAGGUAGUAGGUAGUAUAGU	4	21	three primer and nucleotide variant	ssc-let-7a	22
F43746_x3	GUGAGGUAGUAGGUUGUAUA	3	20	both ends	ssc-let-7a	22
F47183_x3	CUGAGGUAGUAGGUUGUAUAGUUAU	3	25	both ends	ssc-let-7a	22
F40127_x3	CUGAGGUAGUAGGUUGUAUAGUUG	3	24	both ends	ssc-let-7a	22
F51621_x3	AGAGGUAGUAGGUUGUAUAG	3	20	both ends	ssc-let-7a	22
F45760_x3	GGAGGUAGUAGGUUGUAUAGUUA	3	23	both ends	ssc-let-7a	22
F53190_x3	GGUAGUAGGUUGUAUAGU	3	18	both ends	ssc-let-7a	22
F46373_x3	UGUGGUAGUAGGUUGUAUAGU	3	21	both ends	ssc-let-7a	22
F44455_x3	UGCGGUAGUAGGUUGUAUAGUUA	3	23	both ends	ssc-let-7a	22
F45598_x3	UGCGGUAGUAGGUUGUAUAGUUU	3	23	both ends	ssc-let-7a	22
F41163_x3	UCUGUAGUAGGUUGUAUAGUU	3	21	both ends	ssc-let-7a	22
F40257_x3	GAGGUGGUAGGUUGUAUAGUU	3	21	both ends and nucleotide variant	ssc-let-7a	22
F53615_x3	AUGAGGUAGUAGGUUGUAUAGUU	3	23	five primer	ssc-let-7a	22
F45510_x3	UGAGGUAGUAGGUUGUAUACUUU	3	23	three primer	ssc-let-7a	22
F42522_x3	UGAGGUAGUAGGUUGUAUAGUAUAA	3	25	three primer	ssc-let-7a	22
F42158_x3	UGAGGUAGUAGGUUGUAUAGUUAAAA	3	26	three primer	ssc-let-7a	22
F42152_x3	UGAGGUAGUAGGUUGUAUAUUG	3	22	three primer	ssc-let-7a	22
F48339_x3	UGAGGUAGUAGGUUGUAUAGUAUU	3	24	three primer	ssc-let-7a	22
F52470_x3	UGAGGUAGUAGGUUGUAUAGUAUA	3	24	three primer	ssc-let-7a	22
F47675_x3	UGAGGUAGUAGGUUGUAUAGUUCU	3	24	three primer	ssc-let-7a	22
F48817_x3	UGAGGUCGUAGGUUGUAUAUUU	3	22	three primer and nucleotide variant	ssc-let-7a	22
F52677_x3	UGAGGUAGUAGGCUGUAUAGGU	3	22	three primer and nucleotide variant	ssc-let-7a	22
F41857_x3	UGAGGGAGUAGGUUGUAUAGUUAA	3	24	three primer and nucleotide variant	ssc-let-7a	22
F53284_x3	UGAGGUAGUAGGUUGUCUAGUUAA	3	24	three primer and nucleotide variant	ssc-let-7a	22
F49793_x3	UGAGGGAGUAGGUUGUAUAGA	3	21	three primer and nucleotide variant	ssc-let-7a	22
F42487_x3	UGAGGUAGUAGGUUGUUUAGUA	3	22	three primer and nucleotide variant	ssc-let-7a	22
F46264_x3	UGAGGUAGUAGGUUGUCUAGUA	3	22	three primer and nucleotide variant	ssc-let-7a	22
F53122_x3	UGAGGUAGUAGGGUGUAUAGUA	3	22	three primer and nucleotide variant	ssc-let-7a	22
F42658_x3	UGAGGGAGUAGGUUGUAUAGUUG	3	23	three primer and nucleotide variant	ssc-let-7a	22
F42893_x3	UGAGGUAGUAGGUUGUAGAGUUG	3	23	three primer and nucleotide variant	ssc-let-7a	22
F46184_x3	UGAGGUAGUAGGUUUUAUAGUUA	3	23	three primer and nucleotide variant	ssc-let-7a	22
F46284_x3	UGAGGUAGUAGGUUAUAUAGUUA	3	23	three primer and nucleotide variant	ssc-let-7a	22
F49579_x3	UGAGGUAGUAGGUGGUAUAGUUA	3	23	three primer and nucleotide variant	ssc-let-7a	22
F53338_x3	UGAGGUUGUAGGUUGUAUAGUUA	3	23	three primer and nucleotide variant	ssc-let-7a	22
F54855_x3	UGAGGUAUUAGGUUGUAUAGUUU	3	23	three primer and nucleotide variant	ssc-let-7a	22
F47906_x3	UGAGGUAGUAGGUCGUAUA	3	19	three primer and nucleotide variant	ssc-let-7a	22
F54815_x3	UGAGGUAGUAGGUGGUAUA	3	19	three primer and nucleotide variant	ssc-let-7a	22
F50858_x3	UGAGGUAGUAGGUUUUAUAG	3	20	three primer and nucleotide variant	ssc-let-7a	22
F59805_x2	GUGAGGUAGUAGGUUGUAUAG	2	21	both ends	ssc-let-7a	22
F67526_x2	CUGAGGUAGUAGGUUGUAUAGUAA	2	24	both ends	ssc-let-7a	22
F75395_x2	CUGAGGUAGUAGGUUGUAUAGUUAUU	2	26	both ends	ssc-let-7a	22
F68801_x2	CUGAGGUAGUAGGUUGUAUAGUUUU	2	25	both ends	ssc-let-7a	22
F84531_x2	UCUGAGGUAGUAGGUUGUAUAGUUU	2	25	both ends	ssc-let-7a	22
F91956_x2	GAGGUAGUAGGUUGUAUAA	2	19	both ends	ssc-let-7a	22
F74993_x2	CGAGGUAGUAGGUUGUAUAG	2	20	both ends	ssc-let-7a	22
F88445_x2	GAGGUAGUAGGUUGUAUAGUAU	2	22	both ends	ssc-let-7a	22
F83802_x2	GAGGUAGUAGGUUGUAUAGUUUA	2	23	both ends	ssc-let-7a	22
F56759_x2	AGAGGUAGUAGGUUGUAUAGUUG	2	23	both ends	ssc-let-7a	22
F83359_x2	UAAGGUAGUAGGUUGUAUAG	2	20	both ends	ssc-let-7a	22
F77973_x2	AGGUAGUAGGUUGUAUAGUA	2	20	both ends	ssc-let-7a	22
F80714_x2	UUAGGUAGUAGGUUGUAUAGUA	2	22	both ends	ssc-let-7a	22
F74416_x2	UAGGUAGUAGGUUGUAUAGUUA	2	22	both ends	ssc-let-7a	22
F81664_x2	UAAGGUAGUAGGUUGUAUAGUUAA	2	24	both ends	ssc-let-7a	22
F81854_x2	UCAGGUAGUAGGUUGUAUAGUUA	2	23	both ends	ssc-let-7a	22
F66502_x2	UGGUAGUAGGUUGUAUAGU	2	19	both ends	ssc-let-7a	22
F57554_x2	GGUAGUAGGUUGUAUAGUUGA	2	21	both ends	ssc-let-7a	22
F63460_x2	GGUAGUAGGUUGUAUAGUU	2	19	both ends	ssc-let-7a	22
F74146_x2	UGGUAGUAGGUUGUAUAGUUA	2	21	both ends	ssc-let-7a	22
F86710_x2	UGUGGUAGUAGGUUGUAUAGUUU	2	23	both ends	ssc-let-7a	22
F58174_x2	UCUGGUAGUAGGUUGUAUAGUU	2	22	both ends	ssc-let-7a	22
F83361_x2	AGUAGUAGGUUGUAUAGUU	2	19	both ends	ssc-let-7a	22
F72063_x2	UGAGUAGUAGGUUGUAUAGUUG	2	22	both ends	ssc-let-7a	22
F55599_x2	CUGAGGUAGUAGGUUGUCUAGUUU	2	24	both ends and nucleotide variant	ssc-let-7a	22
F75647_x2	GAGGUAGUAGGUUGUUUAGUAA	2	22	both ends and nucleotide variant	ssc-let-7a	22
F92564_x2	GAGGUGGUAGGUUGUAUAGUUA	2	22	both ends and nucleotide variant	ssc-let-7a	22
F89102_x2	GAGGUAUUAGGUUGUAUAGUU	2	21	both ends and nucleotide variant	ssc-let-7a	22
F92530_x2	GAGGUAGUAGGUUGUUUAGUU	2	21	both ends and nucleotide variant	ssc-let-7a	22
F57274_x2	GGAGGUAGUAGGUGGUAUAGUU	2	22	both ends and nucleotide variant	ssc-let-7a	22
F63305_x2	GGAGGGAGUAGGUUGUAUAGUU	2	22	both ends and nucleotide variant	ssc-let-7a	22
F78556_x2	AGAGGUGGUAGGUUGUAUAGUU	2	22	both ends and nucleotide variant	ssc-let-7a	22
F73001_x2	UGUGGUAGUAGGUUGUACAGUUA	2	23	both ends and nucleotide variant	ssc-let-7a	22
F97346_x2	UGGGGUAGUAGGUUGUUUAGUU	2	22	both ends and nucleotide variant	ssc-let-7a	22
F70149_x2	UGAGGUAGUAGGUUGUAUAUUUG	2	23	three primer	ssc-let-7a	22
F76936_x2	UGAGGUAGUAGGUUGUAUAAUUA	2	23	three primer	ssc-let-7a	22
F77513_x2	UGAGGUAGUAGGUUGUAUAAAGA	2	23	three primer	ssc-let-7a	22
F94132_x2	UGAGGUAGUAGGUUGUAUAAAAA	2	23	three primer	ssc-let-7a	22
F63893_x2	UGAGGUAGUAGGUUGUAUAGCUAA	2	24	three primer	ssc-let-7a	22
F73154_x2	UGAGGUAGUAGGUUGUAUAGUAAAU	2	25	three primer	ssc-let-7a	22
F87548_x2	UGAGGUAGUAGGUUGUAUAGUGUAG	2	25	three primer	ssc-let-7a	22
F56227_x2	UGAGGUAGUAGGUUGUAUAGUUGUAG	2	26	three primer	ssc-let-7a	22
F78144_x2	UGAGGUAGUAGGUUGUAUAGUUUAGC	2	26	three primer	ssc-let-7a	22
F57732_x2	UGAGGUAGUAGGUUGUAUAUAA	2	22	three primer	ssc-let-7a	22
F61933_x2	UGAGGUAGUAGGUUGUAUAAGA	2	22	three primer	ssc-let-7a	22
F79359_x2	UGAGGUAGUAGGUUGUAUAUGU	2	22	three primer	ssc-let-7a	22
F70192_x2	UGAGGUAGUAGGUUGUAUAGUAAU	2	24	three primer	ssc-let-7a	22
F79532_x2	UGAGGUAGUAGGUUGUAUAGUAGA	2	24	three primer	ssc-let-7a	22
F73733_x2	UGAGGUAGUAGGUUGUAUAGUUCGC	2	25	three primer	ssc-let-7a	22
F78778_x2	UGAGGUAGUAGGUUGUAUAGUUCGU	2	25	three primer	ssc-let-7a	22
F87000_x2	UGAGGUAGUAGGUUGUAUAGUUAUU	2	25	three primer	ssc-let-7a	22
F87825_x2	UGAGGUAGUAGGUUGUAUAGUUGAA	2	25	three primer	ssc-let-7a	22
F88506_x2	UGAGGUAGUAGGUUGUAUAGUUUAG	2	25	three primer	ssc-let-7a	22
F89139_x2	UGAGGUAGUAGGUUGUAUAGUUAUA	2	25	three primer	ssc-let-7a	22
F55088_x2	UGAGGUAGUAGGUUGUAUAGGA	2	22	three primer	ssc-let-7a	22
F84463_x2	UGAGGUAGUAGGUUGUAUAGUUCA	2	24	three primer	ssc-let-7a	22
F95819_x2	UGAGGUAGUAGGUUGUAUAGUUUC	2	24	three primer	ssc-let-7a	22
F73268_x2	UGAGGUAGUAGGUUGUAUAC	2	20	three primer	ssc-let-7a	22
F87472_x2	UGAGGGAGUAGGUUGUAUAGGUA	2	23	three primer and nucleotide variant	ssc-let-7a	22
F91890_x2	UGAGGUAGUAGGAUGUAUAGAU	2	22	three primer and nucleotide variant	ssc-let-7a	22
F65556_x2	UGAGCUAGUAGGUUGUAUAGUAU	2	23	three primer and nucleotide variant	ssc-let-7a	22
F70435_x2	UGAGGUAGUAGGUUGGAUAGUGU	2	23	three primer and nucleotide variant	ssc-let-7a	22
F55965_x2	UGAGGUAGUAGGUUGUUUAGUUAA	2	24	three primer and nucleotide variant	ssc-let-7a	22
F66503_x2	UGAGGUAGUAGGUGUAUAGUUAA	2	23	three primer and nucleotide variant	ssc-let-7a	22
F76994_x2	UGAGGUAGUAGGUUGUAAAGUUAU	2	24	three primer and nucleotide variant	ssc-let-7a	22
F84860_x2	UGAGGUAGUAGGGUGUAUAGG	2	21	three primer and nucleotide variant	ssc-let-7a	22
F61752_x2	UGAGGUAGUGGGUUGUAUAGUA	2	22	three primer and nucleotide variant	ssc-let-7a	22
F65527_x2	UGAGGUAGUAGGUUGGAUAGUA	2	22	three primer and nucleotide variant	ssc-let-7a	22
F79984_x2	UGAGGUGGUAGGUUGUAUAGUA	2	22	three primer and nucleotide variant	ssc-let-7a	22
F89349_x2	UGAGGUAGUAGGCUGUAUAGUA	2	22	three primer and nucleotide variant	ssc-let-7a	22
F96378_x2	UGAGGUAGUAGGGUGUAUAGUG	2	22	three primer and nucleotide variant	ssc-let-7a	22
F63186_x2	UGAGGUCGUAGGUUGUAUAGUUA	2	23	three primer and nucleotide variant	ssc-let-7a	22
F64279_x2	UGAGGUAGUAGGUUCUAUAGUUU	2	23	three primer and nucleotide variant	ssc-let-7a	22
F65372_x2	UGAGGUAGUUGGUUGUAUAGUUA	2	23	three primer and nucleotide variant	ssc-let-7a	22
F66274_x2	UGAGGUAGUAGGUAGUAUAGUUU	2	23	three primer and nucleotide variant	ssc-let-7a	22
F66677_x2	UGAGGUAGUCGGUUGUAUAGUUA	2	23	three primer and nucleotide variant	ssc-let-7a	22
F69256_x2	UGAGAUAGUAGGUUGUAUAGUUU	2	23	three primer and nucleotide variant	ssc-let-7a	22
F70290_x2	UGAGGUAGUAGGUGUAUAGUUG	2	22	three primer and nucleotide variant	ssc-let-7a	22
F76882_x2	UGAGGUAGUAGGUUGUAAAGUUG	2	23	three primer and nucleotide variant	ssc-let-7a	22
F84464_x2	UGAGGUAGUAGGUAGUAUAGUUA	2	23	three primer and nucleotide variant	ssc-let-7a	22
F87568_x2	UGAGGUGGUAGGUUGUAUAGUUG	2	23	three primer and nucleotide variant	ssc-let-7a	22
F89393_x2	UGAGGUAGUAGGUUGUCUAGUUG	2	23	three primer and nucleotide variant	ssc-let-7a	22
F94787_x2	UGAGGUAAUAGGUUGUAUAGUUA	2	23	three primer and nucleotide variant	ssc-let-7a	22
F95314_x2	UGAGAUAGUAGGUUGUAUAGUUA	2	23	three primer and nucleotide variant	ssc-let-7a	22
F56043_x2	UGAGGUAGUAGGAUGUAUA	2	19	three primer and nucleotide variant	ssc-let-7a	22
F60261_x2	UGAGGUAGUAGGUUAUAUA	2	19	three primer and nucleotide variant	ssc-let-7a	22
F94837_x2	UGAGGUAUUAGGUUGUAUA	2	19	three primer and nucleotide variant	ssc-let-7a	22
F62712_x2	UGAGGCAGUAGGUUGUAUAG	2	20	three primer and nucleotide variant	ssc-let-7a	22
F71466_x2	UGAGGUAGUAGGUUAUAUAG	2	20	three primer and nucleotide variant	ssc-let-7a	22
F94547_x2	UGAGGUGGUAGGUUGUAUAG	2	20	three primer and nucleotide variant	ssc-let-7a	22
F77433_x2	UGAGUUAGUAGGUUGUAUAGU	2	21	three primer and nucleotide variant	ssc-let-7a	22
F216726_x1	GUGAGGUAGUAGGUUGUAUAUUU	1	23	both ends	ssc-let-7a	22
F232747_x1	GUGAGGUAGUAGGUUGUAUAA	1	21	both ends	ssc-let-7a	22
F124354_x1	UUGAGGUAGUAGGUUGUAUA	1	20	both ends	ssc-let-7a	22
F158704_x1	GGCUGAGGUAGUAGGUUGUAUA	1	22	both ends	ssc-let-7a	22
F154774_x1	CUGAGGUAGUAGGUUGUAUAGAA	1	23	both ends	ssc-let-7a	22
F272510_x1	GUGAGGUAGUAGGUUGUAUAGAA	1	23	both ends	ssc-let-7a	22
F106345_x1	UUGAGGUAGUAGGUUGUAUAG	1	21	both ends	ssc-let-7a	22
F333173_x1	UUUGAGGUAGUAGGUUGUAUAG	1	22	both ends	ssc-let-7a	22
F110814_x1	UGUGAGGUAGUAGGUUGUAUAGU	1	23	both ends	ssc-let-7a	22
F160432_x1	UCUGAGGUAGUAGGUUGUAUAGU	1	23	both ends	ssc-let-7a	22
F97933_x1	UUUGAGGUAGUAGGUUGUAUAGU	1	23	both ends	ssc-let-7a	22
F278108_x1	CUGAGGUAGUAGGUUGUAUAGUUUA	1	25	both ends	ssc-let-7a	22
F348273_x1	UUGAGGUAGUAGGUUGUAUAGUUAU	1	25	both ends	ssc-let-7a	22
F361402_x1	CUGAGGUAGUAGGUUGUAUAGUUGA	1	25	both ends	ssc-let-7a	22
F161941_x1	AUGAGGUAGUAGGUUGUAUAGUUU	1	24	both ends	ssc-let-7a	22
F226874_x1	UUGAGGUAGUAGGUUGUAUAGUUA	1	24	both ends	ssc-let-7a	22
F257117_x1	UUGAGGUAGUAGGUUGUAUAGUUU	1	24	both ends	ssc-let-7a	22
F222923_x1	GAGGUAGUAGGUUGUAUACUU	1	21	both ends	ssc-let-7a	22
F184801_x1	GAGGUAGUAGGUUGUAUAUU	1	20	both ends	ssc-let-7a	22
F218952_x1	GAGGUAGUAGGUUGUAUAAA	1	20	both ends	ssc-let-7a	22
F244643_x1	GAGGUAGUAGGUUGUAUAU	1	19	both ends	ssc-let-7a	22
F334120_x1	AGAGGUAGUAGGUUGUAUAUUU	1	22	both ends	ssc-let-7a	22
F341256_x1	CGAGGUAGUAGGUUGUAUAA	1	20	both ends	ssc-let-7a	22
F182703_x1	GAGGUAGUAGGUUGUAUAGAAA	1	22	both ends	ssc-let-7a	22
F155618_x1	GAGGUAGUAGGUUGUAUAGGU	1	21	both ends	ssc-let-7a	22
F285474_x1	GAGGUAGUAGGUUGUAUAGAA	1	21	both ends	ssc-let-7a	22
F142470_x1	AGAGGUAGUAGGUUGUAUAGG	1	21	both ends	ssc-let-7a	22
F301439_x1	GAGGUAGUAGGUUGUAUAGUAAA	1	23	both ends	ssc-let-7a	22
F253106_x1	GAGGUAGUAGGUUGUAUAGUGU	1	22	both ends	ssc-let-7a	22
F398034_x1	GAGGUAGUAGGUUGUAUAGUGA	1	22	both ends	ssc-let-7a	22
F157458_x1	GAGGUAGUAGGUUGUAUAGUC	1	21	both ends	ssc-let-7a	22
F287912_x1	GAGGUAGUAGGUUGUAUAGUG	1	21	both ends	ssc-let-7a	22
F117566_x1	AGAGGUAGUAGGUUGUAUAGUA	1	22	both ends	ssc-let-7a	22
F167935_x1	AGAGGUAGUAGGUUGUAUAGUG	1	22	both ends	ssc-let-7a	22
F204501_x1	GAGGUAGUAGGUUGUAUAGUUAG	1	23	both ends	ssc-let-7a	22
F302523_x1	GAGGUAGUAGGUUGUAUAGUUGA	1	23	both ends	ssc-let-7a	22
F171123_x1	AGAGGUAGUAGGUUGUAUAGUUAC	1	24	both ends	ssc-let-7a	22
F213096_x1	AGAGGUAGUAGGUUGUAUAGUUAU	1	24	both ends	ssc-let-7a	22
F236094_x1	AGAGGUAGUAGGUUGUAUAGUUAA	1	24	both ends	ssc-let-7a	22
F238558_x1	AGAGGUAGUAGGUUGUAUAGUUUA	1	24	both ends	ssc-let-7a	22
F288886_x1	GGAGGUAGUAGGUUGUAUAGUUUU	1	24	both ends	ssc-let-7a	22
F119766_x1	GGAGGUAGUAGGUUGUAUAGUUU	1	23	both ends	ssc-let-7a	22
F357706_x1	GCGAGGUAGUAGGUUGUAUAGUU	1	23	both ends	ssc-let-7a	22
F215579_x1	AGGUAGUAGGUUGUAUAG	1	18	both ends	ssc-let-7a	22
F201993_x1	UAGGUAGUAGGUUGUAUAG	1	19	both ends	ssc-let-7a	22
F130223_x1	UAAGGUAGUAGGUUGUAUAGA	1	21	both ends	ssc-let-7a	22
F241459_x1	UCAGGUAGUAGGUUGUAUAG	1	20	both ends	ssc-let-7a	22
F125253_x1	UCAGGUAGUAGGUUGUAUAGUA	1	22	both ends	ssc-let-7a	22
F342533_x1	UCAGGUAGUAGGUUGUAUAGU	1	21	both ends	ssc-let-7a	22
F150324_x1	AGGUAGUAGGUUGUAUAGUUUG	1	22	both ends	ssc-let-7a	22
F231740_x1	AGGUAGUAGGUUGUAUAGUUAA	1	22	both ends	ssc-let-7a	22
F368348_x1	AGGUAGUAGGUUGUAUAGUUG	1	21	both ends	ssc-let-7a	22
F164369_x1	UAGGUAGUAGGUUGUAUAGUUU	1	22	both ends	ssc-let-7a	22
F387914_x1	UUAGGUAGUAGGUUGUAUAGUUAA	1	24	both ends	ssc-let-7a	22
F105728_x1	UCAGGUAGUAGGUUGUAUAGUUG	1	23	both ends	ssc-let-7a	22
F259321_x1	UUAGGUAGUAGGUUGUAUAGUUU	1	23	both ends	ssc-let-7a	22
F251600_x1	CUAGGUAGUAGGUUGUAUAGUU	1	22	both ends	ssc-let-7a	22
F304124_x1	CUUAGGUAGUAGGUUGUAUAGUU	1	23	both ends	ssc-let-7a	22
F332853_x1	UGGUAGUAGGUUGUAUAGUA	1	20	both ends	ssc-let-7a	22
F250413_x1	UGGGUAGUAGGUUGUAUAGU	1	20	both ends	ssc-let-7a	22
F281900_x1	GGGGUAGUAGGUUGUAUAGU	1	20	both ends	ssc-let-7a	22
F196734_x1	UGCGGUAGUAGGUUGUAUAGUA	1	22	both ends	ssc-let-7a	22
F228231_x1	UGGGGUAGUAGGUUGUAUAGUA	1	22	both ends	ssc-let-7a	22
F234748_x1	CGGGGUAGUAGGUUGUAUAGUA	1	22	both ends	ssc-let-7a	22
F298821_x1	UCUGGUAGUAGGUUGUAUAGU	1	21	both ends	ssc-let-7a	22
F337394_x1	GGUAGUAGGUUGUAUAGUUA	1	20	both ends	ssc-let-7a	22
F159570_x1	UGGUAGUAGGUUGUAUAGUUU	1	21	both ends	ssc-let-7a	22
F222488_x1	GGGGUAGUAGGUUGUAUAGUUAA	1	23	both ends	ssc-let-7a	22
F296358_x1	UGGGUAGUAGGUUGUAUAGUUA	1	22	both ends	ssc-let-7a	22
F332197_x1	GGGGUAGUAGGUUGUAUAGUUA	1	22	both ends	ssc-let-7a	22
F165486_x1	GGGGUAGUAGGUUGUAUAGUU	1	21	both ends	ssc-let-7a	22
F353082_x1	GCGGUAGUAGGUUGUAUAGUU	1	21	both ends	ssc-let-7a	22
F252422_x1	UGUGGUAGUAGGUUGUAUAGUUA	1	23	both ends	ssc-let-7a	22
F276532_x1	UAUGGUAGUAGGUUGUAUAGUU	1	22	both ends	ssc-let-7a	22
F393595_x1	GUAGUAGGUUGUAUAGUUU	1	19	both ends	ssc-let-7a	22
F336402_x1	GUAGUAGGUUGUAUAGUU	1	18	both ends	ssc-let-7a	22
F230425_x1	UGUAGUAGGUUGUAUAGUUU	1	20	both ends	ssc-let-7a	22
F391534_x1	CGUAGUAGGUUGUAUAGUU	1	19	both ends	ssc-let-7a	22
F293133_x1	CUGUAGUAGGUUGUAUAGUU	1	20	both ends	ssc-let-7a	22
F382473_x1	GAGUAGUAGGUUGUAUAGUU	1	20	both ends	ssc-let-7a	22
F203026_x1	UCUGUAGUAGGUUGUAUAGUUA	1	22	both ends	ssc-let-7a	22
F283619_x1	UUUGUAGUAGGUUGUAUAGUU	1	21	both ends	ssc-let-7a	22
F308415_x1	GAAGUAGUAGGUUGUAUAGUU	1	21	both ends	ssc-let-7a	22
F123659_x1	GAGGUAGUAGGGUGUAUAAUU	1	21	both ends and nucleotide variant	ssc-let-7a	22
F173690_x1	CGAGGUAGUAGGGUGUAUA	1	19	both ends and nucleotide variant	ssc-let-7a	22
F197972_x1	UGAUGUAGUAGGUUGUUUAGUU	1	22	both ends and nucleotide variant	ssc-let-7a	22
F293914_x1	UGAUGUAGUAUGUUGUAUAGUU	1	22	both ends and nucleotide variant	ssc-let-7a	22
F332464_x1	UCCUGUAGUAGGUUGUAGAGUU	1	22	both ends and nucleotide variant	ssc-let-7a	22
F234517_x1	CUGAGGCAGUAGGUUGUAUAGU	1	22	both ends and nucleotide variant	ssc-let-7a	22
F158882_x1	GAGGCAGUAGGUUGUAUAG	1	19	both ends and nucleotide variant	ssc-let-7a	22
F116758_x1	GAGGUGGUAGGUUGUAUAGU	1	20	both ends and nucleotide variant	ssc-let-7a	22
F152025_x1	GAGGCAGUAGGUUGUAUAGU	1	20	both ends and nucleotide variant	ssc-let-7a	22
F175536_x1	GAGGUAGUAGGUUGUCUAGU	1	20	both ends and nucleotide variant	ssc-let-7a	22
F182521_x1	GAGGUAGUGGGUUGUAUAGU	1	20	both ends and nucleotide variant	ssc-let-7a	22
F242828_x1	GAGGUACUAGGUUGUAUAGU	1	20	both ends and nucleotide variant	ssc-let-7a	22
F262674_x1	GAGGAAGUAGGUUGUAUAGU	1	20	both ends and nucleotide variant	ssc-let-7a	22
F319909_x1	GAGGUAAUAGGUUGUAUAGU	1	20	both ends and nucleotide variant	ssc-let-7a	22
F205097_x1	AGAGGUAGUAGGGUGUAUAGU	1	21	both ends and nucleotide variant	ssc-let-7a	22
F263707_x1	AGAGGUAGUAGGUUGUUUAGU	1	21	both ends and nucleotide variant	ssc-let-7a	22
F186886_x1	GAGGUAGUAGGUUGUUUAGUUA	1	22	both ends and nucleotide variant	ssc-let-7a	22
F210651_x1	GAGGUAGUAGGUGGUAUAGUUU	1	22	both ends and nucleotide variant	ssc-let-7a	22
F341796_x1	GAGGUAGUAGGUUGUCUAGUUU	1	22	both ends and nucleotide variant	ssc-let-7a	22
F365976_x1	GAGGUACUAGGUUGUAUAGUUA	1	22	both ends and nucleotide variant	ssc-let-7a	22
F204911_x1	GAGGUAGUAGGUUGUCUAGUU	1	21	both ends and nucleotide variant	ssc-let-7a	22
F256152_x1	GAGGUAGUCGGUUGUAUAGUU	1	21	both ends and nucleotide variant	ssc-let-7a	22
F271158_x1	GAGGAAGUAGGUUGUAUAGUU	1	21	both ends and nucleotide variant	ssc-let-7a	22
F273023_x1	GAGGUAGUAGGUUGUAGAGUU	1	21	both ends and nucleotide variant	ssc-let-7a	22
F287583_x1	GAGGUAGUAGGUUGUAAAGUU	1	21	both ends and nucleotide variant	ssc-let-7a	22
F305270_x1	GAGGUAGUGGGUUGUAUAGUU	1	21	both ends and nucleotide variant	ssc-let-7a	22
F319786_x1	GAGGUACUAGGUUGUAUAGUU	1	21	both ends and nucleotide variant	ssc-let-7a	22
F335412_x1	GAGGUAGUAGGGUGUAUAGUU	1	21	both ends and nucleotide variant	ssc-let-7a	22
F361798_x1	GAGGUAGUAGGCUGUAUAGUU	1	21	both ends and nucleotide variant	ssc-let-7a	22
F390645_x1	GAGGUAGUAGGAUGUAUAGUU	1	21	both ends and nucleotide variant	ssc-let-7a	22
F112805_x1	AGAGGUAGUAGGUUGUUUAGUUA	1	23	both ends and nucleotide variant	ssc-let-7a	22
F291418_x1	GGAGGUAGUAGGGUGUAUAGUUA	1	23	both ends and nucleotide variant	ssc-let-7a	22
F168960_x1	AGAGGUAAUAGGUUGUAUAGUU	1	22	both ends and nucleotide variant	ssc-let-7a	22
F182122_x1	AGAGGUAGUAGGGUGUAUAGUU	1	22	both ends and nucleotide variant	ssc-let-7a	22
F192504_x1	AGAGGUAGUAGGUUGUCUAGUU	1	22	both ends and nucleotide variant	ssc-let-7a	22
F239364_x1	CGAGGUAGUAGGUUGUUUAGUU	1	22	both ends and nucleotide variant	ssc-let-7a	22
F262220_x1	CGAGGGAGUAGGUUGUAUAGUU	1	22	both ends and nucleotide variant	ssc-let-7a	22
F299898_x1	AGAGGUAGUCGGUUGUAUAGUU	1	22	both ends and nucleotide variant	ssc-let-7a	22
F301872_x1	GGAGGUAGUAGGGUGUAUAGUU	1	22	both ends and nucleotide variant	ssc-let-7a	22
F359553_x1	CGAGGUAGUAGGUGGUAUAGUU	1	22	both ends and nucleotide variant	ssc-let-7a	22
F361282_x1	AGAGGUAGUAGGAUGUAUAGUU	1	22	both ends and nucleotide variant	ssc-let-7a	22
F368936_x1	AGAGGUAUUAGGUUGUAUAGUU	1	22	both ends and nucleotide variant	ssc-let-7a	22
F382074_x1	AGAGGUAGUAGGUUGUUUAGUU	1	22	both ends and nucleotide variant	ssc-let-7a	22
F177836_x1	AGGUAGUAGGUUUUAUAGUUA	1	21	both ends and nucleotide variant	ssc-let-7a	22
F256518_x1	AGGUAGUAGGUUUUAUAGUU	1	20	both ends and nucleotide variant	ssc-let-7a	22
F263749_x1	UUAGGUAGUAUGUUGUAUAGUUUU	1	24	both ends and nucleotide variant	ssc-let-7a	22
F228486_x1	UUAGGUAGUAGGUUGUCUAGUU	1	22	both ends and nucleotide variant	ssc-let-7a	22
F229320_x1	UGGGGUAGUAGGUUGUAAAGUU	1	22	both ends and nucleotide variant	ssc-let-7a	22
F245427_x1	UGCGGUAGUCGGUUGUAUAGUU	1	22	both ends and nucleotide variant	ssc-let-7a	22
F272903_x1	UGUGGUAGUAGGUUGUACAGUU	1	22	both ends and nucleotide variant	ssc-let-7a	22
F370251_x1	UGGGGUAGUGGGUUGUAUAGUU	1	22	both ends and nucleotide variant	ssc-let-7a	22
F241601_x1	AAUGAGGUAGUAGGUUGUAUAGUU	1	24	five primer	ssc-let-7a	22
F148323_x1	CUGAGGUAGUAGGCUGUAUAGUU	1	23	five primer and nucleotide variant	ssc-let-7a	22
F156713_x1	CUGAGGCAGUAGGUUGUAUAGUU	1	23	five primer and nucleotide variant	ssc-let-7a	22
F160612_x1	UUGAGGUAGUAGGUUGUCUAGUU	1	23	five primer and nucleotide variant	ssc-let-7a	22
F202994_x1	CUGAGGUAGUAGGGUGUAUAGUU	1	23	five primer and nucleotide variant	ssc-let-7a	22
F259012_x1	CUGAGGUAGUAGGUUGUCUAGUU	1	23	five primer and nucleotide variant	ssc-let-7a	22
F275667_x1	CUGAGGUAGUAGGUGGUAUAGUU	1	23	five primer and nucleotide variant	ssc-let-7a	22
F389472_x1	CUGAGGUAGUAUGUUGUAUAGUU	1	23	five primer and nucleotide variant	ssc-let-7a	22
F174431_x1	UGAGGUAGUUAGGUUGUAUAGUU	1	23	mature miRNA and nucleotide variant	ssc-let-7a	22
F289601_x1	UGAGGUAGUGGUUGUAUAGUU	1	21	mature miRNA and nucleotide variant	ssc-let-7a	22
F258755_x1	UGAGGUAGUAGGUUGUAUAUCUU	1	23	three primer	ssc-let-7a	22
F277676_x1	UGAGGUAGUAGGUUGUAUAUGUA	1	23	three primer	ssc-let-7a	22
F379003_x1	UGAGGUAGUAGGUUGUAUAAUUU	1	23	three primer	ssc-let-7a	22
F245080_x1	UGAGGUAGUAGGUUGUAUAGGUAA	1	24	three primer	ssc-let-7a	22
F277690_x1	UGAGGUAGUAGGUUGUAUAGGGUA	1	24	three primer	ssc-let-7a	22
F356795_x1	UGAGGUAGUAGGUUGUAUAGAAAA	1	24	three primer	ssc-let-7a	22
F378556_x1	UGAGGUAGUAGGUUGUAUAGGUAU	1	24	three primer	ssc-let-7a	22
F108860_x1	UGAGGUAGUAGGUUGUAUAGUGGGG	1	25	three primer	ssc-let-7a	22
F148168_x1	UGAGGUAGUAGGUUGUAUAGUGAAC	1	25	three primer	ssc-let-7a	22
F155092_x1	UGAGGUAGUAGGUUGUAUAGUCGAA	1	25	three primer	ssc-let-7a	22
F364378_x1	UGAGGUAGUAGGUUGUAUAGUAAAA	1	25	three primer	ssc-let-7a	22
F111618_x1	UGAGGUAGUAGGUUGUAUAGUUAUUU	1	26	three primer	ssc-let-7a	22
F129909_x1	UGAGGUAGUAGGUUGUAUAGUUGGGU	1	26	three primer	ssc-let-7a	22
F151965_x1	UGAGGUAGUAGGUUGUAUAGUUUUUU	1	26	three primer	ssc-let-7a	22
F154485_x1	UGAGGUAGUAGGUUGUAUAGUUAUUC	1	26	three primer	ssc-let-7a	22
F164985_x1	UGAGGUAGUAGGUUGUAUAGUUCGUA	1	26	three primer	ssc-let-7a	22
F222583_x1	UGAGGUAGUAGGUUGUAUAGUUUCGU	1	26	three primer	ssc-let-7a	22
F228583_x1	UGAGGUAGUAGGUUGUAUAGUUUUUA	1	26	three primer	ssc-let-7a	22
F355404_x1	UGAGGUAGUAGGUUGUAUAGUUGGGA	1	26	three primer	ssc-let-7a	22
F379480_x1	UGAGGUAGUAGGUUGUAUAGUUAAAG	1	26	three primer	ssc-let-7a	22
F386852_x1	UGAGGUAGUAGGUUGUAUAGUUAACC	1	26	three primer	ssc-let-7a	22
F108033_x1	UGAGGUAGUAGGUUGUAUACCU	1	22	three primer	ssc-let-7a	22
F234223_x1	UGAGGUAGUAGGUUGUAUAUCG	1	22	three primer	ssc-let-7a	22
F236242_x1	UGAGGUAGUAGGUUGUAUAAUG	1	22	three primer	ssc-let-7a	22
F245903_x1	UGAGGUAGUAGGUUGUAUACGU	1	22	three primer	ssc-let-7a	22
F298782_x1	UGAGGUAGUAGGUUGUAUAUCU	1	22	three primer	ssc-let-7a	22
F317989_x1	UGAGGUAGUAGGUUGUAUAAAU	1	22	three primer	ssc-let-7a	22
F340563_x1	UGAGGUAGUAGGUUGUAUACCC	1	22	three primer	ssc-let-7a	22
F372566_x1	UGAGGUAGUAGGUUGUAUAAUA	1	22	three primer	ssc-let-7a	22
F116148_x1	UGAGGUAGUAGGUUGUAUAGCAA	1	23	three primer	ssc-let-7a	22
F197228_x1	UGAGGUAGUAGGUUGUAUAGAUG	1	23	three primer	ssc-let-7a	22
F249138_x1	UGAGGUAGUAGGUUGUAUAGAUA	1	23	three primer	ssc-let-7a	22
F267054_x1	UGAGGUAGUAGGUUGUAUAGAAU	1	23	three primer	ssc-let-7a	22
F267768_x1	UGAGGUAGUAGGUUGUAUAGAGC	1	23	three primer	ssc-let-7a	22
F279344_x1	UGAGGUAGUAGGUUGUAUAGGAA	1	23	three primer	ssc-let-7a	22
F294686_x1	UGAGGUAGUAGGUUGUAUAGAUC	1	23	three primer	ssc-let-7a	22
F153850_x1	UGAGGUAGUAGGUUGUAUAGUAAC	1	24	three primer	ssc-let-7a	22
F362973_x1	UGAGGUAGUAGGUUGUAUAGUAGU	1	24	three primer	ssc-let-7a	22
F111772_x1	UGAGGUAGUAGGUUGUAUAGUUUUG	1	25	three primer	ssc-let-7a	22
F137849_x1	UGAGGUAGUAGGUUGUAUAGUUGUA	1	25	three primer	ssc-let-7a	22
F154438_x1	UGAGGUAGUAGGUUGUAUAGUUGGU	1	25	three primer	ssc-let-7a	22
F170208_x1	UGAGGUAGUAGGUUGUAUAGUUUUC	1	25	three primer	ssc-let-7a	22
F184833_x1	UGAGGUAGUAGGUUGUAUAGUUAGA	1	25	three primer	ssc-let-7a	22
F191367_x1	UGAGGUAGUAGGUUGUAUAGUUACU	1	25	three primer	ssc-let-7a	22
F320834_x1	UGAGGUAGUAGGUUGUAUAGUUAGU	1	25	three primer	ssc-let-7a	22
F354190_x1	UGAGGUAGUAGGUUGUAUAGUUAUG	1	25	three primer	ssc-let-7a	22
F125973_x1	UGAGGUAGUAGGUUGUAUAAG	1	21	three primer	ssc-let-7a	22
F328918_x1	UGAGGUAGUAGGUUGUAUAGAG	1	22	three primer	ssc-let-7a	22
F196058_x1	UGAGGUAGUAGGUUGUAUAGUCG	1	23	three primer	ssc-let-7a	22
F208261_x1	UGAGGUAGUAGGUUGUAUAGUGG	1	23	three primer	ssc-let-7a	22
F245032_x1	UGAGGUAGUAGGUUGUAUAGUAC	1	23	three primer	ssc-let-7a	22
F297421_x1	UGAGGUAGUAGGUUGUAUAGUUGG	1	24	three primer	ssc-let-7a	22
F177488_x1	UGAGGUAUUAGGUUGUAUAUUUA	1	23	three primer and nucleotide variant	ssc-let-7a	22
F212735_x1	UGAGGUAGUAGGUGGUAUAUUUU	1	23	three primer and nucleotide variant	ssc-let-7a	22
F376753_x1	UGAGGUCGUAGGUUGUAUAUGUA	1	23	three primer and nucleotide variant	ssc-let-7a	22
F337991_x1	UGAGGUAGUAGGUGGUAUAUUU	1	22	three primer and nucleotide variant	ssc-let-7a	22
F144434_x1	UGAGGUAGUAGGAUGUAUAGAUU	1	23	three primer and nucleotide variant	ssc-let-7a	22
F153102_x1	UGAGGCAGUAGGUUGUAUAGGUU	1	23	three primer and nucleotide variant	ssc-let-7a	22
F218971_x1	UGAGGUAGUAGGUUGGAUAGGUU	1	23	three primer and nucleotide variant	ssc-let-7a	22
F227366_x1	UGAGGUAGUAGGCUGUAUAGGUU	1	23	three primer and nucleotide variant	ssc-let-7a	22
F249699_x1	UGAGGUAGUAGGUUGGAUAGAUA	1	23	three primer and nucleotide variant	ssc-let-7a	22
F279170_x1	UGAGGUAGUAGGGUGUAUAGGUU	1	23	three primer and nucleotide variant	ssc-let-7a	22
F393164_x1	UGAGGUAGUAGGGUGUAUAGGUA	1	23	three primer and nucleotide variant	ssc-let-7a	22
F197076_x1	UGAGGGAGUAGGUUGUAUAGUGAA	1	24	three primer and nucleotide variant	ssc-let-7a	22
F124169_x1	UGAGGCAGUAGGUUGUAUAGUUAAA	1	25	three primer and nucleotide variant	ssc-let-7a	22
F153750_x1	UGAGGCAGUAGGUUGUAUAGUUUAU	1	25	three primer and nucleotide variant	ssc-let-7a	22
F220707_x1	UGAGGGAGUAGGUUGUAUAGUUUAA	1	25	three primer and nucleotide variant	ssc-let-7a	22
F276574_x1	UGAGGGAGUAGGUUGUAUAGUUAAA	1	25	three primer and nucleotide variant	ssc-let-7a	22
F109075_x1	UGAGGUAGUAGGUUUUAUAUU	1	21	three primer and nucleotide variant	ssc-let-7a	22
F174682_x1	UGAGGUAUUAGGUUGUAUAUU	1	21	three primer and nucleotide variant	ssc-let-7a	22
F177285_x1	UGAGGUAGUAGGCUGUAUAUC	1	21	three primer and nucleotide variant	ssc-let-7a	22
F183465_x1	UGAGGUAGUAGGUUAUAUAUU	1	21	three primer and nucleotide variant	ssc-let-7a	22
F354631_x1	UGAGGUAGUAGGGUGUAUAUU	1	21	three primer and nucleotide variant	ssc-let-7a	22
F116477_x1	UGAGGUAGUAGGUGGUAUAGGU	1	22	three primer and nucleotide variant	ssc-let-7a	22
F169688_x1	UGAGGUAGUAGGUUGGAUAGCU	1	22	three primer and nucleotide variant	ssc-let-7a	22
F213196_x1	UGAGGGAGUAGGUUGUAUAGCU	1	22	three primer and nucleotide variant	ssc-let-7a	22
F233100_x1	UGAGGAAGUAGGUUGUAUAGGU	1	22	three primer and nucleotide variant	ssc-let-7a	22
F242316_x1	UGAGGUAGUAGGUUUUAUAGCU	1	22	three primer and nucleotide variant	ssc-let-7a	22
F307348_x1	UGAGGCAGUAGGUUGUAUAGCU	1	22	three primer and nucleotide variant	ssc-let-7a	22
F362651_x1	UGAGGUAGUAGGGUGUAUAGCU	1	22	three primer and nucleotide variant	ssc-let-7a	22
F120441_x1	UGAGGUAGUAGGUUGGAUAGUGA	1	23	three primer and nucleotide variant	ssc-let-7a	22
F176350_x1	UGAGGUAGUAGGUUGUCUAGUAA	1	23	three primer and nucleotide variant	ssc-let-7a	22
F197320_x1	UGAGGUAGUUGGUUGUAUAGUAA	1	23	three primer and nucleotide variant	ssc-let-7a	22
F223507_x1	UGAGGCAGUAGGUUGUAUAGUCA	1	23	three primer and nucleotide variant	ssc-let-7a	22
F298756_x1	UGAGGUAGUAGGUUGUUUAGUAA	1	23	three primer and nucleotide variant	ssc-let-7a	22
F309187_x1	UGAGGUAUUAGGUUGUAUAGUAA	1	23	three primer and nucleotide variant	ssc-let-7a	22
F333473_x1	UGAGUUAGUAGGUUGUAUAGUAA	1	23	three primer and nucleotide variant	ssc-let-7a	22
F384864_x1	UGAGGUGGUAGGUUGUAUAGUAA	1	23	three primer and nucleotide variant	ssc-let-7a	22
F146600_x1	UGAGGUAGUAGGUUCUAUAGUUAA	1	24	three primer and nucleotide variant	ssc-let-7a	22
F183268_x1	UGAGGUACUAGGUUGUAUAGUUUA	1	24	three primer and nucleotide variant	ssc-let-7a	22
F195865_x1	UGAGGUAUUAGGUUGUAUAGUUUU	1	24	three primer and nucleotide variant	ssc-let-7a	22
F204857_x1	UGAGAUAGUAGGUUGUAUAGUUAA	1	24	three primer and nucleotide variant	ssc-let-7a	22
F221199_x1	UGAGUUAGUAGGUUGUAUAGUUAA	1	24	three primer and nucleotide variant	ssc-let-7a	22
F263330_x1	UGAGAUAGUAGGUUGUAUAGUUAU	1	24	three primer and nucleotide variant	ssc-let-7a	22
F269517_x1	UGAGGUAGUAGGUUGUAAAGUUUU	1	24	three primer and nucleotide variant	ssc-let-7a	22
F281154_x1	UGAGGUAGUAGGUUGGAUAGUUAU	1	24	three primer and nucleotide variant	ssc-let-7a	22
F287783_x1	UGAGGUAGUAUGUUGUAUAGUUAA	1	24	three primer and nucleotide variant	ssc-let-7a	22
F305568_x1	UGAGGUAGUAGGGUGUAUAGUUUA	1	24	three primer and nucleotide variant	ssc-let-7a	22
F308506_x1	UGAGGGAGUAGGUUGUAUAGUUAU	1	24	three primer and nucleotide variant	ssc-let-7a	22
F311021_x1	UGAGGUAGUUGGUUGUAUAGUUAU	1	24	three primer and nucleotide variant	ssc-let-7a	22
F319925_x1	UGAGGUGGUAGGUUGUAUAGUUGG	1	24	three primer and nucleotide variant	ssc-let-7a	22
F321396_x1	UGAGGUAGUGGGUUGUAUAGUUAU	1	24	three primer and nucleotide variant	ssc-let-7a	22
F324052_x1	UGAGGUAGUUGGUUGUAUAGUUCA	1	24	three primer and nucleotide variant	ssc-let-7a	22
F327230_x1	UGAGGUAGUGGGUUGUAUAGUUAA	1	24	three primer and nucleotide variant	ssc-let-7a	22
F339563_x1	UGAGGUAGUAGGGUGUAUAGUUAA	1	24	three primer and nucleotide variant	ssc-let-7a	22
F349564_x1	UGAGGAAGUAGGUUGUAUAGUUAA	1	24	three primer and nucleotide variant	ssc-let-7a	22
F373801_x1	UGAGGUAGUAGGUUGGAUAGUUAA	1	24	three primer and nucleotide variant	ssc-let-7a	22
F382482_x1	UGAGGAAGUAGGUUGUAUAGUUUU	1	24	three primer and nucleotide variant	ssc-let-7a	22
F388669_x1	UGAGGGAGUAGGUUGUAUAGUUUU	1	24	three primer and nucleotide variant	ssc-let-7a	22
F98731_x1	UGAGGUAGUAGGUUUUAUAGUUAA	1	24	three primer and nucleotide variant	ssc-let-7a	22
F218186_x1	UGAGGUAGUAGGUUCUAUAA	1	20	three primer and nucleotide variant	ssc-let-7a	22
F332883_x1	UGAGGUAUUAGGUUGUAUAU	1	20	three primer and nucleotide variant	ssc-let-7a	22
F354509_x1	UGAGGGAGUAGGUUGUAUAA	1	20	three primer and nucleotide variant	ssc-let-7a	22
F354690_x1	UGAGGUAGUAGGCUGUAUAA	1	20	three primer and nucleotide variant	ssc-let-7a	22
F373634_x1	UGAGGUAGUAGGAUGUAUAA	1	20	three primer and nucleotide variant	ssc-let-7a	22
F172871_x1	UGAGGUAGUAGGCUGUAUAGA	1	21	three primer and nucleotide variant	ssc-let-7a	22
F214993_x1	UGAGGUAGUAGGUGGUAUAGG	1	21	three primer and nucleotide variant	ssc-let-7a	22
F216499_x1	UGAGGUAGUAGGUUGGAUAGC	1	21	three primer and nucleotide variant	ssc-let-7a	22
F238159_x1	UGAGGUAGUAGGUUGGAUAGG	1	21	three primer and nucleotide variant	ssc-let-7a	22
F243219_x1	UGAGGUACUAGGUUGUAUAGA	1	21	three primer and nucleotide variant	ssc-let-7a	22
F300161_x1	UGAGGUGGUAGGUUGUAUAGA	1	21	three primer and nucleotide variant	ssc-let-7a	22
F186741_x1	UGAGGUAGUAGGUUGUCUAGUG	1	22	three primer and nucleotide variant	ssc-let-7a	22
F194035_x1	UGAGGUAGUAGGUAGUAUAGUA	1	22	three primer and nucleotide variant	ssc-let-7a	22
F268569_x1	UGAGGUAGUAGGUUUUAUAGUA	1	22	three primer and nucleotide variant	ssc-let-7a	22
F306609_x1	UGAGGUAUUAGGUUGUAUAGUA	1	22	three primer and nucleotide variant	ssc-let-7a	22
F331016_x1	UGAGGGAGUAGGUUGUAUAGUG	1	22	three primer and nucleotide variant	ssc-let-7a	22
F356136_x1	UGAGGUAGUAGGUCGUAUAGUA	1	22	three primer and nucleotide variant	ssc-let-7a	22
F377024_x1	UGAGGAAGUAGGUUGUAUAGUG	1	22	three primer and nucleotide variant	ssc-let-7a	22
F122797_x1	UGAGGUUGUAGGUUGUAUAGUUU	1	23	three primer and nucleotide variant	ssc-let-7a	22
F122907_x1	UGAGGUCGUAGGUUGUAUAGUUU	1	23	three primer and nucleotide variant	ssc-let-7a	22
F153425_x1	UGAGGUAAUAGGUUGUAUAGUUU	1	23	three primer and nucleotide variant	ssc-let-7a	22
F167384_x1	UGAGGUAGUAGGAUGUAUAGUUG	1	23	three primer and nucleotide variant	ssc-let-7a	22
F175345_x1	UGAGGUAGUAGGUUAUAUAGUUG	1	23	three primer and nucleotide variant	ssc-let-7a	22
F194845_x1	UGAGGUAGUAGGUUGGAUAGUUC	1	23	three primer and nucleotide variant	ssc-let-7a	22
F257489_x1	UGAGGUAGUACGUUGUAUAGUUU	1	23	three primer and nucleotide variant	ssc-let-7a	22
F259754_x1	UGAGGUAGUAGGUUAUAUAGUUU	1	23	three primer and nucleotide variant	ssc-let-7a	22
F262865_x1	UGAGGUAGUGGUUGUAUAGUUA	1	22	three primer and nucleotide variant	ssc-let-7a	22
F264128_x1	UGAGCUAGUAGGUUGUAUAGUUA	1	23	three primer and nucleotide variant	ssc-let-7a	22
F323339_x1	UGAGCUAGUAGGUUGUAUAGUUU	1	23	three primer and nucleotide variant	ssc-let-7a	22
F324729_x1	UGAGGUAUUAGGUUGUAUAGUUG	1	23	three primer and nucleotide variant	ssc-let-7a	22
F334710_x1	UGAGGUAGUACGUUGUAUAGUUA	1	23	three primer and nucleotide variant	ssc-let-7a	22
F341261_x1	UGAGGUAGUAGGGUGUAUAGUUG	1	23	three primer and nucleotide variant	ssc-let-7a	22
F359647_x1	UGAGGUAGUAGGUGGUAUAGUUU	1	23	three primer and nucleotide variant	ssc-let-7a	22
F363808_x1	UGAGGUAGUAGGUUGUAAAGUUC	1	23	three primer and nucleotide variant	ssc-let-7a	22
F382502_x1	UGAGGAAGUAGGUUGUAUAGUUG	1	23	three primer and nucleotide variant	ssc-let-7a	22
F225174_x1	UGAGUUAGUAGGUUGUAUA	1	19	three primer and nucleotide variant	ssc-let-7a	22
F303672_x1	UGAGGUACUAGGUUGUAUA	1	19	three primer and nucleotide variant	ssc-let-7a	22
F352988_x1	UGAGGUAGUAGGGUGUAUA	1	19	three primer and nucleotide variant	ssc-let-7a	22
F98965_x1	UGAGGUAGUAGGUAGUAUA	1	19	three primer and nucleotide variant	ssc-let-7a	22
F131741_x1	UGAGGAAGUAGGUUGUAUAG	1	20	three primer and nucleotide variant	ssc-let-7a	22
F181530_x1	UGAGGUAGUAGGUCGUAUAG	1	20	three primer and nucleotide variant	ssc-let-7a	22
F188027_x1	UGAGGUUGUAGGUUGUAUAG	1	20	three primer and nucleotide variant	ssc-let-7a	22
F190064_x1	UGAGCUAGUAGGUUGUAUAG	1	20	three primer and nucleotide variant	ssc-let-7a	22
F213570_x1	UGAGGUAGUAGGUUCUAUAG	1	20	three primer and nucleotide variant	ssc-let-7a	22
F240872_x1	UGAGGUAUUAGGUUGUAUAG	1	20	three primer and nucleotide variant	ssc-let-7a	22
F315728_x1	UGAGGUAGUAGGAUGUAUAG	1	20	three primer and nucleotide variant	ssc-let-7a	22
F331533_x1	UGAGGUAGUAGGUGGUAUAG	1	20	three primer and nucleotide variant	ssc-let-7a	22
F387991_x1	UGAGUUAGUAGGUUGUAUAG	1	20	three primer and nucleotide variant	ssc-let-7a	22
F168652_x1	UGAGGUCGUAGGUUGUAUAGU	1	21	three primer and nucleotide variant	ssc-let-7a	22
F263723_x1	UGAGGUUGUAGGUUGUAUAGU	1	21	three primer and nucleotide variant	ssc-let-7a	22
F4_x88532	UGAGGUAGUAGGUUGUGUGGUU	88532	22	mature miRNA	ssc-let-7b	22
F10_x26703	UGAGGUAGUAGGUUGUGUGGUUU	26703	23	three primer	ssc-let-7b	22
F22_x15584	UGAGGUAGUAGGUUGUGUGGUUA	15584	23	three primer	ssc-let-7b	22
F23_x15364	UGAGGUAGUAGGUUGUGUGGU	15364	21	three primer	ssc-let-7b	22
F55_x5559	UGAGGUAGUAGGUUGUGUGGUAU	5559	23	three primer	ssc-let-7b	22
F60_x4896	UGAGGUAGUAGGUUGUGUGGUUAU	4896	24	three primer	ssc-let-7b	22
F73_x4091	UGAGGUAGUAGGUUGUGUGGUAA	4091	23	three primer	ssc-let-7b	22
F74_x3994	UGAGGUAGUAGGUUGUGUGGUA	3994	22	three primer	ssc-let-7b	22
F78_x3729	UGAGGUAGUAGGUUGUGUGG	3729	20	three primer	ssc-let-7b	22
F79_x3697	UGAGGUAGUAGGUUGUGUGGUUAA	3697	24	three primer	ssc-let-7b	22
F97_x2877	UGAGGUAGUAGGUUGUGUGGUUUU	2877	24	three primer	ssc-let-7b	22
F136_x1832	UGAGGUAGUAGGUUGUGUG	1832	19	three primer	ssc-let-7b	22
F172_x1345	UGAGGUAGUAGGUUGUGUGGUUUA	1345	24	three primer	ssc-let-7b	22
F212_x1087	UGAGGUAGUAGGUUGUGUAGUU	1087	22	three primer	ssc-let-7b	22
F310_x678	GAGGUAGUAGGUUGUGUGGUU	678	21	both ends	ssc-let-7b	22
F368_x547	UGAGGUAGUAGGUUGUGU	547	18	three primer	ssc-let-7b	22
F376_x529	UGAGGUAGUAGGUUGUGAGGUU	529	22	mature miRNA and nucleotide variant	ssc-let-7b	22
F419_x468	UGAGGUAGUAGGUUGUGUGGA	468	21	three primer	ssc-let-7b	22
F504_x371	UGAGGUAGUAGGUUGUGCGGUU	371	22	mature miRNA and nucleotide variant	ssc-let-7b	22
F613_x300	GAGGUAGUAGGUUGUGUGGUUU	300	22	both ends	ssc-let-7b	22
F655_x275	UGAGGUAGUAGGUUGUGUGGUUG	275	23	three primer	ssc-let-7b	22
F730_x246	CUGAGGUAGUAGGUUGUGUGGUU	246	23	five primer	ssc-let-7b	22
F765_x234	UGAGGUAGUAGGUUGUGUGGUUUAA	234	25	three primer	ssc-let-7b	22
F790_x225	UGAGGGAGUAGGUUGUGUGGUU	225	22	mature miRNA and nucleotide variant	ssc-let-7b	22
F793_x224	UGAGGUAGUAGGUUGUGUGGGU	224	22	three primer	ssc-let-7b	22
F817_x219	UGAGGUAGUAGGUUGUGUGGUUAAA	219	25	three primer	ssc-let-7b	22
F825_x216	UGAGGUAGUAGGUUGUGUGGUUAG	216	24	three primer	ssc-let-7b	22
F851_x206	UGAGGUAGGAGGUUGUGUGGUU	206	22	mature miRNA and nucleotide variant	ssc-let-7b	22
F863_x202	UGAGGUAGUAGGUUGUGUGUUU	202	22	three primer	ssc-let-7b	22
F944_x186	UGAGGUAGUAGGUUGUGUAGU	186	21	three primer	ssc-let-7b	22
F980_x179	UGAGGUAGUAGGUUGUGUGGUUUAU	179	25	three primer	ssc-let-7b	22
F1006_x175	GAGGUAGUAGGUUGUGUGGUUA	175	22	both ends	ssc-let-7b	22
F1040_x170	UGAGGUAGUAGGUUGUGUGGAA	170	22	three primer	ssc-let-7b	22
F1086_x161	UGAGGUAGUAGGUUGUGUGA	161	20	three primer	ssc-let-7b	22
F1109_x158	UGAGGUAGUAGGUUGUGAGGUUU	158	23	three primer and nucleotide variant	ssc-let-7b	22
F1169_x147	UGAGGUAGUAGGGUGUGUGGUU	147	22	mature miRNA and nucleotide variant	ssc-let-7b	22
F1363_x128	UGAGGUAGUAGGUUGUGUAA	128	20	three primer	ssc-let-7b	22
F1373_x127	UGAGGUAGUAGGUUGUGUGGUG	127	22	three primer	ssc-let-7b	22
F1407_x123	UGAGGUAGUAGGUUGUGUGGUUAAU	123	25	three primer	ssc-let-7b	22
F1461_x118	UGAGGUAGUAGGUUGUGUGGUAG	118	23	three primer	ssc-let-7b	22
F1521_x113	UGAGGUAGUAGGUUGUGGGGUU	113	22	mature miRNA and nucleotide variant	ssc-let-7b	22
F1524_x113	UGAGGUAGUAGGUUGUGUGUU	113	21	three primer	ssc-let-7b	22
F1538_x112	UGAGGUAGUAGGUUGUGCGGUUU	112	23	three primer and nucleotide variant	ssc-let-7b	22
F1565_x110	UGAGGUAGUAGGUUGGGUGGUU	110	22	mature miRNA and nucleotide variant	ssc-let-7b	22
F1603_x107	CUGAGGUAGUAGGUUGUGUGGUUU	107	24	both ends	ssc-let-7b	22
F1608_x107	UGAGGUAGUAGGUUGUGUGGUAAA	107	24	three primer	ssc-let-7b	22
F1642_x104	UGAGGUAGUAGGUUGUGUGU	104	20	three primer	ssc-let-7b	22
F1827_x93	UGAGGUAGUAGGUUGUGUGGUUUUU	93	25	three primer	ssc-let-7b	22
F1843_x93	UGAGGUAGUAGGUUGUGUGGUUAUU	93	25	three primer	ssc-let-7b	22
F1929_x89	UGAGGUAGUAGGUUGUGUGGUUC	89	23	three primer	ssc-let-7b	22
F1933_x88	UGAGGUAGUAGGUUGUGUGGUAUU	88	24	three primer	ssc-let-7b	22
F1949_x88	UGAGGUAGUAGGUUGUGUGGUGU	88	23	three primer	ssc-let-7b	22
F1998_x86	UGAGGUAGUAGGUUGUGAGGUUA	86	23	three primer and nucleotide variant	ssc-let-7b	22
F2028_x85	UGAGGUAGUAGGUUGUGUGGUUGU	85	24	three primer	ssc-let-7b	22
F2116_x81	UGAGGUAGUAGGUUGUGUGGGUU	81	23	three primer	ssc-let-7b	22
F2152_x79	GAGGUAGUAGGUUGUGUGGUAU	79	22	both ends	ssc-let-7b	22
F2209_x78	UGAGGUAGUAGGUUGUGUGGUAAU	78	24	three primer	ssc-let-7b	22
F2240_x77	GAGGUAGUAGGUUGUGUGGUUAU	77	23	both ends	ssc-let-7b	22
F2258_x76	UGAGGUAGUAGGUUGUGUGGUUUUA	76	25	three primer	ssc-let-7b	22
F2365_x73	UGAGGUAGUAGGUGUGUGGUU	73	21	mature miRNA and nucleotide variant	ssc-let-7b	22
F2390_x72	UGAGGUAGUAGGUUGUGUGGUGA	72	23	three primer	ssc-let-7b	22
F2503_x68	UGAGGUAGUAGGUUGUGGGGUUU	68	23	three primer and nucleotide variant	ssc-let-7b	22
F2542_x67	UGAGGUAGUAGGUUGCGUGGUU	67	22	mature miRNA and nucleotide variant	ssc-let-7b	22
F2712_x62	UGAGGUAGUAGUUGUGUGGUU	62	21	mature miRNA and nucleotide variant	ssc-let-7b	22
F2777_x60	UGAGGUAGUAGGUUGUGUGGUAUA	60	24	three primer	ssc-let-7b	22
F2785_x60	UGAGGGAGUAGGUUGUGUGGUUU	60	23	three primer and nucleotide variant	ssc-let-7b	22
F2928_x57	UGAGGUAGUAGGUUGUGUGUUUU	57	23	three primer	ssc-let-7b	22
F3009_x56	CUGAGGUAGUAGGUUGUGUGGUUA	56	24	both ends	ssc-let-7b	22
F3123_x54	UGAGGCAGUAGGUUGUGUGGUU	54	22	mature miRNA and nucleotide variant	ssc-let-7b	22
F3078_x54	UGAGGUAGUAGGUUGUGUGGAU	54	22	three primer	ssc-let-7b	22
F3107_x54	UGAGGUAGUAGGUUGUGUA	54	19	three primer	ssc-let-7b	22
F3100_x54	UGAGGUAGUAGGUUGGGUGGUUU	54	23	three primer and nucleotide variant	ssc-let-7b	22
F3144_x53	GAGGUAGUAGGUUGUGUGGUAA	53	22	both ends	ssc-let-7b	22
F3134_x53	GAGGUAGUAGGUUGUGUGGU	53	20	both ends	ssc-let-7b	22
F3224_x52	UGAGGUAGUAGGUUGUGUGGUUGA	52	24	three primer	ssc-let-7b	22
F3359_x50	UGAGGUAGUAGGUUGUGUGGUUAUA	50	25	three primer	ssc-let-7b	22
F3401_x49	UGAGGUAGGAGGUUGUGUGGUUU	49	23	three primer and nucleotide variant	ssc-let-7b	22
F3423_x49	UGAGGUAGUAGGUUGUGCGGUUA	49	23	three primer and nucleotide variant	ssc-let-7b	22
F3485_x48	UGAGGUAGUAGGCUGUGUGGUU	48	22	mature miRNA and nucleotide variant	ssc-let-7b	22
F3496_x48	UGAGGUGGUAGGUUGUGUGGUU	48	22	mature miRNA and nucleotide variant	ssc-let-7b	22
F3562_x47	UGAGGGAGUAGGUUGUGUGGU	47	21	three primer and nucleotide variant	ssc-let-7b	22
F3605_x46	UGAGGUAGUAGGUUGUGUGGCU	46	22	three primer	ssc-let-7b	22
F3733_x45	GAGGUAGUAGGUUGUGUG	45	18	both ends	ssc-let-7b	22
F3712_x45	GAGGUAGUAGGUUGUGUGGUUAA	45	23	both ends	ssc-let-7b	22
F3716_x45	UGAGGUAGUAGUUUGUGUGGUU	45	22	mature miRNA and nucleotide variant	ssc-let-7b	22
F3741_x45	UGAGGUAGUAGGUUGUGUGGG	45	21	three primer	ssc-let-7b	22
F3864_x43	UGAGGUAGUAGGGUGUGUGGUUU	43	23	three primer and nucleotide variant	ssc-let-7b	22
F3987_x42	UGAGGUAGUAGGUUGUGUGGUUUG	42	24	three primer	ssc-let-7b	22
F4199_x40	UGAGGUAGUAGGUUGUGAGGUUAU	40	24	three primer and nucleotide variant	ssc-let-7b	22
F4293_x39	UGGGGUAGUAGGUUGUGUGGUU	39	22	both ends	ssc-let-7b	22
F4230_x39	UGAGGUAGUAGGUCGUGUGGUU	39	22	mature miRNA and nucleotide variant	ssc-let-7b	22
F4397_x38	UGAGUAGUAGGUUGUGUGGUU	38	21	both ends	ssc-let-7b	22
F4342_x38	UGAGGUAGUGGGUUGUGUGGUU	38	22	mature miRNA and nucleotide variant	ssc-let-7b	22
F4536_x37	CGAGGUAGUAGGUUGUGUGGUU	37	22	both ends	ssc-let-7b	22
F4641_x36	UGAGGGAGUAGGUUGUGUGGUUA	36	23	three primer and nucleotide variant	ssc-let-7b	22
F4734_x35	GAGGUAGUAGGUUGUGUGGUA	35	21	both ends	ssc-let-7b	22
F4823_x34	UGAGGUAGUAGUUGUGUGGUUU	34	22	three primer and nucleotide variant	ssc-let-7b	22
F5219_x31	UGAGGUAGUAGGUUGUGUGGAAA	31	23	three primer	ssc-let-7b	22
F5253_x31	UGAGGUAGUAGGUUGUGUGGUC	31	22	three primer	ssc-let-7b	22
F5445_x30	CUGAGGUAGUAGGUUGUGUGGU	30	22	both ends	ssc-let-7b	22
F5661_x29	UUAGGUAGUAGGUUGUGUGGUU	29	22	both ends	ssc-let-7b	22
F5521_x29	UGAGGUAGCAGGUUGUGUGGUU	29	22	mature miRNA and nucleotide variant	ssc-let-7b	22
F5529_x29	UGAGGUAGUAGGAUGUGUGGUU	29	22	mature miRNA and nucleotide variant	ssc-let-7b	22
F5602_x29	UGAGGUAGUAGGUUGUGCGGUUAU	29	24	three primer and nucleotide variant	ssc-let-7b	22
F5688_x28	GAGGUAGUAGGUUGUGUGGUUUU	28	23	both ends	ssc-let-7b	22
F5728_x28	UGAGGUAGGAGGUUGUGUGGU	28	21	three primer and nucleotide variant	ssc-let-7b	22
F5925_x27	GAGGUAGUAGGUUGUGUGG	27	19	both ends	ssc-let-7b	22
F5949_x27	UGAUGUAGUAGGUUGUGUGGUU	27	22	both ends	ssc-let-7b	22
F6027_x27	UGAGGUAGUAGGUUGAGUGGUU	27	22	mature miRNA and nucleotide variant	ssc-let-7b	22
F6059_x27	UGAGGUAGAAGGUUGUGUGGUU	27	22	mature miRNA and nucleotide variant	ssc-let-7b	22
F5954_x27	UGAGGUAGUAGGUUGUGUUGU	27	21	three primer	ssc-let-7b	22
F5990_x27	UGAGGUAGUAGGUUGUGUGGUCU	27	23	three primer	ssc-let-7b	22
F5866_x27	UGAGGUAGGAGGUUGUGUGGUUA	27	23	three primer and nucleotide variant	ssc-let-7b	22
F6192_x26	UGAGGUAGUAGGUGGUGUGGUU	26	22	mature miRNA and nucleotide variant	ssc-let-7b	22
F6229_x26	UGAGGGAGUAGGUUGUGUAGUU	26	22	three primer and nucleotide variant	ssc-let-7b	22
F6403_x25	UGAGUUAGUAGGUUGUGUGGUU	25	22	mature miRNA and nucleotide variant	ssc-let-7b	22
F6481_x25	UGAGGUACUAGGUUGUGUGGUU	25	22	mature miRNA and nucleotide variant	ssc-let-7b	22
F6386_x25	UGAGGUAGUAGGCUGUGUGGUUU	25	23	three primer and nucleotide variant	ssc-let-7b	22
F6521_x25	UGAGGUAGUAGGUUGUGGGGUUA	25	23	three primer and nucleotide variant	ssc-let-7b	22
F6637_x24	UGAGGUAGUAUGUUGUGUGGUU	24	22	mature miRNA and nucleotide variant	ssc-let-7b	22
F6690_x24	UGAGGUAGUAGGUUGUGUGGGAU	24	23	three primer	ssc-let-7b	22
F6722_x24	UGAGGUAGUAGGGUGUGUGGU	24	21	three primer and nucleotide variant	ssc-let-7b	22
F6959_x23	UGAGGUAUUAGGUUGUGUGGUU	23	22	mature miRNA and nucleotide variant	ssc-let-7b	22
F6958_x23	UGAGGUAGUAGGUUGUGUGGUUUUAA	23	26	three primer	ssc-let-7b	22
F6892_x23	UGAGGUAGUAGGUUGUGUAG	23	20	three primer	ssc-let-7b	22
F6840_x23	UGAGGUAGUAGGUUGUGUGGUUAC	23	24	three primer	ssc-let-7b	22
F6842_x23	UGAGGUAGUAGGUUGUGUGGUUUC	23	24	three primer	ssc-let-7b	22
F6926_x23	UGAGGUAGUAGGUUGUGUU	23	19	three primer	ssc-let-7b	22
F6782_x23	UGAGGUGGUAGGUUGUGUGGUUU	23	23	three primer and nucleotide variant	ssc-let-7b	22
F6865_x23	UGAGGUAGUAGUUUGUGUGGUUU	23	23	three primer and nucleotide variant	ssc-let-7b	22
F6943_x23	UGAGGUAGUAGGUUGGGUGGUUA	23	23	three primer and nucleotide variant	ssc-let-7b	22
F7341_x22	AGAGGUAGUAGGUUGCGUGGUU	22	22	both ends and nucleotide variant	ssc-let-7b	22
F7212_x22	UGAGGUAGUAGGUUAUGUGGUU	22	22	mature miRNA and nucleotide variant	ssc-let-7b	22
F7192_x22	UGAGGUAGUAGGUUGUGUGUUUA	22	23	three primer	ssc-let-7b	22
F7061_x22	UGAGGUAGUAGGUUGUGAGGUUAA	22	24	three primer and nucleotide variant	ssc-let-7b	22
F7361_x22	UGAGGUAGUAGGUGUGUGGUUU	22	22	three primer and nucleotide variant	ssc-let-7b	22
F7338_x22	UGAGGUAGUAGGUUGGGUGGU	22	21	three primer and nucleotide variant	ssc-let-7b	22
F7694_x21	UAAGGUAGUAGGUUGUGUGGUU	21	22	both ends	ssc-let-7b	22
F7426_x21	UUGAGGUAGUAGGUUGUGUGGUU	21	23	five primer	ssc-let-7b	22
F7456_x21	UGAGGUAGUAGGUUGUGUGUUA	21	22	three primer	ssc-let-7b	22
F7663_x21	UGAGGUAGUAGGUUGUGUGGGA	21	22	three primer	ssc-let-7b	22
F8058_x20	AGAGGUAGUAGGUUGUGUGGUU	20	22	both ends	ssc-let-7b	22
F7782_x20	UGAGGGAGUAGGUUGUGUGGUAU	20	23	three primer and nucleotide variant	ssc-let-7b	22
F8247_x19	UGAGGUAGUAGAUUGUGUGGUU	19	22	mature miRNA and nucleotide variant	ssc-let-7b	22
F8426_x19	UGAGGUAGUAGGUUGUGUGGGUUU	19	24	three primer	ssc-let-7b	22
F8399_x19	UGAGGUAGUAGGUUGUGUGGUUUAAA	19	26	three primer	ssc-let-7b	22
F8237_x19	UGAGGUAGUAGGUUGUGUGGUAC	19	23	three primer	ssc-let-7b	22
F8230_x19	UGAGGUAGUAGGGUGUGUGGUUA	19	23	three primer and nucleotide variant	ssc-let-7b	22
F8329_x19	UGAGGCAGUAGGUUGUGUGGUUU	19	23	three primer and nucleotide variant	ssc-let-7b	22
F9302_x17	UGAGGUAGUAGGUUUUGUGGUU	17	22	mature miRNA and nucleotide variant	ssc-let-7b	22
F9017_x17	UGAGGUAGUAGGUUGUGUGGUUAAAA	17	26	three primer	ssc-let-7b	22
F9110_x17	UGAGGUAGUAGGUGUGUGGUUA	17	22	three primer and nucleotide variant	ssc-let-7b	22
F9819_x16	AGGUAGUAGGUUGUGUGGUU	16	20	both ends	ssc-let-7b	22
F9964_x16	UGAGGUAGUAGGUUGUGUGGCUU	16	23	three primer	ssc-let-7b	22
F9805_x16	UGAGGUAGUAGGUUGUGAGGUUUU	16	24	three primer and nucleotide variant	ssc-let-7b	22
F9664_x16	UGAGGUAGUAUGUUGUGUGGUUU	16	23	three primer and nucleotide variant	ssc-let-7b	22
F10335_x15	CUGAGGUAGUAGGUUGUGUGGUUUU	15	25	both ends	ssc-let-7b	22
F10371_x15	GAGGUAGUAGGUUGUGUGGUUUA	15	23	both ends	ssc-let-7b	22
F10540_x15	UGAGGUAGUUGGUUGUGUGGUU	15	22	mature miRNA and nucleotide variant	ssc-let-7b	22
F10003_x15	UGAGGUAGUAGGUUGUGUGGGUA	15	23	three primer	ssc-let-7b	22
F10128_x15	UGAGGUAGUAGGUUGUGUGGUAAG	15	24	three primer	ssc-let-7b	22
F10535_x15	UGAGGUAGUAGGUUGUGUGGUAGA	15	24	three primer	ssc-let-7b	22
F10497_x15	UGAGGUAGUAGGUUGUGUGGUUAGA	15	25	three primer	ssc-let-7b	22
F10212_x15	UGAGGUAGUAGGUUGCGUGGUUU	15	23	three primer and nucleotide variant	ssc-let-7b	22
F10539_x15	UGAGGUAGCAGGUUGUGUGGUUU	15	23	three primer and nucleotide variant	ssc-let-7b	22
F10938_x14	CUGAGGUAGUAGGUUGUGUGG	14	21	both ends	ssc-let-7b	22
F10685_x14	UGAGGAAGUAGGUUGUGUGGUU	14	22	mature miRNA and nucleotide variant	ssc-let-7b	22
F10800_x14	UGAGAUAGUAGGUUGUGUGGUU	14	22	mature miRNA and nucleotide variant	ssc-let-7b	22
F10872_x14	UGAGGUAGUAGGUUGUGUGCUU	14	22	three primer	ssc-let-7b	22
F11208_x14	UGAGGUAGUAGGUUGUGUGGUUUAG	14	25	three primer	ssc-let-7b	22
F11298_x14	UGAGGUAGUAGGUUGUGUGGUCA	14	23	three primer	ssc-let-7b	22
F10652_x14	UGAGGUAGUAGGAUGUGUGGUUU	14	23	three primer and nucleotide variant	ssc-let-7b	22
F11582_x13	CUGAGGUAGUAGGUUGUGUGGUUAU	13	25	both ends	ssc-let-7b	22
F11520_x13	UGGGGUAGUAGGUUGUGUGGUUU	13	23	both ends	ssc-let-7b	22
F12031_x13	UGAGGUAGUAGGUUGUGUGGUUAUAU	13	26	three primer	ssc-let-7b	22
F11524_x13	UGAGGUAGUAGGUUGUGUGGUAGU	13	24	three primer	ssc-let-7b	22
F11845_x13	UGAGGUAGUAGGUUGUGCGGUUAA	13	24	three primer and nucleotide variant	ssc-let-7b	22
F11968_x13	UGAGGUAGUAGGUUGUGCGGUUUU	13	24	three primer and nucleotide variant	ssc-let-7b	22
F11954_x13	UGAGGUAGUAGGUUGCGUGGUUA	13	23	three primer and nucleotide variant	ssc-let-7b	22
F12613_x12	CUGAGGUAGUAGGUUGUGUGGUA	12	23	both ends	ssc-let-7b	22
F12542_x12	UGUGGUAGUAGGUUGUGUGGUU	12	22	both ends	ssc-let-7b	22
F13018_x12	UGAGUAGUAGGUUGUGUGGUUU	12	22	both ends	ssc-let-7b	22
F12780_x12	UGAGGUAGUAGGUUGUGUGGGAA	12	23	three primer	ssc-let-7b	22
F12196_x12	UGAGGUAGUAGGUUGUGUGGUUCA	12	24	three primer	ssc-let-7b	22
F12233_x12	UGAGGUAGUAGGUUGUGUGGUUCU	12	24	three primer	ssc-let-7b	22
F12223_x12	UGAGGGAGUAGGUUGUGUGGUAA	12	23	three primer and nucleotide variant	ssc-let-7b	22
F12950_x12	UGAGGGAGUAGGUUGUGUGG	12	20	three primer and nucleotide variant	ssc-let-7b	22
F13358_x11	UGAAGUAGUAGGUUGUGUGGUU	11	22	both ends	ssc-let-7b	22
F13543_x11	UGAGGUAGUAGGUUCUGUGGUU	11	22	mature miRNA and nucleotide variant	ssc-let-7b	22
F14092_x11	UGAGGUAGUAGGUAGUGUGGUU	11	22	mature miRNA and nucleotide variant	ssc-let-7b	22
F13837_x11	UGAGGUAGUAGGUUGUGUAGUA	11	22	three primer	ssc-let-7b	22
F14270_x11	UGAGGUAGUAGGUUGUGUGUUAA	11	23	three primer	ssc-let-7b	22
F13932_x11	UGAGGUAGUAGGUUGUGUGGAAU	11	23	three primer	ssc-let-7b	22
F13890_x11	UGAGGUAGUAGGUUGUGUGGUUAAG	11	25	three primer	ssc-let-7b	22
F14194_x11	UGAGGUAGUAGGUUGUGUGGUUAGU	11	25	three primer	ssc-let-7b	22
F13411_x11	UGAGGUAGUAGGUUGUGUUU	11	20	three primer	ssc-let-7b	22
F14137_x11	UGAGGUAGUAGGUUGGGUGGUAU	11	23	three primer and nucleotide variant	ssc-let-7b	22
F13350_x11	UGAGGGAGUAGGUUGUGUGGUUAU	11	24	three primer and nucleotide variant	ssc-let-7b	22
F13181_x11	UGAGGUAGUGGGUUGUGUGGUUU	11	23	three primer and nucleotide variant	ssc-let-7b	22
F13182_x11	UGAGGUAGUAGGUGGUGUGGUUU	11	23	three primer and nucleotide variant	ssc-let-7b	22
F13436_x11	UGAGGUAGUAGUUGUGUGGUUA	11	22	three primer and nucleotide variant	ssc-let-7b	22
F13498_x11	UGAGGUAGUAGUUUGUGUGGUUA	11	23	three primer and nucleotide variant	ssc-let-7b	22
F13610_x11	UGAGGUAGUAGGAUGUGUGGUUA	11	23	three primer and nucleotide variant	ssc-let-7b	22
F15169_x10	CGAGGUAGUAGGUUGUGUGGUUA	10	23	both ends	ssc-let-7b	22
F15473_x10	UAAGGUAGUAGGUUGUGUGGUUU	10	23	both ends	ssc-let-7b	22
F15233_x10	UGGGGUAGUAGGUUGUGUGGU	10	21	both ends	ssc-let-7b	22
F14536_x10	UGACGUAGUAGGUUGUGUGGUU	10	22	both ends	ssc-let-7b	22
F15565_x10	UGAGCUAGUAGGUUGUGUGGUU	10	22	mature miRNA and nucleotide variant	ssc-let-7b	22
F14911_x10	UGAGGUAGUAGAUUGUGUGGUUU	10	23	three primer and nucleotide variant	ssc-let-7b	22
F14897_x10	UGAGGUAGUAGGGUGUGUGG	10	20	three primer and nucleotide variant	ssc-let-7b	22
F15016_x10	UGAGGCAGUAGGUUGUGUGGU	10	21	three primer and nucleotide variant	ssc-let-7b	22
F17021_x9	CUGAGGUAGUAGGUUGUGU	9	19	both ends	ssc-let-7b	22
F16750_x9	CUGAGGUAGUAGGUUGUGUGGUAA	9	24	both ends	ssc-let-7b	22
F16885_x9	UUGAGGUAGUAGGUUGUGUGGUUU	9	24	both ends	ssc-let-7b	22
F16535_x9	AGGUAGUAGGUUGUGUGGUUU	9	21	both ends	ssc-let-7b	22
F16040_x9	UGUAGUAGGUUGUGUGGUU	9	19	both ends	ssc-let-7b	22
F16886_x9	UGAGGUAAUAGGUUGUGUGGUU	9	22	mature miRNA and nucleotide variant	ssc-let-7b	22
F16694_x9	UGAGGUAGUAGGUUGUGUCGUU	9	22	three primer	ssc-let-7b	22
F15623_x9	UGAGGUAGUAGGUUGUGUGUUAU	9	23	three primer	ssc-let-7b	22
F16613_x9	UGAGGUAGUAGGUUGUGUGGUUUAAU	9	26	three primer	ssc-let-7b	22
F15976_x9	UGAGGUAGUAGGUUGUGUGGAG	9	22	three primer	ssc-let-7b	22
F15664_x9	UGAGGUAGUAGGUCGUGUGGUUU	9	23	three primer and nucleotide variant	ssc-let-7b	22
F15837_x9	UGAGUUAGUAGGUUGUGUGGUUU	9	23	three primer and nucleotide variant	ssc-let-7b	22
F15984_x9	UGAGGCAGUAGGUUGUGUGGUUA	9	23	three primer and nucleotide variant	ssc-let-7b	22
F15827_x9	UGAGGUAGUAGGUGGUGUGGU	9	21	three primer and nucleotide variant	ssc-let-7b	22
F16247_x9	UGAGGUAGUAGGCUGUGUGGU	9	21	three primer and nucleotide variant	ssc-let-7b	22
F16677_x9	UGAGGUAGUAGGUUGCGUGGU	9	21	three primer and nucleotide variant	ssc-let-7b	22
F17954_x8	CUGAGGUAGUAGGUUGUGUGGUUAA	8	25	both ends	ssc-let-7b	22
F18811_x8	UGAGUAGUAGGUUGUGUGGUUA	8	22	both ends	ssc-let-7b	22
F18098_x8	UGAGGUAGUACGUUGUGUGGUU	8	22	mature miRNA and nucleotide variant	ssc-let-7b	22
F19314_x8	UGAGGUAGUAGGUUGUGUUUUU	8	22	three primer	ssc-let-7b	22
F19356_x8	UGAGGUAGUAGGUUGUGUUGUA	8	22	three primer	ssc-let-7b	22
F17809_x8	UGAGGUAGUAGGUUGUGUGGUUAAAU	8	26	three primer	ssc-let-7b	22
F18614_x8	UGAGGUAGUAGGUUGUGUGGUUAUAA	8	26	three primer	ssc-let-7b	22
F18021_x8	UGAGGUAGUAGGUUGUGUAAA	8	21	three primer	ssc-let-7b	22
F17587_x8	UGAGGUAGUAGGUUGUGUAU	8	20	three primer	ssc-let-7b	22
F18785_x8	UGAGGUAGUAGGGUGUGUAGUU	8	22	three primer and nucleotide variant	ssc-let-7b	22
F17975_x8	UGAGGUAGUAGGGUGUGUGGUAU	8	23	three primer and nucleotide variant	ssc-let-7b	22
F17744_x8	UGAGGGAGUAGGUUGUGUGGUUAA	8	24	three primer and nucleotide variant	ssc-let-7b	22
F18096_x8	UGAGGUAGUAGGGUGUGUGGUUAU	8	24	three primer and nucleotide variant	ssc-let-7b	22
F18568_x8	UGAGGGAGUAGGUUGUGUGGUUUU	8	24	three primer and nucleotide variant	ssc-let-7b	22
F17816_x8	UGAGGUAGUAGGCUGUGUGGUUA	8	23	three primer and nucleotide variant	ssc-let-7b	22
F18957_x8	UGAGGUAGUAGGUUUUGUGGUUU	8	23	three primer and nucleotide variant	ssc-let-7b	22
F19213_x8	UGAGGUGGUAGGUUGUGUGG	8	20	three primer and nucleotide variant	ssc-let-7b	22
F18533_x8	UGAGGUAGUAGGAUGUGUGGU	8	21	three primer and nucleotide variant	ssc-let-7b	22
F20439_x7	CUGAGGUAGUAGGUUGUGUGGUAU	7	24	both ends	ssc-let-7b	22
F21451_x7	CGAGGUAGUAGGUUGUGUGGU	7	21	both ends	ssc-let-7b	22
F19998_x7	CGAGGUAGUAGGUUGUGUGGUUU	7	23	both ends	ssc-let-7b	22
F20023_x7	AGGUAGUAGGUUGUGUGGUUA	7	21	both ends	ssc-let-7b	22
F21828_x7	UAGGUAGUAGGUUGUGUGGUU	7	21	both ends	ssc-let-7b	22
F19839_x7	UUAGGUAGUAGGUUGUGUGGUUA	7	23	both ends	ssc-let-7b	22
F21399_x7	UUAGGUAGUAGGUUGUGUGGUUU	7	23	both ends	ssc-let-7b	22
F20097_x7	UGGUAGUAGGUUGUGUGGUU	7	20	both ends	ssc-let-7b	22
F21805_x7	UGUGGUAGUAGGUUGUGUGGUUU	7	23	both ends	ssc-let-7b	22
F20993_x7	UGAGGUAGUAGCUUGUGUGGUU	7	22	mature miRNA and nucleotide variant	ssc-let-7b	22
F19954_x7	UGAGGUAGUAGGUUGUGUGGGUUA	7	24	three primer	ssc-let-7b	22
F20605_x7	UGAGGUAGUAGGUUGUGUGGUAUUU	7	25	three primer	ssc-let-7b	22
F19677_x7	UGAGGUAGUAGGUUGUGUGGAUU	7	23	three primer	ssc-let-7b	22
F20537_x7	UGAGGUAGUAGGUUGUGUGGUUUGU	7	25	three primer	ssc-let-7b	22
F20815_x7	UGAGGUAGGAGGUUGUGUGGUAU	7	23	three primer and nucleotide variant	ssc-let-7b	22
F20301_x7	UGAGGUAGUAGGUUGUGAGGUUUA	7	24	three primer and nucleotide variant	ssc-let-7b	22
F20971_x7	UGAGGUAGUAGGUUGUGGGGUUAU	7	24	three primer and nucleotide variant	ssc-let-7b	22
F21053_x7	UGAGGUAGUAGGUUGGGUGGUUAU	7	24	three primer and nucleotide variant	ssc-let-7b	22
F21607_x7	UGAGGUAGUAGGUUGCGUGGUUAU	7	24	three primer and nucleotide variant	ssc-let-7b	22
F19543_x7	UGAGGUAGUAGGGUGUGUGGUA	7	22	three primer and nucleotide variant	ssc-let-7b	22
F20376_x7	UGAGGUAGUAGGUUGGGUGGUG	7	22	three primer and nucleotide variant	ssc-let-7b	22
F21149_x7	UGAGGGAGUAGGUUGUGUGGUA	7	22	three primer and nucleotide variant	ssc-let-7b	22
F19525_x7	UGAGGUAGUAGGUCGUGUGGUUA	7	23	three primer and nucleotide variant	ssc-let-7b	22
F20715_x7	UGAGGUAGUAGGUUGAGUGGUUU	7	23	three primer and nucleotide variant	ssc-let-7b	22
F21070_x7	UGAGGGAGUAGGUUGUGUGGUUG	7	23	three primer and nucleotide variant	ssc-let-7b	22
F21950_x7	UGAGGUAGUGGGUUGUGUGGUUA	7	23	three primer and nucleotide variant	ssc-let-7b	22
F20172_x7	UGAGGUAGUAGGGUGUGUG	7	19	three primer and nucleotide variant	ssc-let-7b	22
F20818_x7	UGAGGUGGUAGGUUGUGUGGU	7	21	three primer and nucleotide variant	ssc-let-7b	22
F21140_x7	UGAGUUAGUAGGUUGUGUGGU	7	21	three primer and nucleotide variant	ssc-let-7b	22
F24513_x6	GAGGUAGUAGGUUGUGUGGUUG	6	22	both ends	ssc-let-7b	22
F25352_x6	UGAGGUUGUAGGUUGUGUGGUU	6	22	mature miRNA and nucleotide variant	ssc-let-7b	22
F25656_x6	UGAGGUAGUAGGUUGUGUUGGU	6	22	three primer	ssc-let-7b	22
F24153_x6	UGAGGUAGUAGGUUGUGUGUGU	6	22	three primer	ssc-let-7b	22
F23624_x6	UGAGGUAGUAGGUUGUGUGGUGUU	6	24	three primer	ssc-let-7b	22
F24017_x6	UGAGGUAGUAGGUUGUGUUG	6	20	three primer	ssc-let-7b	22
F24872_x6	UGAGGUAGUAGGUUGUGUUA	6	20	three primer	ssc-let-7b	22
F22803_x6	UGAGGUAGUAGGUUGUGUGAA	6	21	three primer	ssc-let-7b	22
F23765_x6	UGAGGUAGUAGGUUGUGUGGC	6	21	three primer	ssc-let-7b	22
F23728_x6	UGAGGUAGUGGGUUGUGUGGUAA	6	23	three primer and nucleotide variant	ssc-let-7b	22
F23997_x6	UGAGGUAGCAGGUUGUGUGGUAU	6	23	three primer and nucleotide variant	ssc-let-7b	22
F23527_x6	UGAGGUAGGAGGUUGUGUGGUUUU	6	24	three primer and nucleotide variant	ssc-let-7b	22
F24482_x6	UGAGGUAGGAGGUUGUGUGGUUAA	6	24	three primer and nucleotide variant	ssc-let-7b	22
F24647_x6	UGAGGUAGUAGGUUGGGUGGUA	6	22	three primer and nucleotide variant	ssc-let-7b	22
F23494_x6	UGAGGUAUUAGGUUGUGUGGUUU	6	23	three primer and nucleotide variant	ssc-let-7b	22
F23536_x6	UGAGGUAGUACGUUGUGUGGUUU	6	23	three primer and nucleotide variant	ssc-let-7b	22
F24104_x6	UGAGGUGGUAGGUUGUGUGGUUA	6	23	three primer and nucleotide variant	ssc-let-7b	22
F25500_x6	UGAGGUAGUUGGUUGUGUGGUUU	6	23	three primer and nucleotide variant	ssc-let-7b	22
F25658_x6	UGAGGUAGUAGAUUGUGUGGUUA	6	23	three primer and nucleotide variant	ssc-let-7b	22
F25086_x6	UGAGGUAGUAGGUUGAGUGGU	6	21	three primer and nucleotide variant	ssc-let-7b	22
F28676_x5	UAAGGUAGUAGGUUGUGUGGU	5	21	both ends	ssc-let-7b	22
F29175_x5	UAAGGUAGUAGGUUGUGUGGUUA	5	23	both ends	ssc-let-7b	22
F29017_x5	UCAGGUAGUAGGUUGUGUGGUU	5	22	both ends	ssc-let-7b	22
F30342_x5	UGCGGUAGUAGGUUGUGUGGUU	5	22	both ends	ssc-let-7b	22
F25943_x5	UGAGGUAGUAGGUUGUGUAGGU	5	22	three primer	ssc-let-7b	22
F30176_x5	UGAGGUAGUAGGUUGUGUGGGUAU	5	24	three primer	ssc-let-7b	22
F27644_x5	UGAGGUAGUAGGUUGUGUGGUAUAU	5	25	three primer	ssc-let-7b	22
F31107_x5	UGAGGUAGUAGGUUGUGUGGUAAAA	5	25	three primer	ssc-let-7b	22
F26734_x5	UGAGGUAGUAGGUUGUGUGGGGU	5	23	three primer	ssc-let-7b	22
F28798_x5	UGAGGUAGUAGGUUGUGUGGCUA	5	23	three primer	ssc-let-7b	22
F27301_x5	UGAGGUAGUAGGUUGUGUGGUGAA	5	24	three primer	ssc-let-7b	22
F26236_x5	UGAGGUAGUAGGUUGUGUGGCA	5	22	three primer	ssc-let-7b	22
F29969_x5	UGAGGGAGUAGGUUGUGUAGU	5	21	three primer and nucleotide variant	ssc-let-7b	22
F30634_x5	UGAGGUAGUAGGUUGGGUGGGU	5	22	three primer and nucleotide variant	ssc-let-7b	22
F28015_x5	UGAGGUAGUAGGUUGGGUGGUAA	5	23	three primer and nucleotide variant	ssc-let-7b	22
F30700_x5	UGAGGUAGUAGGGUGUGUGGUAA	5	23	three primer and nucleotide variant	ssc-let-7b	22
F26818_x5	UGAGGUAGGAGGUUGUGUGGUUAU	5	24	three primer and nucleotide variant	ssc-let-7b	22
F28790_x5	UGAGGUAGUAGGAUGUGUGGUUAA	5	24	three primer and nucleotide variant	ssc-let-7b	22
F29486_x5	UGAGGCAGUAGGUUGUGUGGUUAA	5	24	three primer and nucleotide variant	ssc-let-7b	22
F30238_x5	UGAGGUAGUAGUUUGUGUGGUUUU	5	24	three primer and nucleotide variant	ssc-let-7b	22
F29001_x5	UGAGGUAGGAGGUUGUGUGGUA	5	22	three primer and nucleotide variant	ssc-let-7b	22
F29714_x5	UGAGGCAGUAGGUUGUGUGGUA	5	22	three primer and nucleotide variant	ssc-let-7b	22
F26992_x5	UGAGGUACUAGGUUGUGUGGUUA	5	23	three primer and nucleotide variant	ssc-let-7b	22
F28716_x5	UGAGGUAGUAGGUAGUGUGGUUA	5	23	three primer and nucleotide variant	ssc-let-7b	22
F29132_x5	UGAGGAAGUAGGUUGUGUGGUUU	5	23	three primer and nucleotide variant	ssc-let-7b	22
F29493_x5	UGAGGUAGUAUGUUGUGUGGUUA	5	23	three primer and nucleotide variant	ssc-let-7b	22
F30031_x5	UGAGGUAGUAGCUUGUGUGGUUU	5	23	three primer and nucleotide variant	ssc-let-7b	22
F30959_x5	UGAGGUAGAAGGUUGUGUGGUUA	5	23	three primer and nucleotide variant	ssc-let-7b	22
F27150_x5	UGAGGUAGUAGGUCGUGUGG	5	20	three primer and nucleotide variant	ssc-let-7b	22
F26083_x5	UGAGGUAGUAGGUUUUGUGGU	5	21	three primer and nucleotide variant	ssc-let-7b	22
F28227_x5	UGAGGUAGAAGGUUGUGUGGU	5	21	three primer and nucleotide variant	ssc-let-7b	22
F28981_x5	UGAGGUAGUAGGUUCUGUGGU	5	21	three primer and nucleotide variant	ssc-let-7b	22
F29497_x5	UGAGGUAGCAGGUUGUGUGGU	5	21	three primer and nucleotide variant	ssc-let-7b	22
F38989_x4	CUGAGGUAGUAGGUUGUGUG	4	20	both ends	ssc-let-7b	22
F31224_x4	UUGAGGUAGUAGGUUGUGUGGU	4	22	both ends	ssc-let-7b	22
F37584_x4	CUGAGGUAGUAGGUUGUGUGGUUUA	4	25	both ends	ssc-let-7b	22
F35360_x4	GAGGUAGUAGGUUGUGUGGUAG	4	22	both ends	ssc-let-7b	22
F33374_x4	AGAGGUAGUAGGUUGUGUGGU	4	21	both ends	ssc-let-7b	22
F33683_x4	GGAGGUAGUAGGUUGUGUGGU	4	21	both ends	ssc-let-7b	22
F35187_x4	GAGGUAGUAGGUUGUGUGGUUAAA	4	24	both ends	ssc-let-7b	22
F39054_x4	GGAGGUAGUAGGUUGUGUGGUU	4	22	both ends	ssc-let-7b	22
F38196_x4	UGCGGUAGUAGGUUGUGUGGUUU	4	23	both ends	ssc-let-7b	22
F33619_x4	GAGGGAGUAGGUUGUGUGGUUU	4	22	both ends and nucleotide variant	ssc-let-7b	22
F35613_x4	AGAGGUAGUAGGUUGCGUGGUUU	4	23	both ends and nucleotide variant	ssc-let-7b	22
F34566_x4	UGAGGUAGUCGGUUGUGUGGUU	4	22	mature miRNA and nucleotide variant	ssc-let-7b	22
F36929_x4	UGAGGUCGUAGGUUGUGUGGUU	4	22	mature miRNA and nucleotide variant	ssc-let-7b	22
F32609_x4	UGAGGUAGUAGGUUGUGUGGGUAA	4	24	three primer	ssc-let-7b	22
F35837_x4	UGAGGUAGUAGGUUGUGUGGCUAA	4	24	three primer	ssc-let-7b	22
F34548_x4	UGAGGUAGUAGGUUGUGUGGUUUUAU	4	26	three primer	ssc-let-7b	22
F35959_x4	UGAGGUAGUAGGUUGUGUGGUUAAUA	4	26	three primer	ssc-let-7b	22
F38895_x4	UGAGGUAGUAGGUUGUGUGGUUAUUU	4	26	three primer	ssc-let-7b	22
F39130_x4	UGAGGUAGUAGGUUGUGUAUU	4	21	three primer	ssc-let-7b	22
F34865_x4	UGAGGUAGUAGGUUGUGUGAUU	4	22	three primer	ssc-let-7b	22
F35296_x4	UGAGGUAGUAGGUUGUGUGUAA	4	22	three primer	ssc-let-7b	22
F35798_x4	UGAGGUAGUAGGUUGUGUGGAUA	4	23	three primer	ssc-let-7b	22
F37727_x4	UGAGGUAGUAGGUUGUGUGGAGA	4	23	three primer	ssc-let-7b	22
F33194_x4	UGAGGUAGUAGGUUGUGUGGUAUG	4	24	three primer	ssc-let-7b	22
F35846_x4	UGAGGUAGUAGGUUGUGUGGUAUC	4	24	three primer	ssc-let-7b	22
F36207_x4	UGAGGUAGUAGGUUGUGUGGUUAAC	4	25	three primer	ssc-let-7b	22
F38393_x4	UGAGGUAGUAGGUUGUGUGGUUUGA	4	25	three primer	ssc-let-7b	22
F32521_x4	UGAGGUAGUAGGUUGUGUGGUGG	4	23	three primer	ssc-let-7b	22
F31969_x4	UGAGGUAGUAGGUUGCGUGGGUU	4	23	three primer and nucleotide variant	ssc-let-7b	22
F35156_x4	UGAGGUAGUAGGUCGUGUGGUAA	4	23	three primer and nucleotide variant	ssc-let-7b	22
F35624_x4	UGAGGUAGGAGGUUGUGUGGUAA	4	23	three primer and nucleotide variant	ssc-let-7b	22
F37430_x4	UGAGGUAGUGGGUUGUGUGGUAU	4	23	three primer and nucleotide variant	ssc-let-7b	22
F38075_x4	UGAGGUAGUAGGUUGCGUGGUAU	4	23	three primer and nucleotide variant	ssc-let-7b	22
F38854_x4	UGAGGUAGUAGGUUUUGUGGUAU	4	23	three primer and nucleotide variant	ssc-let-7b	22
F39361_x4	UGAGGUAGUAGGUUGCGUGGUAA	4	23	three primer and nucleotide variant	ssc-let-7b	22
F31572_x4	UGAGGUAGUAGGGUGUGUGGUUUU	4	24	three primer and nucleotide variant	ssc-let-7b	22
F31724_x4	UGAGGUAGUAGGUUGUGCGGUUUA	4	24	three primer and nucleotide variant	ssc-let-7b	22
F33329_x4	UGAGGUAGUAGGUUGGGUGGUUUU	4	24	three primer and nucleotide variant	ssc-let-7b	22
F36244_x4	UGAGGUAGUAGUUUGUGUGGUUAU	4	24	three primer and nucleotide variant	ssc-let-7b	22
F37124_x4	UGAGGUAGUAGGUUGUGGGGUUAA	4	24	three primer and nucleotide variant	ssc-let-7b	22
F37575_x4	UGAGGUAGUAGGUUGUGGGGUUUU	4	24	three primer and nucleotide variant	ssc-let-7b	22
F38644_x4	UGAGGUAUUAGGUUGUGUGGUUAU	4	24	three primer and nucleotide variant	ssc-let-7b	22
F32700_x4	UGAGGUAGUUGGUUGUGUGGUUA	4	23	three primer and nucleotide variant	ssc-let-7b	22
F35085_x4	UGAGCUAGUAGGUUGUGUGGUUA	4	23	three primer and nucleotide variant	ssc-let-7b	22
F37038_x4	UGAGCUAGUAGGUUGUGUGGUUU	4	23	three primer and nucleotide variant	ssc-let-7b	22
F37310_x4	UGAGGUAAUAGGUUGUGUGGUUU	4	23	three primer and nucleotide variant	ssc-let-7b	22
F38890_x4	UGAGGUAGUAGGUUGAGUGGUUA	4	23	three primer and nucleotide variant	ssc-let-7b	22
F35509_x4	UGAGGGAGUAGGUUGUGUG	4	19	three primer and nucleotide variant	ssc-let-7b	22
F31708_x4	UGAGGUAGCAGGUUGUGUGG	4	20	three primer and nucleotide variant	ssc-let-7b	22
F31771_x4	UGAGGUAGUAGGUUGGGUGG	4	20	three primer and nucleotide variant	ssc-let-7b	22
F31775_x4	UGAGGUCGUAGGUUGUGUGGU	4	21	three primer and nucleotide variant	ssc-let-7b	22
F33266_x4	UGAGGUAUUAGGUUGUGUGGU	4	21	three primer and nucleotide variant	ssc-let-7b	22
F34586_x4	UGAGGUAGUAGGUCGUGUGGU	4	21	three primer and nucleotide variant	ssc-let-7b	22
F35249_x4	UGAGAUAGUAGGUUGUGUGGU	4	21	three primer and nucleotide variant	ssc-let-7b	22
F36542_x4	UGAGGUAGUAGGUUAUGUGGU	4	21	three primer and nucleotide variant	ssc-let-7b	22
F36614_x4	UGAGGUACUAGGUUGUGUGGU	4	21	three primer and nucleotide variant	ssc-let-7b	22
F39117_x4	UGAGGUAGUAGAUUGUGUGGU	4	21	three primer and nucleotide variant	ssc-let-7b	22
F43572_x3	UUGAGGUAGUAGGUUGUGUGGUUA	3	24	both ends	ssc-let-7b	22
F50999_x3	UCUGAGGUAGUAGGUUGUGUGGUUU	3	25	both ends	ssc-let-7b	22
F42190_x3	GAGGUAGUAGGUUGUGUGUUUU	3	22	both ends	ssc-let-7b	22
F43964_x3	GAGGUAGUAGGUUGUGUGGGUU	3	22	both ends	ssc-let-7b	22
F45410_x3	GAGGUAGUAGGUUGUGUGGUUAUA	3	24	both ends	ssc-let-7b	22
F51009_x3	GAGGUAGUAGGUUGUGUGGUUUAU	3	24	both ends	ssc-let-7b	22
F40591_x3	GAGGUAGUAGGUUGUGUGGUUGU	3	23	both ends	ssc-let-7b	22
F41678_x3	AGGUAGUAGGUUGUGUGGUAU	3	21	both ends	ssc-let-7b	22
F47942_x3	UAAGGUAGUAGGUUGUGUGGUAU	3	23	both ends	ssc-let-7b	22
F54687_x3	AGGUAGUAGGUUGUGUGGUUUU	3	22	both ends	ssc-let-7b	22
F48219_x3	CAGGUAGUAGGUUGUGUGGUU	3	21	both ends	ssc-let-7b	22
F49742_x3	UUAGGUAGUAGGUUGUGUGGUUAU	3	24	both ends	ssc-let-7b	22
F49778_x3	UCAGGUAGUAGGUUGUGUGGUUU	3	23	both ends	ssc-let-7b	22
F53128_x3	UGUGGUAGUAGGUUGUGUGGU	3	21	both ends	ssc-let-7b	22
F54174_x3	GGUAGUAGGUUGUGUGGUU	3	19	both ends	ssc-let-7b	22
F45799_x3	UGGUAGUAGGUUGUGUGGUUU	3	21	both ends	ssc-let-7b	22
F50789_x3	UGGUAGUAGGUUGUGUGGUUA	3	21	both ends	ssc-let-7b	22
F40376_x3	UGGGUAGUAGGUUGUGUGGUU	3	21	both ends	ssc-let-7b	22
F50459_x3	UGGGGUAGUAGGUUGUGUGGUUA	3	23	both ends	ssc-let-7b	22
F43712_x3	UGUAGUAGGUUGUGUGGUUU	3	20	both ends	ssc-let-7b	22
F43888_x3	GAGGUAGGAGGUUGUGUGGU	3	20	both ends and nucleotide variant	ssc-let-7b	22
F45029_x3	GAGGGAGUAGGUUGUGUGGUU	3	21	both ends and nucleotide variant	ssc-let-7b	22
F45457_x3	AUGAGGUAGUAGGUUGUGUGGUU	3	23	five primer	ssc-let-7b	22
F52474_x3	UGAGGUAGUAGGUUGUGUAAAA	3	22	three primer	ssc-let-7b	22
F54214_x3	UGAGGUAGUAGGUUGUGUAUUU	3	22	three primer	ssc-let-7b	22
F39703_x3	UGAGGUAGUAGGUUGUGUGCUUU	3	23	three primer	ssc-let-7b	22
F54771_x3	UGAGGUAGUAGGUUGUGUGUGUU	3	23	three primer	ssc-let-7b	22
F40513_x3	UGAGGUAGUAGGUUGUGUGGAUAU	3	24	three primer	ssc-let-7b	22
F43263_x3	UGAGGUAGUAGGUUGUGUGGAAAA	3	24	three primer	ssc-let-7b	22
F48751_x3	UGAGGUAGUAGGUUGUGUGGAUUU	3	24	three primer	ssc-let-7b	22
F49540_x3	UGAGGUAGUAGGUUGUGUGGUAUAA	3	25	three primer	ssc-let-7b	22
F50799_x3	UGAGGUAGUAGGUUGUGUGGUAUUA	3	25	three primer	ssc-let-7b	22
F39591_x3	UGAGGUAGUAGGUUGUGUGGUUUAUU	3	26	three primer	ssc-let-7b	22
F40819_x3	UGAGGUAGUAGGUUGUGUGGUUUUUA	3	26	three primer	ssc-let-7b	22
F50662_x3	UGAGGUAGUAGGUUGUGUGGUUUCGU	3	26	three primer	ssc-let-7b	22
F54388_x3	UGAGGUAGUAGGUUGUGUGGUUUUUU	3	26	three primer	ssc-let-7b	22
F40560_x3	UGAGGUAGUAGGUUGUGUAGG	3	21	three primer	ssc-let-7b	22
F54213_x3	UGAGGUAGUAGGUUGUGUCGU	3	21	three primer	ssc-let-7b	22
F43806_x3	UGAGGUAGUAGGUUGUGUGUAU	3	22	three primer	ssc-let-7b	22
F48264_x3	UGAGGUAGUAGGUUGUGUGUUG	3	22	three primer	ssc-let-7b	22
F52880_x3	UGAGGUAGUAGGUUGUGUGGCAU	3	23	three primer	ssc-let-7b	22
F43938_x3	UGAGGUAGUAGGUUGUGUGGUCAA	3	24	three primer	ssc-let-7b	22
F51509_x3	UGAGGUAGUAGGUUGUGUGGUCAU	3	24	three primer	ssc-let-7b	22
F46059_x3	UGAGGUAGUAGGUUGUGUGGUUAUG	3	25	three primer	ssc-let-7b	22
F49857_x3	UGAGGUAGUAGGUUGUGUGUA	3	21	three primer	ssc-let-7b	22
F52847_x3	UGAGGUAGUAGGUUGUGUGCU	3	21	three primer	ssc-let-7b	22
F52366_x3	UGAGGUAGUAGGUUGUGUGGUUGG	3	24	three primer	ssc-let-7b	22
F53729_x3	UGAGGGAGUAGGUUGUGUAGUA	3	22	three primer and nucleotide variant	ssc-let-7b	22
F52637_x3	UGAGGUAGUAGGGUGUGUGGGAU	3	23	three primer and nucleotide variant	ssc-let-7b	22
F44676_x3	UGAGGGAGUAGGUUGUGUGGGU	3	22	three primer and nucleotide variant	ssc-let-7b	22
F51713_x3	UGAGGUAGUAGGGUGUGUGGGU	3	22	three primer and nucleotide variant	ssc-let-7b	22
F40735_x3	UGAGGUAGUAGGCUGUGUGGUAA	3	23	three primer and nucleotide variant	ssc-let-7b	22
F42824_x3	UGAGGUAGUAGGUUAUGUGGUAA	3	23	three primer and nucleotide variant	ssc-let-7b	22
F43112_x3	UGAGGCAGUAGGUUGUGUGGUAU	3	23	three primer and nucleotide variant	ssc-let-7b	22
F49290_x3	UGAGGUGGUAGGUUGUGUGGUAU	3	23	three primer and nucleotide variant	ssc-let-7b	22
F49947_x3	UGAGGUAGUAGGUUGAGUGGUAA	3	23	three primer and nucleotide variant	ssc-let-7b	22
F53416_x3	UGAGGUGGUAGGUUGUGUGGUAA	3	23	three primer and nucleotide variant	ssc-let-7b	22
F41673_x3	UGAGGUAGUAGGUUGCGUGGUUUU	3	24	three primer and nucleotide variant	ssc-let-7b	22
F42147_x3	UGAGGUAGUGGGUUGUGUGGUUAU	3	24	three primer and nucleotide variant	ssc-let-7b	22
F42805_x3	UGAGGUAGUAGUUGUGUGGUUAA	3	23	three primer and nucleotide variant	ssc-let-7b	22
F43173_x3	UGAGGUAGUAGGCUGUGUGGUUAU	3	24	three primer and nucleotide variant	ssc-let-7b	22
F43742_x3	UGAGGUAGUAGGUUGGGUGGUUUA	3	24	three primer and nucleotide variant	ssc-let-7b	22
F45235_x3	UGAGGUAGUAGUUGUGUGGUUAU	3	23	three primer and nucleotide variant	ssc-let-7b	22
F45587_x3	UGAGGUAGUAGUUGUGUGGUUUU	3	23	three primer and nucleotide variant	ssc-let-7b	22
F45875_x3	UGAGGUAGUAGGUGUGUGGUUAU	3	23	three primer and nucleotide variant	ssc-let-7b	22
F46246_x3	UGAGGUAGGAGGUUGUGUGGUUUA	3	24	three primer and nucleotide variant	ssc-let-7b	22
F46302_x3	UGAGGUAGUAGGUUGAGUGGUUAU	3	24	three primer and nucleotide variant	ssc-let-7b	22
F49771_x3	UGAGGUAGUAGGUUGUGAGGUUAG	3	24	three primer and nucleotide variant	ssc-let-7b	22
F52022_x3	UGAGGUAGUAGGUUGGGUGGUUAA	3	24	three primer and nucleotide variant	ssc-let-7b	22
F54061_x3	UGAGGUAGUAGGCUGUGUGGUUAA	3	24	three primer and nucleotide variant	ssc-let-7b	22
F40967_x3	UGAGGUAGGAGGUUGUGUGGUG	3	22	three primer and nucleotide variant	ssc-let-7b	22
F41647_x3	UGAGGGAGUAGGUUGUGUGGUG	3	22	three primer and nucleotide variant	ssc-let-7b	22
F53901_x3	UGAGGUAUUAGGUUGUGUGGUA	3	22	three primer and nucleotide variant	ssc-let-7b	22
F42576_x3	UGAGGUAGUAGGUUUUGUGGUUA	3	23	three primer and nucleotide variant	ssc-let-7b	22
F44239_x3	UGAGGUAGUAGGUUCUGUGGUUU	3	23	three primer and nucleotide variant	ssc-let-7b	22
F45346_x3	UGAGGAAGUAGGUUGUGUGGUUA	3	23	three primer and nucleotide variant	ssc-let-7b	22
F45424_x3	UGAGGUAGUAGGUUAUGUGGUUU	3	23	three primer and nucleotide variant	ssc-let-7b	22
F46002_x3	UGAGUUAGUAGGUUGUGUGGUUA	3	23	three primer and nucleotide variant	ssc-let-7b	22
F46497_x3	UGAGAUAGUAGGUUGUGUGGUUU	3	23	three primer and nucleotide variant	ssc-let-7b	22
F48000_x3	UGAGGUAGUAGGUUAUGUGGUUA	3	23	three primer and nucleotide variant	ssc-let-7b	22
F48508_x3	UGAGGUUGUAGGUUGUGUGGUUU	3	23	three primer and nucleotide variant	ssc-let-7b	22
F49086_x3	UGAGGUAGGAGGUUGUGUGGUUG	3	23	three primer and nucleotide variant	ssc-let-7b	22
F50084_x3	UGAGAUAGUAGGUUGUGUGGUUA	3	23	three primer and nucleotide variant	ssc-let-7b	22
F53450_x3	UGAGGUAGAAGGUUGUGUGGUUU	3	23	three primer and nucleotide variant	ssc-let-7b	22
F51995_x3	UGAGGUAGUAGGUCGUGUG	3	19	three primer and nucleotide variant	ssc-let-7b	22
F44068_x3	UGAGGCAGUAGGUUGUGUGG	3	20	three primer and nucleotide variant	ssc-let-7b	22
F49689_x3	UGAGGAAGUAGGUUGUGUGG	3	20	three primer and nucleotide variant	ssc-let-7b	22
F50171_x3	UGAGGUAGUAGGUGGUGUGG	3	20	three primer and nucleotide variant	ssc-let-7b	22
F41822_x3	UGAGGUAGUGGGUUGUGUGGU	3	21	three primer and nucleotide variant	ssc-let-7b	22
F43849_x3	UGAGGUAGUAGGUAGUGUGGU	3	21	three primer and nucleotide variant	ssc-let-7b	22
F70520_x2	UUGAGGUAGUAGGUUGUGUGGUAU	2	24	both ends	ssc-let-7b	22
F92914_x2	CUGAGGUAGUAGGUUGUGUGGUUUUA	2	26	both ends	ssc-let-7b	22
F63059_x2	CUGAGGUAGUAGGUUGUGUGGUUG	2	24	both ends	ssc-let-7b	22
F55452_x2	GAGGUAGUAGGUUGUGUGUUU	2	21	both ends	ssc-let-7b	22
F87466_x2	GAGGUAGUAGGUUGUGUGUU	2	20	both ends	ssc-let-7b	22
F57938_x2	GAGGUAGUAGGUUGUGUGGGUA	2	22	both ends	ssc-let-7b	22
F60581_x2	GAGGUAGUAGGUUGUGUGGGAU	2	22	both ends	ssc-let-7b	22
F61109_x2	GAGGUAGUAGGUUGUGUGGUAUU	2	23	both ends	ssc-let-7b	22
F58305_x2	GAGGUAGUAGGUUGUGUGGUGU	2	22	both ends	ssc-let-7b	22
F56410_x2	GAGGUAGUAGGUUGUGUGGUUAAU	2	24	both ends	ssc-let-7b	22
F59611_x2	GAGGUAGUAGGUUGUGUGGUUAUU	2	24	both ends	ssc-let-7b	22
F76837_x2	GAGGUAGUAGGUUGUGUGGUUUUA	2	24	both ends	ssc-let-7b	22
F79704_x2	GAGGUAGUAGGUUGUGUGGUUUAA	2	24	both ends	ssc-let-7b	22
F57795_x2	GAGGUAGUAGGUUGUGUGGUUAG	2	23	both ends	ssc-let-7b	22
F68331_x2	CGAGGUAGUAGGUUGUGUGGUUUU	2	24	both ends	ssc-let-7b	22
F74406_x2	CGAGGUAGUAGGUUGUGUGGUUAU	2	24	both ends	ssc-let-7b	22
F77287_x2	CGAGGUAGUAGGUUGUGUGGUUAA	2	24	both ends	ssc-let-7b	22
F60219_x2	AGAGGUAGUAGGUUGUGUGGUUU	2	23	both ends	ssc-let-7b	22
F64640_x2	GGAGGUAGUAGGUUGUGUGGUUU	2	23	both ends	ssc-let-7b	22
F95571_x2	GGAGGUAGUAGGUUGUGUGGUUA	2	23	both ends	ssc-let-7b	22
F71574_x2	AGGUAGUAGGUUGUGUGGGU	2	20	both ends	ssc-let-7b	22
F55238_x2	UUAGGUAGUAGGUUGUGUGGU	2	21	both ends	ssc-let-7b	22
F93885_x2	AGGUAGUAGGUUGUGUGGUUAU	2	22	both ends	ssc-let-7b	22
F77686_x2	UAGGUAGUAGGUUGUGUGGUUAA	2	23	both ends	ssc-let-7b	22
F84412_x2	UAAGGUAGUAGGUUGUGUGGUUAA	2	24	both ends	ssc-let-7b	22
F68260_x2	UCAGGUAGUAGGUUGUGUGGUUA	2	23	both ends	ssc-let-7b	22
F90981_x2	GGUAGUAGGUUGUGUGGUUA	2	20	both ends	ssc-let-7b	22
F84096_x2	UGGGUAGUAGGUUGUGUGGUUU	2	22	both ends	ssc-let-7b	22
F80572_x2	UGUGGUAGUAGGUUGUGUGGUUA	2	23	both ends	ssc-let-7b	22
F97269_x2	UCUGGUAGUAGGUUGUGUGGUU	2	22	both ends	ssc-let-7b	22
F74207_x2	GAGGUAGUAGGUUGGGUGGUUU	2	22	both ends and nucleotide variant	ssc-let-7b	22
F64179_x2	GAGGUAGUGGGUUGUGUGGUU	2	21	both ends and nucleotide variant	ssc-let-7b	22
F76765_x2	UGGGGUAGUAGGUUGGGUGGUU	2	22	both ends and nucleotide variant	ssc-let-7b	22
F85215_x2	CUGAGGUAGUAGGUUGGGUGGUU	2	23	five primer and nucleotide variant	ssc-let-7b	22
F78812_x2	UGAGGUAGUAGGUUGUGUGAAAA	2	23	three primer	ssc-let-7b	22
F77226_x2	UGAGGUAGUAGGUUGUGUGGGUAG	2	24	three primer	ssc-let-7b	22
F79406_x2	UGAGGUAGUAGGUUGUGUGGAUAA	2	24	three primer	ssc-let-7b	22
F80947_x2	UGAGGUAGUAGGUUGUGUGGCUAU	2	24	three primer	ssc-let-7b	22
F87390_x2	UGAGGUAGUAGGUUGUGUGGGGUU	2	24	three primer	ssc-let-7b	22
F95456_x2	UGAGGUAGUAGGUUGUGUGGGUUG	2	24	three primer	ssc-let-7b	22
F77078_x2	UGAGGUAGUAGGUUGUGUGGUGUAG	2	25	three primer	ssc-let-7b	22
F83704_x2	UGAGGUAGUAGGUUGUGUGGUCUAU	2	25	three primer	ssc-let-7b	22
F55824_x2	UGAGGUAGUAGGUUGUGUGGUUGAAA	2	26	three primer	ssc-let-7b	22
F62466_x2	UGAGGUAGUAGGUUGUGUGGUUAAUU	2	26	three primer	ssc-let-7b	22
F75241_x2	UGAGGUAGUAGGUUGUGUGGUUAGAA	2	26	three primer	ssc-let-7b	22
F77207_x2	UGAGGUAGUAGGUUGUGUGGUUAAGU	2	26	three primer	ssc-let-7b	22
F79868_x2	UGAGGUAGUAGGUUGUGUGGUUUAGA	2	26	three primer	ssc-let-7b	22
F80032_x2	UGAGGUAGUAGGUUGUGUGGUUAAGA	2	26	three primer	ssc-let-7b	22
F88568_x2	UGAGGUAGUAGGUUGUGUGGUUGUAG	2	26	three primer	ssc-let-7b	22
F91889_x2	UGAGGUAGUAGGUUGUGUGGUUAAAG	2	26	three primer	ssc-let-7b	22
F62959_x2	UGAGGUAGUAGGUUGUGUUGG	2	21	three primer	ssc-let-7b	22
F64181_x2	UGAGGUAGUAGGUUGUGUCGG	2	21	three primer	ssc-let-7b	22
F85538_x2	UGAGGUAGUAGGUUGUGUUAA	2	21	three primer	ssc-let-7b	22
F69415_x2	UGAGGUAGUAGGUUGUGUGAAA	2	22	three primer	ssc-let-7b	22
F82295_x2	UGAGGUAGUAGGUUGUGUGAUA	2	22	three primer	ssc-let-7b	22
F87596_x2	UGAGGUAGUAGGUUGUGUGAGA	2	22	three primer	ssc-let-7b	22
F69274_x2	UGAGGUAGUAGGUUGUGUGGACA	2	23	three primer	ssc-let-7b	22
F90170_x2	UGAGGUAGUAGGUUGUGUGGGGA	2	23	three primer	ssc-let-7b	22
F62522_x2	UGAGGUAGUAGGUUGUGUGGUGUA	2	24	three primer	ssc-let-7b	22
F67012_x2	UGAGGUAGUAGGUUGUGUGGUGAU	2	24	three primer	ssc-let-7b	22
F58983_x2	UGAGGUAGUAGGUUGUGUGGUUUAC	2	25	three primer	ssc-let-7b	22
F66069_x2	UGAGGUAGUAGGUUGUGUGGUUAUC	2	25	three primer	ssc-let-7b	22
F67274_x2	UGAGGUAGUAGGUUGUGUGGUUUCG	2	25	three primer	ssc-let-7b	22
F77891_x2	UGAGGUAGUAGGUUGUGUGGUUUUG	2	25	three primer	ssc-let-7b	22
F78917_x2	UGAGGUAGUAGGUUGUGUGGUUUUC	2	25	three primer	ssc-let-7b	22
F64819_x2	UGAGGUAGUAGGUUGUGUGGGG	2	22	three primer	ssc-let-7b	22
F91268_x2	UGAGGUAGUAGGUUGUGUGGCG	2	22	three primer	ssc-let-7b	22
F69450_x2	UGAGGUAGUAGGUUGUGUGGUCG	2	23	three primer	ssc-let-7b	22
F66813_x2	UGAGGUAGUAGGGUGUGUAGGU	2	22	three primer and nucleotide variant	ssc-let-7b	22
F89874_x2	UGAGGUAGUAGGAUGUGUAGUU	2	22	three primer and nucleotide variant	ssc-let-7b	22
F56321_x2	UGAGGGAGUAGGUUGUGUAGG	2	21	three primer and nucleotide variant	ssc-let-7b	22
F68524_x2	UGAGGGAGUAGGUUGUGUA	2	19	three primer and nucleotide variant	ssc-let-7b	22
F59561_x2	UGAGGUAGUAGGUGGUGU	2	18	three primer and nucleotide variant	ssc-let-7b	22
F78731_x2	UGAGGGAGUAGGUUGUGU	2	18	three primer and nucleotide variant	ssc-let-7b	22
F84142_x2	UGAGGUAGUAGGGUGUGUGUUU	2	22	three primer and nucleotide variant	ssc-let-7b	22
F85135_x2	UGAGGGAGUAGGUUGUGUGUUU	2	22	three primer and nucleotide variant	ssc-let-7b	22
F75769_x2	UGAGGUAGUAGGUUGGGUGGGUA	2	23	three primer and nucleotide variant	ssc-let-7b	22
F84735_x2	UGAGGUAGUAGGUUUUGUGGGUU	2	23	three primer and nucleotide variant	ssc-let-7b	22
F97581_x2	UGAGGGAGUAGGUUGUGUGGGAA	2	23	three primer and nucleotide variant	ssc-let-7b	22
F69963_x2	UGAGGUAGUAGGUUGUGCGGUUUAU	2	25	three primer and nucleotide variant	ssc-let-7b	22
F74164_x2	UGAGGUAGUAUGUUGUGUGGUUUAU	2	25	three primer and nucleotide variant	ssc-let-7b	22
F83680_x2	UGAGGUAGUAGGUUGUGAGGUUAAU	2	25	three primer and nucleotide variant	ssc-let-7b	22
F92423_x2	UGAGGGAGUAGGUUGUGUGGUUAAA	2	25	three primer and nucleotide variant	ssc-let-7b	22
F74982_x2	UGAGGGAGUAGGUUGUGUGGCU	2	22	three primer and nucleotide variant	ssc-let-7b	22
F92725_x2	UGAGGCAGUAGGUUGUGUGGGU	2	22	three primer and nucleotide variant	ssc-let-7b	22
F56949_x2	UGAGGGAGUAGGUUGUGUGGUGU	2	23	three primer and nucleotide variant	ssc-let-7b	22
F60221_x2	UGAGGUAGCAGGUUGUGUGGUAA	2	23	three primer and nucleotide variant	ssc-let-7b	22
F63547_x2	UGAGGUAGUAGGUAGUGUGGUAA	2	23	three primer and nucleotide variant	ssc-let-7b	22
F77799_x2	UGAGGUAGUAGGAUGUGUGGUAU	2	23	three primer and nucleotide variant	ssc-let-7b	22
F83196_x2	UGAGGUAGUAGGUAGUGUGGUAU	2	23	three primer and nucleotide variant	ssc-let-7b	22
F85252_x2	UGAGGUAGUAGGAUGUGUGGUAA	2	23	three primer and nucleotide variant	ssc-let-7b	22
F85356_x2	UGAGGUAGUAGGUCGUGUGGUAU	2	23	three primer and nucleotide variant	ssc-let-7b	22
F88734_x2	UGAGUUAGUAGGUUGUGUGGUAU	2	23	three primer and nucleotide variant	ssc-let-7b	22
F90207_x2	UGAGGCAGUAGGUUGUGUGGUAA	2	23	three primer and nucleotide variant	ssc-let-7b	22
F93799_x2	UGAGGUACUAGGUUGUGUGGUAU	2	23	three primer and nucleotide variant	ssc-let-7b	22
F55979_x2	UGAGGUAGUAGGUUGAGUGGUUAA	2	24	three primer and nucleotide variant	ssc-let-7b	22
F57932_x2	UGAGGUAGUAGGUUGUGGGGUUUA	2	24	three primer and nucleotide variant	ssc-let-7b	22
F58500_x2	UGAGGUAGUAGGUGUGUGGUUUU	2	23	three primer and nucleotide variant	ssc-let-7b	22
F59857_x2	UGAGGUGGUAGGUUGUGUGGUUAU	2	24	three primer and nucleotide variant	ssc-let-7b	22
F60949_x2	UGAGAUAGUAGGUUGUGUGGUUAU	2	24	three primer and nucleotide variant	ssc-let-7b	22
F63948_x2	UGAGGUAGUAGGUGGUGUGGUUAU	2	24	three primer and nucleotide variant	ssc-let-7b	22
F64077_x2	UGAGGUAGUAGGUUGGGUGGUUAG	2	24	three primer and nucleotide variant	ssc-let-7b	22
F65875_x2	UGAGGUAGUAGGUUAUGUGGUUAA	2	24	three primer and nucleotide variant	ssc-let-7b	22
F68976_x2	UGAGGUAGUGGGUUGUGUGGUUUA	2	24	three primer and nucleotide variant	ssc-let-7b	22
F75284_x2	UGAGGUAGUAUGUUGUGUGGUUUU	2	24	three primer and nucleotide variant	ssc-let-7b	22
F75391_x2	UGAGGUAGUAGGUCGUGUGGUUAA	2	24	three primer and nucleotide variant	ssc-let-7b	22
F75496_x2	UGAGUUAGUAGGUUGUGUGGUUUA	2	24	three primer and nucleotide variant	ssc-let-7b	22
F75817_x2	UGAGGUAGUAGGGUGUGUGGUUUA	2	24	three primer and nucleotide variant	ssc-let-7b	22
F78940_x2	UGAGGUAGUAGGUUUUGUGGUUAU	2	24	three primer and nucleotide variant	ssc-let-7b	22
F79262_x2	UGAGGUAGUAGGUGUGUGGUUAA	2	23	three primer and nucleotide variant	ssc-let-7b	22
F81366_x2	UGAGCUAGUAGGUUGUGUGGUUUU	2	24	three primer and nucleotide variant	ssc-let-7b	22
F83282_x2	UGAGGUAGUAGGGUGUGUGGUUAA	2	24	three primer and nucleotide variant	ssc-let-7b	22
F83643_x2	UGAGGUAGUAGCUUGUGUGGUUAU	2	24	three primer and nucleotide variant	ssc-let-7b	22
F85845_x2	UGAGGUUGUAGGUUGUGUGGUUUU	2	24	three primer and nucleotide variant	ssc-let-7b	22
F86449_x2	UGAGGUAUUAGGUUGUGUGGUUAA	2	24	three primer and nucleotide variant	ssc-let-7b	22
F88583_x2	UGAGGUAGUAGUUUGUGUGGUUAA	2	24	three primer and nucleotide variant	ssc-let-7b	22
F97760_x2	UGAGGUAGUAGUUUGUGUGGUUUA	2	24	three primer and nucleotide variant	ssc-let-7b	22
F97751_x2	UGAGGUAGUAGGGUGUGUGGG	2	21	three primer and nucleotide variant	ssc-let-7b	22
F55675_x2	UGAGGUAGUAGGCUGUGUGGUA	2	22	three primer and nucleotide variant	ssc-let-7b	22
F58956_x2	UGAGGUAGUAGGUUGAGUGGUA	2	22	three primer and nucleotide variant	ssc-let-7b	22
F67997_x2	UGAGGAAGUAGGUUGUGUGGUC	2	22	three primer and nucleotide variant	ssc-let-7b	22
F69873_x2	UGAGGUAGUAGGUCGUGUGGUA	2	22	three primer and nucleotide variant	ssc-let-7b	22
F74804_x2	UGAGGUAGUAGGUUGCGUGGUA	2	22	three primer and nucleotide variant	ssc-let-7b	22
F92134_x2	UGAGGUGGUAGGUUGUGUGGUA	2	22	three primer and nucleotide variant	ssc-let-7b	22
F66578_x2	UGAGGUAGCAGGUUGUGUGGUUA	2	23	three primer and nucleotide variant	ssc-let-7b	22
F67140_x2	UGAGGUAGUAGGUUGUGCGGUUG	2	23	three primer and nucleotide variant	ssc-let-7b	22
F70964_x2	UGAGGUAGUAGGUUGUGAGGUUC	2	23	three primer and nucleotide variant	ssc-let-7b	22
F72787_x2	UGAGGUAUUAGGUUGUGUGGUUA	2	23	three primer and nucleotide variant	ssc-let-7b	22
F76298_x2	UGAGGUUGUAGGUUGUGUGGUUA	2	23	three primer and nucleotide variant	ssc-let-7b	22
F80240_x2	UGAGGUAGUAGGGUGUGUGGUUG	2	23	three primer and nucleotide variant	ssc-let-7b	22
F90676_x2	UGAGGUAAUAGGUUGUGUGGUUA	2	23	three primer and nucleotide variant	ssc-let-7b	22
F91389_x2	UGAGGUAGUAGCUUGUGUGGUUA	2	23	three primer and nucleotide variant	ssc-let-7b	22
F74768_x2	UGAGGUAGUAGGUAGUGUG	2	19	three primer and nucleotide variant	ssc-let-7b	22
F97826_x2	UGAGGCAGUAGGUUGUGUG	2	19	three primer and nucleotide variant	ssc-let-7b	22
F81294_x2	UGAGGUAUUAGGUUGUGUGG	2	20	three primer and nucleotide variant	ssc-let-7b	22
F96523_x2	UGAGGUAGUAGGCUGUGUGG	2	20	three primer and nucleotide variant	ssc-let-7b	22
F74566_x2	UGAGGUAGUUGGUUGUGUGGU	2	21	three primer and nucleotide variant	ssc-let-7b	22
F89028_x2	UGAGGUAGUUAGGUUGUGUGGU	2	22	three primer and nucleotide variant	ssc-let-7b	22
F78094_x2	UGAGGUAGUAGGUUUGUGUGGUUAUU	2	26	three primer and nucleotide variant	ssc-let-7b	22
F233254_x1	CUGAGGUAGUAGGUUGUGUAGU	1	22	both ends	ssc-let-7b	22
F330534_x1	CUGAGGUAGUAGGUUGUGUGU	1	21	both ends	ssc-let-7b	22
F381929_x1	UUGAGGUAGUAGGUUGUGUG	1	20	both ends	ssc-let-7b	22
F311781_x1	CUGAGGUAGUAGGUUGUGUGGAA	1	23	both ends	ssc-let-7b	22
F391596_x1	CUGAGGUAGUAGGUUGUGUGGGU	1	23	both ends	ssc-let-7b	22
F243517_x1	CUGAGGUAGUAGGUUGUGUGGA	1	22	both ends	ssc-let-7b	22
F288658_x1	UUUGAGGUAGUAGGUUGUGUGG	1	22	both ends	ssc-let-7b	22
F114698_x1	CUGAGGUAGUAGGUUGUGUGGUUAUU	1	26	both ends	ssc-let-7b	22
F383505_x1	CUGAGGUAGUAGGUUGUGUGGUUUAA	1	26	both ends	ssc-let-7b	22
F173003_x1	CUGAGGUAGUAGGUUGUGUGGUUGA	1	25	both ends	ssc-let-7b	22
F357463_x1	UUGAGGUAGUAGGUUGUGUGGUUAU	1	25	both ends	ssc-let-7b	22
F107440_x1	AUGAGGUAGUAGGUUGUGUGGUUA	1	24	both ends	ssc-let-7b	22
F240073_x1	UUGAGGUAGUAGGUUGUGUGGUUC	1	24	both ends	ssc-let-7b	22
F247107_x1	AAUGAGGUAGUAGGUUGUGUGGUUA	1	25	both ends	ssc-let-7b	22
F182002_x1	GAGGUAGUAGGUUGUGUGA	1	19	both ends	ssc-let-7b	22
F183097_x1	GAGGUAGUAGGUUGUGUGU	1	19	both ends	ssc-let-7b	22
F144725_x1	AGAGGUAGUAGGUUGUGUG	1	19	both ends	ssc-let-7b	22
F120420_x1	GAGGUAGUAGGUUGUGUGGGGUU	1	23	both ends	ssc-let-7b	22
F308638_x1	GAGGUAGUAGGUUGUGUGGGUAA	1	23	both ends	ssc-let-7b	22
F130400_x1	GAGGUAGUAGGUUGUGUGGGAA	1	22	both ends	ssc-let-7b	22
F205936_x1	GAGGUAGUAGGUUGUGUGGAAA	1	22	both ends	ssc-let-7b	22
F120673_x1	GAGGUAGUAGGUUGUGUGGGU	1	21	both ends	ssc-let-7b	22
F300735_x1	GAGGUAGUAGGUUGUGUGGAC	1	21	both ends	ssc-let-7b	22
F260675_x1	CGAGGUAGUAGGUUGUGUGGGUU	1	23	both ends	ssc-let-7b	22
F234202_x1	CGAGGUAGUAGGUUGUGUGG	1	20	both ends	ssc-let-7b	22
F245413_x1	GGAGGUAGUAGGUUGUGUGG	1	20	both ends	ssc-let-7b	22
F128273_x1	GAGGUAGUAGGUUGUGUGGUAAAA	1	24	both ends	ssc-let-7b	22
F243857_x1	GAGGUAGUAGGUUGUGUGGUAUUA	1	24	both ends	ssc-let-7b	22
F193967_x1	GAGGUAGUAGGUUGUGUGGUAUG	1	23	both ends	ssc-let-7b	22
F267703_x1	GAGGUAGUAGGUUGUGUGGUAAA	1	23	both ends	ssc-let-7b	22
F333623_x1	GAGGUAGUAGGUUGUGUGGUAUA	1	23	both ends	ssc-let-7b	22
F372372_x1	GAGGUAGUAGGUUGUGUGGUCUU	1	23	both ends	ssc-let-7b	22
F176559_x1	GAGGUAGUAGGUUGUGUGGUC	1	21	both ends	ssc-let-7b	22
F176430_x1	GGAGGUAGUAGGUUGUGUGGUAU	1	23	both ends	ssc-let-7b	22
F241312_x1	CGAGGUAGUAGGUUGUGUGGUAU	1	23	both ends	ssc-let-7b	22
F334589_x1	GAGGUAGUAGGUUGUGUGGUUUUGA	1	25	both ends	ssc-let-7b	22
F254386_x1	GAGGUAGUAGGUUGUGUGGUUUUU	1	24	both ends	ssc-let-7b	22
F323430_x1	GAGGUAGUAGGUUGUGUGGUUUGU	1	24	both ends	ssc-let-7b	22
F247473_x1	GAGGUAGUAGGUUGUGUGGUUAC	1	23	both ends	ssc-let-7b	22
F252121_x1	GAGGUAGUAGGUUGUGUGGUUGG	1	23	both ends	ssc-let-7b	22
F282241_x1	CGAGGUAGUAGGUUGUGUGGUUAUU	1	25	both ends	ssc-let-7b	22
F222578_x1	AGAGGUAGUAGGUUGUGUGGUUAA	1	24	both ends	ssc-let-7b	22
F260231_x1	AGAGGUAGUAGGUUGUGUGGUUAU	1	24	both ends	ssc-let-7b	22
F378158_x1	AGAGGUAGUAGGUUGUGUGGUUA	1	23	both ends	ssc-let-7b	22
F287155_x1	AGGUAGUAGGUUGUGUGG	1	18	both ends	ssc-let-7b	22
F113466_x1	UAAGGUAGUAGGUUGUGUGGA	1	21	both ends	ssc-let-7b	22
F115848_x1	UAAGGUAGUAGGUUGUGUGG	1	20	both ends	ssc-let-7b	22
F150800_x1	AGGUAGUAGGUUGUGUGGUAGU	1	22	both ends	ssc-let-7b	22
F293549_x1	AGGUAGUAGGUUGUGUGGU	1	19	both ends	ssc-let-7b	22
F364913_x1	UUAGGUAGUAGGUUGUGUGGUAU	1	23	both ends	ssc-let-7b	22
F241705_x1	UAAGGUAGUAGGUUGUGUGGUA	1	22	both ends	ssc-let-7b	22
F306789_x1	UUAGGUAGUAGGUUGUGUGGUA	1	22	both ends	ssc-let-7b	22
F166854_x1	UCAGGUAGUAGGUUGUGUGGU	1	21	both ends	ssc-let-7b	22
F307474_x1	AUAGGUAGUAGGUUGUGUGGU	1	21	both ends	ssc-let-7b	22
F156086_x1	AGGUAGUAGGUUGUGUGGUUAG	1	22	both ends	ssc-let-7b	22
F388789_x1	AGGUAGUAGGUUGUGUGGUUAA	1	22	both ends	ssc-let-7b	22
F142901_x1	UAGGUAGUAGGUUGUGUGGUUUUA	1	24	both ends	ssc-let-7b	22
F171995_x1	UCAGGUAGUAGGUUGUGUGGUUUU	1	24	both ends	ssc-let-7b	22
F182571_x1	UAAGGUAGUAGGUUGUGUGGUUAU	1	24	both ends	ssc-let-7b	22
F194819_x1	UCAGGUAGUAGGUUGUGUGGUUAU	1	24	both ends	ssc-let-7b	22
F195698_x1	UUAGGUAGUAGGUUGUGUGGUUUA	1	24	both ends	ssc-let-7b	22
F290270_x1	UCAGGUAGUAGGUUGUGUGGUUUA	1	24	both ends	ssc-let-7b	22
F335031_x1	UAAGGUAGUAGGUUGUGUGGUUGU	1	24	both ends	ssc-let-7b	22
F237041_x1	UGGUAGUAGGUUGUGUGGUAU	1	21	both ends	ssc-let-7b	22
F202729_x1	UGGUAGUAGGUUGUGUGGU	1	19	both ends	ssc-let-7b	22
F124306_x1	UGCGGUAGUAGGUUGUGUGGUA	1	22	both ends	ssc-let-7b	22
F153765_x1	UGCGGUAGUAGGUUGUGUGGUG	1	22	both ends	ssc-let-7b	22
F243769_x1	UGUGGUAGUAGGUUGUGUGGUA	1	22	both ends	ssc-let-7b	22
F287419_x1	GGUAGUAGGUUGUGUGGUUUGA	1	22	both ends	ssc-let-7b	22
F371973_x1	GGUAGUAGGUUGUGUGGUUAA	1	21	both ends	ssc-let-7b	22
F382516_x1	UGGUAGUAGGUUGUGUGGUUAU	1	22	both ends	ssc-let-7b	22
F130707_x1	GGGGUAGUAGGUUGUGUGGUUA	1	22	both ends	ssc-let-7b	22
F362720_x1	UGGGUAGUAGGUUGUGUGGUUA	1	22	both ends	ssc-let-7b	22
F208479_x1	UGCGGUAGUAGGUUGUGUGGUUC	1	23	both ends	ssc-let-7b	22
F305125_x1	GUAGUAGGUUGUGUGGUUA	1	19	both ends	ssc-let-7b	22
F164724_x1	GUAGUAGGUUGUGUGGUU	1	18	both ends	ssc-let-7b	22
F144925_x1	UGUAGUAGGUUGUGUGGUUAA	1	21	both ends	ssc-let-7b	22
F158470_x1	UGUAGUAGGUUGUGUGGUUAU	1	21	both ends	ssc-let-7b	22
F275953_x1	UGUAGUAGGUUGUGUGGUUA	1	20	both ends	ssc-let-7b	22
F287531_x1	GAGUAGUAGGUUGUGUGGUUAA	1	22	both ends	ssc-let-7b	22
F186321_x1	GAGUAGUAGGUUGUGUGGUUA	1	21	both ends	ssc-let-7b	22
F360521_x1	AUGUAGUAGGUUGUGUGGUUU	1	21	both ends	ssc-let-7b	22
F149193_x1	UCUGUAGUAGGUUGUGUGGUUU	1	22	both ends	ssc-let-7b	22
F204491_x1	UCUGUAGUAGGUUGUGUGGUU	1	21	both ends	ssc-let-7b	22
F311544_x1	UAUGUAGUAGGUUGUGUGGUU	1	21	both ends	ssc-let-7b	22
F358868_x1	UGUGUAGUAGGUUGUGUGGUU	1	21	both ends	ssc-let-7b	22
F99477_x1	GAGGGAGUAGGUUGUGUG	1	18	both ends and nucleotide variant	ssc-let-7b	22
F255552_x1	UGCGGUAGGAGGUUGUGUGGUA	1	22	both ends and nucleotide variant	ssc-let-7b	22
F198686_x1	UGGGGUAGUUGGUUGUGUGGU	1	21	both ends and nucleotide variant	ssc-let-7b	22
F155628_x1	UGAGUAGGAGGUUGUGUGGUU	1	21	both ends and nucleotide variant	ssc-let-7b	22
F124264_x1	UGAUGUAGUAUGUUGUGUGGUU	1	22	both ends and nucleotide variant	ssc-let-7b	22
F126614_x1	AUGAGGUAGUGGGUUGUGUGGUGA	1	24	both ends and nucleotide variant	ssc-let-7b	22
F275741_x1	CUGAGGUGGUAGGUUGUGUGGUAU	1	24	both ends and nucleotide variant	ssc-let-7b	22
F241884_x1	CUGAGAUAGUAGGUUGUGUGGU	1	22	both ends and nucleotide variant	ssc-let-7b	22
F298268_x1	CUGAGGUAGUCGGUUGUGUGGU	1	22	both ends and nucleotide variant	ssc-let-7b	22
F191156_x1	CUGAGGUAGUAGGUCGUGUGGUUUU	1	25	both ends and nucleotide variant	ssc-let-7b	22
F254775_x1	CUGAGGUAGUAGGUUGCGUGGUUUU	1	25	both ends and nucleotide variant	ssc-let-7b	22
F115139_x1	CUGAGGUAGUAGGUUGUGCGGUUU	1	24	both ends and nucleotide variant	ssc-let-7b	22
F335044_x1	CUGAGGUAGUGGGUUGUGUGGUUU	1	24	both ends and nucleotide variant	ssc-let-7b	22
F390186_x1	CUGAGGUAGUAGGUUGCGUGGUUA	1	24	both ends and nucleotide variant	ssc-let-7b	22
F198884_x1	GAGGGAGUAGGUUGUGUGGGU	1	21	both ends and nucleotide variant	ssc-let-7b	22
F322954_x1	GAGGUAGUAGGUUGGGUGGGU	1	21	both ends and nucleotide variant	ssc-let-7b	22
F126327_x1	CGAGGUAGUAGGUUGGGUGGGUU	1	23	both ends and nucleotide variant	ssc-let-7b	22
F197121_x1	CGAGGGAGUAGGUUGUGUGGGU	1	22	both ends and nucleotide variant	ssc-let-7b	22
F125458_x1	GAGGUAGUAGGGUGUGUGGUAA	1	22	both ends and nucleotide variant	ssc-let-7b	22
F287083_x1	GAGGGAGUAGGUUGUGUGGUAA	1	22	both ends and nucleotide variant	ssc-let-7b	22
F345253_x1	GAGGUAGGAGGUUGUGUGGUAA	1	22	both ends and nucleotide variant	ssc-let-7b	22
F108717_x1	GAGGUAGUAGGUGGUGUGGUA	1	21	both ends and nucleotide variant	ssc-let-7b	22
F182211_x1	GAGGUAGGAGGUUGUGUGGUA	1	21	both ends and nucleotide variant	ssc-let-7b	22
F308711_x1	GAGGGAGUAGGUUGUGUGGU	1	20	both ends and nucleotide variant	ssc-let-7b	22
F382698_x1	GGAGGUAGUAGGUUGGGUGGUAA	1	23	both ends and nucleotide variant	ssc-let-7b	22
F154335_x1	GGAGGUAGUAGGUGGUGUGGU	1	21	both ends and nucleotide variant	ssc-let-7b	22
F158571_x1	GGAGGUAGGAGGUUGUGUGGU	1	21	both ends and nucleotide variant	ssc-let-7b	22
F194253_x1	GAGGUGGUAGGUUGUGUGGUUAA	1	23	both ends and nucleotide variant	ssc-let-7b	22
F227629_x1	GAGGUAGUAGGUUGUGGGGUUAU	1	23	both ends and nucleotide variant	ssc-let-7b	22
F279758_x1	GAGGCAGUAGGUUGUGUGGUUUU	1	23	both ends and nucleotide variant	ssc-let-7b	22
F309167_x1	GAGGUAGGAGGUUGUGUGGUUUA	1	23	both ends and nucleotide variant	ssc-let-7b	22
F361182_x1	GAGGGAGUAGGUUGUGUGGUUAA	1	23	both ends and nucleotide variant	ssc-let-7b	22
F123314_x1	GAGGUAGUAGGUUGUGGGGUUA	1	22	both ends and nucleotide variant	ssc-let-7b	22
F154605_x1	GAGGUAGUGGGUUGUGUGGUUA	1	22	both ends and nucleotide variant	ssc-let-7b	22
F157570_x1	GAGGUAGUACGUUGUGUGGUU	1	21	both ends and nucleotide variant	ssc-let-7b	22
F164768_x1	GAGGAAGUAGGUUGUGUGGUU	1	21	both ends and nucleotide variant	ssc-let-7b	22
F242660_x1	GAGGUAGUAGGUUGUGAGGUU	1	21	both ends and nucleotide variant	ssc-let-7b	22
F255358_x1	GAGGUAGUAGGGUGUGUGGUU	1	21	both ends and nucleotide variant	ssc-let-7b	22
F295574_x1	GAGGUAGUAGGUUGCGUGGUU	1	21	both ends and nucleotide variant	ssc-let-7b	22
F296708_x1	GAGGUAGGAGGUUGUGUGGUU	1	21	both ends and nucleotide variant	ssc-let-7b	22
F320519_x1	GAGGUCGUAGGUUGUGUGGUU	1	21	both ends and nucleotide variant	ssc-let-7b	22
F372407_x1	GAGGUAGCAGGUUGUGUGGUU	1	21	both ends and nucleotide variant	ssc-let-7b	22
F187880_x1	AGAGGUAGUAGGUUGCGUGGUUUU	1	24	both ends and nucleotide variant	ssc-let-7b	22
F265249_x1	CGAGGUAGUAGGGUGUGUGGUUAU	1	24	both ends and nucleotide variant	ssc-let-7b	22
F396738_x1	AGAGGUAGUAGGUUGUGCGGUUAU	1	24	both ends and nucleotide variant	ssc-let-7b	22
F222801_x1	GGAGGUAGUAGGUUGGGUGGUUG	1	23	both ends and nucleotide variant	ssc-let-7b	22
F362326_x1	GGAGGGAGUAGGUUGUGUGGUUA	1	23	both ends and nucleotide variant	ssc-let-7b	22
F301905_x1	CGAGGUAGUAGGUUGUGAGGUU	1	22	both ends and nucleotide variant	ssc-let-7b	22
F367102_x1	GGAGGGAGUAGGUUGUGUGGUU	1	22	both ends and nucleotide variant	ssc-let-7b	22
F167986_x1	AGGUAGUGGGUUGUGUGGUUU	1	21	both ends and nucleotide variant	ssc-let-7b	22
F358217_x1	AGGUAGUAGGUUGUGGGGUU	1	20	both ends and nucleotide variant	ssc-let-7b	22
F368634_x1	AGGUAGUAGGUUGGGUGGUU	1	20	both ends and nucleotide variant	ssc-let-7b	22
F225022_x1	UUAGGUAUUAGGUUGUGUGGUU	1	22	both ends and nucleotide variant	ssc-let-7b	22
F338800_x1	UGGGUAUUAGGUUGUGUGGUU	1	21	both ends and nucleotide variant	ssc-let-7b	22
F242220_x1	UGGGGUAGUAGGUUGUGCGGUUU	1	23	both ends and nucleotide variant	ssc-let-7b	22
F280585_x1	UGGGGUAGUAGGUUGGGUGGUUG	1	23	both ends and nucleotide variant	ssc-let-7b	22
F357647_x1	UGGGGUAGUAGGUUGUGGGGUUU	1	23	both ends and nucleotide variant	ssc-let-7b	22
F174649_x1	UGUGGUAGUAGGUUGGGUGGUU	1	22	both ends and nucleotide variant	ssc-let-7b	22
F292726_x1	UGGGGUAGCAGGUUGUGUGGUU	1	22	both ends and nucleotide variant	ssc-let-7b	22
F386091_x1	UGGGGUAGUAGGUUGUGCGGUU	1	22	both ends and nucleotide variant	ssc-let-7b	22
F272665_x1	AAUGAGGUAGUAGGUUGUGUGGUU	1	24	five primer	ssc-let-7b	22
F123414_x1	CUGAGCUAGUAGGUUGUGUGGUU	1	23	five primer and nucleotide variant	ssc-let-7b	22
F137736_x1	CUGAGGUAGUAGGGUGUGUGGUU	1	23	five primer and nucleotide variant	ssc-let-7b	22
F159075_x1	CUGAGGUAGUAGGUUGUGCGGUU	1	23	five primer and nucleotide variant	ssc-let-7b	22
F159779_x1	CUGAGGUAGUAGGCUGUGUGGUU	1	23	five primer and nucleotide variant	ssc-let-7b	22
F233688_x1	CUGAGGGAGUAGGUUGUGUGGUU	1	23	five primer and nucleotide variant	ssc-let-7b	22
F265032_x1	CUGAGGUAGUAGGUUUUGUGGUU	1	23	five primer and nucleotide variant	ssc-let-7b	22
F110513_x1	UGAGGUAGUAGGUUUGUGUGGUU	1	23	mature miRNA and nucleotide variant	ssc-let-7b	22
F359733_x1	UGAGGUAGAGGUUGUGUGGUU	1	21	mature miRNA and nucleotide variant	ssc-let-7b	22
F105251_x1	UGAGGUAGUAGGUUGUGUCGUA	1	22	three primer	ssc-let-7b	22
F174684_x1	UGAGGUAGUAGGUUGUGUACUU	1	22	three primer	ssc-let-7b	22
F224773_x1	UGAGGUAGUAGGUUGUGUUUAA	1	22	three primer	ssc-let-7b	22
F269348_x1	UGAGGUAGUAGGUUGUGUAGAU	1	22	three primer	ssc-let-7b	22
F319975_x1	UGAGGUAGUAGGUUGUGUUAAA	1	22	three primer	ssc-let-7b	22
F394238_x1	UGAGGUAGUAGGUUGUGUUGUG	1	22	three primer	ssc-let-7b	22
F101837_x1	UGAGGUAGUAGGUUGUGUGUAAU	1	23	three primer	ssc-let-7b	22
F109077_x1	UGAGGUAGUAGGUUGUGUGUUUC	1	23	three primer	ssc-let-7b	22
F133807_x1	UGAGGUAGUAGGUUGUGUGAUAU	1	23	three primer	ssc-let-7b	22
F140456_x1	UGAGGUAGUAGGUUGUGUGCUUA	1	23	three primer	ssc-let-7b	22
F164159_x1	UGAGGUAGUAGGUUGUGUGAUUU	1	23	three primer	ssc-let-7b	22
F210511_x1	UGAGGUAGUAGGUUGUGUGAUUA	1	23	three primer	ssc-let-7b	22
F254035_x1	UGAGGUAGUAGGUUGUGUGCUUG	1	23	three primer	ssc-let-7b	22
F295901_x1	UGAGGUAGUAGGUUGUGUGUUAC	1	23	three primer	ssc-let-7b	22
F108390_x1	UGAGGUAGUAGGUUGUGUGGGGAG	1	24	three primer	ssc-let-7b	22
F148223_x1	UGAGGUAGUAGGUUGUGUGGCUUA	1	24	three primer	ssc-let-7b	22
F240840_x1	UGAGGUAGUAGGUUGUGUGGAAAU	1	24	three primer	ssc-let-7b	22
F243273_x1	UGAGGUAGUAGGUUGUGUGGCUUU	1	24	three primer	ssc-let-7b	22
F365173_x1	UGAGGUAGUAGGUUGUGUGGGAAA	1	24	three primer	ssc-let-7b	22
F124268_x1	UGAGGUAGUAGGUUGUGUGGUGUUA	1	25	three primer	ssc-let-7b	22
F180797_x1	UGAGGUAGUAGGUUGUGUGGUAAAU	1	25	three primer	ssc-let-7b	22
F194432_x1	UGAGGUAGUAGGUUGUGUGGUGAAA	1	25	three primer	ssc-let-7b	22
F200519_x1	UGAGGUAGUAGGUUGUGUGGUCAUU	1	25	three primer	ssc-let-7b	22
F321807_x1	UGAGGUAGUAGGUUGUGUGGUAAAC	1	25	three primer	ssc-let-7b	22
F361476_x1	UGAGGUAGUAGGUUGUGUGGUAGAA	1	25	three primer	ssc-let-7b	22
F138275_x1	UGAGGUAGUAGGUUGUGUGGUUGUUG	1	26	three primer	ssc-let-7b	22
F165544_x1	UGAGGUAGUAGGUUGUGUGGUUAGGU	1	26	three primer	ssc-let-7b	22
F203535_x1	UGAGGUAGUAGGUUGUGUGGUUAUUC	1	26	three primer	ssc-let-7b	22
F210118_x1	UGAGGUAGUAGGUUGUGUGGUUAUUA	1	26	three primer	ssc-let-7b	22
F243793_x1	UGAGGUAGUAGGUUGUGUGGUUUAAG	1	26	three primer	ssc-let-7b	22
F260954_x1	UGAGGUAGUAGGUUGUGUGGUUUAGU	1	26	three primer	ssc-let-7b	22
F354786_x1	UGAGGUAGUAGGUUGUGUGGUUAUAG	1	26	three primer	ssc-let-7b	22
F392884_x1	UGAGGUAGUAGGUUGUGUGGUUUUAG	1	26	three primer	ssc-let-7b	22
F99963_x1	UGAGGUAGUAGGUUGUGUGGUUAGUU	1	26	three primer	ssc-let-7b	22
F128542_x1	UGAGGUAGUAGGUUGUGUAGA	1	21	three primer	ssc-let-7b	22
F130382_x1	UGAGGUAGUAGGUUGUGUUUU	1	21	three primer	ssc-let-7b	22
F148723_x1	UGAGGUAGUAGGUUGUGUUUA	1	21	three primer	ssc-let-7b	22
F153619_x1	UGAGGUAGUAGGUUGUGUUAU	1	21	three primer	ssc-let-7b	22
F179025_x1	UGAGGUAGUAGGUUGUGUAUG	1	21	three primer	ssc-let-7b	22
F262368_x1	UGAGGUAGUAGGUUGUGUUGA	1	21	three primer	ssc-let-7b	22
F359713_x1	UGAGGUAGUAGGUUGUGUUGC	1	21	three primer	ssc-let-7b	22
F298011_x1	UGAGGUAGUAGGUUGUGUGUCU	1	22	three primer	ssc-let-7b	22
F163506_x1	UGAGGUAGUAGGUUGUGUGGCAA	1	23	three primer	ssc-let-7b	22
F187729_x1	UGAGGUAGUAGGUUGUGUGGAGU	1	23	three primer	ssc-let-7b	22
F212867_x1	UGAGGUAGUAGGUUGUGUGGCUG	1	23	three primer	ssc-let-7b	22
F112700_x1	UGAGGUAGUAGGUUGUGUGGUAGC	1	24	three primer	ssc-let-7b	22
F226483_x1	UGAGGUAGUAGGUUGUGUGGUAAC	1	24	three primer	ssc-let-7b	22
F262440_x1	UGAGGUAGUAGGUUGUGUGGUCUA	1	24	three primer	ssc-let-7b	22
F270038_x1	UGAGGUAGUAGGUUGUGUGGUAGG	1	24	three primer	ssc-let-7b	22
F318513_x1	UGAGGUAGUAGGUUGUGUGGUCUU	1	24	three primer	ssc-let-7b	22
F104761_x1	UGAGGUAGUAGGUUGUGUGGUUACA	1	25	three primer	ssc-let-7b	22
F170013_x1	UGAGGUAGUAGGUUGUGUGGUUACU	1	25	three primer	ssc-let-7b	22
F180089_x1	UGAGGUAGUAGGUUGUGUGGUUGUA	1	25	three primer	ssc-let-7b	22
F193095_x1	UGAGGUAGUAGGUUGUGUGGUUUCA	1	25	three primer	ssc-let-7b	22
F248288_x1	UGAGGUAGUAGGUUGUGUGGUUCAC	1	25	three primer	ssc-let-7b	22
F249881_x1	UGAGGUAGUAGGUUGUGUGGUUGAU	1	25	three primer	ssc-let-7b	22
F335199_x1	UGAGGUAGUAGGUUGUGUGGUUCAU	1	25	three primer	ssc-let-7b	22
F341193_x1	UGAGGUAGUAGGUUGUGUGGUUAGC	1	25	three primer	ssc-let-7b	22
F353128_x1	UGAGGUAGUAGGUUGUGUGGUUGAA	1	25	three primer	ssc-let-7b	22
F355685_x1	UGAGGUAGUAGGUUGUGUGGUUGUU	1	25	three primer	ssc-let-7b	22
F367603_x1	UGAGGUAGUAGGUUGUGUGGUUUCU	1	25	three primer	ssc-let-7b	22
F384822_x1	UGAGGUAGUAGGUUGUGUGGUUGAG	1	25	three primer	ssc-let-7b	22
F228640_x1	UGAGGUAGUAGGUUGUGUGAU	1	21	three primer	ssc-let-7b	22
F373109_x1	UGAGGUAGUAGGUUGUGUGCG	1	21	three primer	ssc-let-7b	22
F278364_x1	UGAGGUAGUAGGUUGUGUGGUGC	1	23	three primer	ssc-let-7b	22
F339250_x1	UGAGGUAGUAGGUUGUGUGC	1	20	three primer	ssc-let-7b	22
F207340_x1	UGAGGCAGUAGGUUGUGUAGUU	1	22	three primer and nucleotide variant	ssc-let-7b	22
F235667_x1	UGAGGUAGUAGGUGGUGUAGUU	1	22	three primer and nucleotide variant	ssc-let-7b	22
F253602_x1	UGAGGGAGUAGGUUGUGUAGCU	1	22	three primer and nucleotide variant	ssc-let-7b	22
F286217_x1	UGAGGUAGUAGGCUGUGUCGUU	1	22	three primer and nucleotide variant	ssc-let-7b	22
F153117_x1	UGAGGUUGUAGGUUGUGUAGU	1	21	three primer and nucleotide variant	ssc-let-7b	22
F249949_x1	UGAGGUAGUAGGUCGUGUAGU	1	21	three primer and nucleotide variant	ssc-let-7b	22
F305852_x1	UGAGGGAGUAGGUUGUGUAGA	1	21	three primer and nucleotide variant	ssc-let-7b	22
F307116_x1	UGAGGCAGUAGGUUGUGUUGU	1	21	three primer and nucleotide variant	ssc-let-7b	22
F328923_x1	UGAGGUGGUAGGUUGUGUUGA	1	21	three primer and nucleotide variant	ssc-let-7b	22
F249533_x1	UGAGGGAGUAGGUUGUGUAA	1	20	three primer and nucleotide variant	ssc-let-7b	22
F126142_x1	UGAGGUAGUAGGGUGUGU	1	18	three primer and nucleotide variant	ssc-let-7b	22
F399501_x1	UGAGGUGGUAGGUUGUGU	1	18	three primer and nucleotide variant	ssc-let-7b	22
F198488_x1	UGAGGUAGUAGGUUUUGUGUUUU	1	23	three primer and nucleotide variant	ssc-let-7b	22
F293516_x1	UGAGGUAGUAGGUUUUGUGUUUA	1	23	three primer and nucleotide variant	ssc-let-7b	22
F366898_x1	UGAGGUAUUAGGUUGUGUGUUUA	1	23	three primer and nucleotide variant	ssc-let-7b	22
F150653_x1	UGAGGUAGUAGGUUGGGUGGGUUU	1	24	three primer and nucleotide variant	ssc-let-7b	22
F226398_x1	UGAGGUAGUAGGUUCUGUGGGUAC	1	24	three primer and nucleotide variant	ssc-let-7b	22
F281361_x1	UGAGGUAGUAGGGUGUGUGGGUAU	1	24	three primer and nucleotide variant	ssc-let-7b	22
F210935_x1	UGAGGUAUUAGGUUGUGUGGUGUAG	1	25	three primer and nucleotide variant	ssc-let-7b	22
F138462_x1	UGAGGUAGUAGUUGUGUGGUUUCGU	1	25	three primer and nucleotide variant	ssc-let-7b	22
F399499_x1	UGAGGUAGUAGGUCGUGUGGUUUUAA	1	26	three primer and nucleotide variant	ssc-let-7b	22
F185981_x1	UGAGGCAGUAGGUUGUGUGUUU	1	22	three primer and nucleotide variant	ssc-let-7b	22
F222529_x1	UGAGGUAUUAGGUUGUGUGUUU	1	22	three primer and nucleotide variant	ssc-let-7b	22
F234922_x1	UGAGGUAGUAGGUUUUGUGUUU	1	22	three primer and nucleotide variant	ssc-let-7b	22
F243975_x1	UGAGAUAGUAGGUUGUGUGUUU	1	22	three primer and nucleotide variant	ssc-let-7b	22
F330759_x1	UGAGGUAUUAGGUUGUGUGUUA	1	22	three primer and nucleotide variant	ssc-let-7b	22
F355836_x1	UGAGGUAGUAGGGUGUGUGUGU	1	22	three primer and nucleotide variant	ssc-let-7b	22
F191566_x1	UGAGGGAGUAGGUUGUGUGGCUU	1	23	three primer and nucleotide variant	ssc-let-7b	22
F204954_x1	UGAGGUAGUAGGAUGUGUGGGAU	1	23	three primer and nucleotide variant	ssc-let-7b	22
F262171_x1	UGAGGGAGUAGGUUGUGUGGCUA	1	23	three primer and nucleotide variant	ssc-let-7b	22
F264856_x1	UGAGGGAGUAGGUUGUGUGGGAG	1	23	three primer and nucleotide variant	ssc-let-7b	22
F300698_x1	UGAGGGAGUAGGUUGUGUGGGUU	1	23	three primer and nucleotide variant	ssc-let-7b	22
F379863_x1	UGAGGUAGUAGGGUGUGUGGGUU	1	23	three primer and nucleotide variant	ssc-let-7b	22
F381887_x1	UGAGGUAGUAGGGUGUGUGGAAU	1	23	three primer and nucleotide variant	ssc-let-7b	22
F136758_x1	UGAGGCAGUAGGUUGUGUGGUAGA	1	24	three primer and nucleotide variant	ssc-let-7b	22
F243286_x1	UGAGGUAGUAGGGUGUGUGGUAUU	1	24	three primer and nucleotide variant	ssc-let-7b	22
F249920_x1	UGAGGUAGGAGGUUGUGUGGUAUA	1	24	three primer and nucleotide variant	ssc-let-7b	22
F333043_x1	UGAGGUAGUAGGGUGUGUGGUAGA	1	24	three primer and nucleotide variant	ssc-let-7b	22
F357054_x1	UGAGGUAGUAGGGUGUGUGGUAAU	1	24	three primer and nucleotide variant	ssc-let-7b	22
F371983_x1	UGAGGUAGUAGGCUGUGUGGUAUA	1	24	three primer and nucleotide variant	ssc-let-7b	22
F372665_x1	UGAGGUAGUAGGUUGGGUGGUAAA	1	24	three primer and nucleotide variant	ssc-let-7b	22
F136278_x1	UGAGGUAGUAGGUUGUGAGGUUUAA	1	25	three primer and nucleotide variant	ssc-let-7b	22
F143416_x1	UGAGGUAGUAGGUUGGGUGGUUUAU	1	25	three primer and nucleotide variant	ssc-let-7b	22
F152147_x1	UGAGGUAGUAGGUUUUGUGGUUAUA	1	25	three primer and nucleotide variant	ssc-let-7b	22
F173694_x1	UGAGGUGGUAGGUUGUGUGGUUAUU	1	25	three primer and nucleotide variant	ssc-let-7b	22
F183211_x1	UGAGGUAGUAGGUUGUGGGGUUUAA	1	25	three primer and nucleotide variant	ssc-let-7b	22
F185417_x1	UGAGGUAGUAGGUUGUGCGGUUAAA	1	25	three primer and nucleotide variant	ssc-let-7b	22
F189962_x1	UGAGGUAGGAGGUUGUGUGGUUUCG	1	25	three primer and nucleotide variant	ssc-let-7b	22
F202768_x1	UGAGGGAGUAGGUUGUGUGGUUAUU	1	25	three primer and nucleotide variant	ssc-let-7b	22
F223697_x1	UGAGGUAGUAGGGUGUGUGGUUAAA	1	25	three primer and nucleotide variant	ssc-let-7b	22
F226114_x1	UGAGGUAGUAGGUUGUGCGGUUAAU	1	25	three primer and nucleotide variant	ssc-let-7b	22
F232245_x1	UGAGGUAGUAGAUUGUGUGGUUGGU	1	25	three primer and nucleotide variant	ssc-let-7b	22
F232646_x1	UGAGGUAGUAGUUGUGUGGUUAAA	1	24	three primer and nucleotide variant	ssc-let-7b	22
F234126_x1	UGAGGUAGUAGGUUGUGAGGUUUUA	1	25	three primer and nucleotide variant	ssc-let-7b	22
F243364_x1	UGAGGUAGUAGGUUGAGUGGUUAAU	1	25	three primer and nucleotide variant	ssc-let-7b	22
F262342_x1	UGAGGUAGUAGGUUGUGAGGUUAUU	1	25	three primer and nucleotide variant	ssc-let-7b	22
F278368_x1	UGAGGUAGCAGGUUGUGUGGUUUAU	1	25	three primer and nucleotide variant	ssc-let-7b	22
F301652_x1	UGAGGUAGUAGGUUGUGAGGUUAUA	1	25	three primer and nucleotide variant	ssc-let-7b	22
F309060_x1	UGAGGUAGUAGGGUGUGUGGUUUAU	1	25	three primer and nucleotide variant	ssc-let-7b	22
F325137_x1	UGAGGUAGUAGUUGUGUGGUUUAA	1	24	three primer and nucleotide variant	ssc-let-7b	22
F327424_x1	UGAGGUAGUAGGUUGUGAGGUUAAA	1	25	three primer and nucleotide variant	ssc-let-7b	22
F332969_x1	UGAGGUAGUAGGUUGUGCGGUUUUU	1	25	three primer and nucleotide variant	ssc-let-7b	22
F338528_x1	UGAGGUAGUAGGUUGUGCGGUUAUA	1	25	three primer and nucleotide variant	ssc-let-7b	22
F348776_x1	UGAGGUAGUGGGUUGUGUGGUUUAU	1	25	three primer and nucleotide variant	ssc-let-7b	22
F352581_x1	UGAGGUGGUAGGUUGUGUGGUUAAA	1	25	three primer and nucleotide variant	ssc-let-7b	22
F354959_x1	UGAGGAAGUAGGUUGUGUGGUUAAG	1	25	three primer and nucleotide variant	ssc-let-7b	22
F355660_x1	UGAGGUAGCAGGUUGUGUGGUUUAA	1	25	three primer and nucleotide variant	ssc-let-7b	22
F383689_x1	UGAGGUAGGAGGUUGUGUGGUUAAA	1	25	three primer and nucleotide variant	ssc-let-7b	22
F388868_x1	UGAGGUAGUAGGAUGUGUGGUUUCU	1	25	three primer and nucleotide variant	ssc-let-7b	22
F393792_x1	UGAGGGAGUAGGUUGUGUGGUUAUA	1	25	three primer and nucleotide variant	ssc-let-7b	22
F399321_x1	UGAGGUAGUAGGUUGUGAGGUUUAU	1	25	three primer and nucleotide variant	ssc-let-7b	22
F98810_x1	UGAGGUAGGAGGUUGUGUGGUUUAG	1	25	three primer and nucleotide variant	ssc-let-7b	22
F99798_x1	UGAGGCAGUAGGUUGUGUGGUUUAA	1	25	three primer and nucleotide variant	ssc-let-7b	22
F294008_x1	UGAGGUAGUAGGGUGUGUGUU	1	21	three primer and nucleotide variant	ssc-let-7b	22
F384122_x1	UGAGGUAGUAGGUUUUGUGUU	1	21	three primer and nucleotide variant	ssc-let-7b	22
F121808_x1	UGAGGAAGUAGGUUGUGUGGGU	1	22	three primer and nucleotide variant	ssc-let-7b	22
F123348_x1	UGAGGUAGUAGGCUGUGUGGGU	1	22	three primer and nucleotide variant	ssc-let-7b	22
F148011_x1	UGAGGUAGUAGGUUUUGUGGCU	1	22	three primer and nucleotide variant	ssc-let-7b	22
F178470_x1	UGAGGUAGUAGGGUGUGUGGGC	1	22	three primer and nucleotide variant	ssc-let-7b	22
F183805_x1	UGAGUUAGUAGGUUGUGUGGAA	1	22	three primer and nucleotide variant	ssc-let-7b	22
F194500_x1	UGAGGGAGUAGGUUGUGUGGAA	1	22	three primer and nucleotide variant	ssc-let-7b	22
F208945_x1	UGAGGUAGUAGGUUGCGUGGGU	1	22	three primer and nucleotide variant	ssc-let-7b	22
F213692_x1	UGAGGUAGUAGGUUGGGUGGGG	1	22	three primer and nucleotide variant	ssc-let-7b	22
F242671_x1	UGAGGAAGUAGGUUGUGUGGAU	1	22	three primer and nucleotide variant	ssc-let-7b	22
F251227_x1	UGAGGCAGUAGGUUGUGUGGCU	1	22	three primer and nucleotide variant	ssc-let-7b	22
F257664_x1	UGAGGUAGAAGGUUGUGUGGAU	1	22	three primer and nucleotide variant	ssc-let-7b	22
F304487_x1	UGAGGUAGUAGGAUGUGUGGGU	1	22	three primer and nucleotide variant	ssc-let-7b	22
F360169_x1	UGAGGUAGUAGGGUGUGUGGCU	1	22	three primer and nucleotide variant	ssc-let-7b	22
F364257_x1	UGAGGUAGUAGGUCGUGUGGCU	1	22	three primer and nucleotide variant	ssc-let-7b	22
F387231_x1	UGAGGUAGUAGGUGGUGUGGGU	1	22	three primer and nucleotide variant	ssc-let-7b	22
F104813_x1	UGAGAUAGUAGGUUGUGUGGUAU	1	23	three primer and nucleotide variant	ssc-let-7b	22
F120258_x1	UGAGGUAAUAGGUUGUGUGGUAU	1	23	three primer and nucleotide variant	ssc-let-7b	22
F133240_x1	UGAGGUAGUAGCUUGUGUGGUAA	1	23	three primer and nucleotide variant	ssc-let-7b	22
F135097_x1	UGAGGUAUUAGGUUGUGUGGUAA	1	23	three primer and nucleotide variant	ssc-let-7b	22
F150934_x1	UGAGGUAGAAGGUUGUGUGGUAA	1	23	three primer and nucleotide variant	ssc-let-7b	22
F161338_x1	UGAGGUAGUCGGUUGUGUGGUAA	1	23	three primer and nucleotide variant	ssc-let-7b	22
F174961_x1	UGAGGUAGUAGGUGGUGUGGUCU	1	23	three primer and nucleotide variant	ssc-let-7b	22
F208932_x1	UGAGGUAAUAGGUUGUGUGGUAA	1	23	three primer and nucleotide variant	ssc-let-7b	22
F224606_x1	UGAGGUAGUAGGUUUUGUGGUAA	1	23	three primer and nucleotide variant	ssc-let-7b	22
F225914_x1	UGAGUUAGUAGGUUGUGUGGUAG	1	23	three primer and nucleotide variant	ssc-let-7b	22
F255735_x1	UGAGGAAGUAGGUUGUGUGGUAU	1	23	three primer and nucleotide variant	ssc-let-7b	22
F272091_x1	UGAGGUAGUGGGUUGUGUGGUGA	1	23	three primer and nucleotide variant	ssc-let-7b	22
F276427_x1	UGAGGUAGUAGGUUCUGUGGUAA	1	23	three primer and nucleotide variant	ssc-let-7b	22
F277659_x1	UGAGCUAGUAGGUUGUGUGGUAA	1	23	three primer and nucleotide variant	ssc-let-7b	22
F278178_x1	UGAGGUGGUAGGUUGUGUGGUAC	1	23	three primer and nucleotide variant	ssc-let-7b	22
F281306_x1	UGAGGUGGUAGGUUGUGUGGUGA	1	23	three primer and nucleotide variant	ssc-let-7b	22
F288498_x1	UGAGGUAGUAGGUUAUGUGGUAU	1	23	three primer and nucleotide variant	ssc-let-7b	22
F293053_x1	UGAGGUAUUAGGUUGUGUGGUAU	1	23	three primer and nucleotide variant	ssc-let-7b	22
F298108_x1	UGAGGUAGUAGCUUGUGUGGUAU	1	23	three primer and nucleotide variant	ssc-let-7b	22
F320673_x1	UGAGGUAGUUGGUUGUGUGGUAA	1	23	three primer and nucleotide variant	ssc-let-7b	22
F358546_x1	UGAGGUAGUAGGUUGAGUGGUAU	1	23	three primer and nucleotide variant	ssc-let-7b	22
F367294_x1	UGAGGUAGUUGGUUGUGUGGUAU	1	23	three primer and nucleotide variant	ssc-let-7b	22
F387710_x1	UGAGGAAGUAGGUUGUGUGGUAA	1	23	three primer and nucleotide variant	ssc-let-7b	22
F389361_x1	UGAGGUAGUAGGUGGUGUGGUAU	1	23	three primer and nucleotide variant	ssc-let-7b	22
F391896_x1	UGAGGUAGUAGGCUGUGUGGUAU	1	23	three primer and nucleotide variant	ssc-let-7b	22
F132059_x1	UGAGGUAGUAGGCUGUGUGGUUUU	1	24	three primer and nucleotide variant	ssc-let-7b	22
F136776_x1	UGAGGUAGCAGGUUGUGUGGUUAU	1	24	three primer and nucleotide variant	ssc-let-7b	22
F137321_x1	UGAGGUAGUCGGUUGUGUGGUUCA	1	24	three primer and nucleotide variant	ssc-let-7b	22
F138133_x1	UGAGGUAGUGGGUUGUGUGGUUAA	1	24	three primer and nucleotide variant	ssc-let-7b	22
F145190_x1	UGAGGUAGUAGGUCGUGUGGUUAU	1	24	three primer and nucleotide variant	ssc-let-7b	22
F154300_x1	UGAGGUAGGAGGUUGUGUGGUUGU	1	24	three primer and nucleotide variant	ssc-let-7b	22
F176121_x1	UGAGGUAGGAGGUUGUGUGGUUGA	1	24	three primer and nucleotide variant	ssc-let-7b	22
F180305_x1	UGAGGGAGUAGGUUGUGUGGUUAG	1	24	three primer and nucleotide variant	ssc-let-7b	22
F181232_x1	UGAGGUCGUAGGUUGUGUGGUUGU	1	24	three primer and nucleotide variant	ssc-let-7b	22
F181558_x1	UGAGGUAGUAUGUUGUGUGGUUAU	1	24	three primer and nucleotide variant	ssc-let-7b	22
F191010_x1	UGAGGUAGUAUGUUGUGUGGUUUA	1	24	three primer and nucleotide variant	ssc-let-7b	22
F192297_x1	UGAGGUAGGAGGUUGUGUGGUUAC	1	24	three primer and nucleotide variant	ssc-let-7b	22
F193636_x1	UGAGGUAGUAGGUCGUGUGGUUUU	1	24	three primer and nucleotide variant	ssc-let-7b	22
F198754_x1	UGAGGUAGUACGUUGUGUGGUUAU	1	24	three primer and nucleotide variant	ssc-let-7b	22
F199405_x1	UGAGGAAGUAGGUUGUGUGGUUGA	1	24	three primer and nucleotide variant	ssc-let-7b	22
F200210_x1	UGAGGUAGUAGGAUGUGUGGUUUU	1	24	three primer and nucleotide variant	ssc-let-7b	22
F202384_x1	UGAGGUAGUAGAUUGUGUGGUUUU	1	24	three primer and nucleotide variant	ssc-let-7b	22
F208253_x1	UGAGGUAGUAGGUUGUGAGGUUAC	1	24	three primer and nucleotide variant	ssc-let-7b	22
F211719_x1	UGAGGUAGUAGGUAGUGUGGUUUA	1	24	three primer and nucleotide variant	ssc-let-7b	22
F214723_x1	UGAGGUAGUAGGUUGUGGGGUUGU	1	24	three primer and nucleotide variant	ssc-let-7b	22
F228195_x1	UGAGGUAGUAGGGUGUGUGGUUGU	1	24	three primer and nucleotide variant	ssc-let-7b	22
F242487_x1	UGAGGUUGUAGGUUGUGUGGUUAG	1	24	three primer and nucleotide variant	ssc-let-7b	22
F247089_x1	UGAGGUAGGAGGUUGUGUGGUUUG	1	24	three primer and nucleotide variant	ssc-let-7b	22
F249254_x1	UGAGGUAGUGGGUUGUGUGGUUGG	1	24	three primer and nucleotide variant	ssc-let-7b	22
F259195_x1	UGAGCUAGUAGGUUGUGUGGUUAA	1	24	three primer and nucleotide variant	ssc-let-7b	22
F263986_x1	UGAGGUAGUUGGUUGUGUGGUUAG	1	24	three primer and nucleotide variant	ssc-let-7b	22
F271931_x1	UGAGGUAGUACGUUGUGUGGUUAA	1	24	three primer and nucleotide variant	ssc-let-7b	22
F296802_x1	UGAGGUAGUAGGUUAUGUGGUUAU	1	24	three primer and nucleotide variant	ssc-let-7b	22
F336861_x1	UGAGGUGGUAGGUUGUGUGGUUUA	1	24	three primer and nucleotide variant	ssc-let-7b	22
F338346_x1	UGAGGUAGCAGGUUGUGUGGUUAA	1	24	three primer and nucleotide variant	ssc-let-7b	22
F349274_x1	UGAGGUGGUAGGUUGUGUGGUUUU	1	24	three primer and nucleotide variant	ssc-let-7b	22
F350211_x1	UGAGGUAGUAGGUGUGUGGUUGA	1	23	three primer and nucleotide variant	ssc-let-7b	22
F352675_x1	UGAGGUAAUAGGUUGUGUGGUUAU	1	24	three primer and nucleotide variant	ssc-let-7b	22
F352950_x1	UGAGGUAGUAGGUUGCGUGGUUAA	1	24	three primer and nucleotide variant	ssc-let-7b	22
F359928_x1	UGAGGUACUAGGUUGUGUGGUUAA	1	24	three primer and nucleotide variant	ssc-let-7b	22
F361369_x1	UGAGGUAGUACGUUGUGUGGUUUU	1	24	three primer and nucleotide variant	ssc-let-7b	22
F362341_x1	UGAGGUAGUAGGUUGUGAGGUUGA	1	24	three primer and nucleotide variant	ssc-let-7b	22
F362670_x1	UGAGGUAGUAGGAUGUGUGGUUGU	1	24	three primer and nucleotide variant	ssc-let-7b	22
F366248_x1	UGAGUUAGUAGGUUGUGUGGUUAU	1	24	three primer and nucleotide variant	ssc-let-7b	22
F372312_x1	UGAGGUAGCAGGUUGUGUGGUUUU	1	24	three primer and nucleotide variant	ssc-let-7b	22
F377259_x1	UGAGGGAGUAGGUUGUGUGGUUUA	1	24	three primer and nucleotide variant	ssc-let-7b	22
F378227_x1	UGAGGUAGUAGGGUGUGUGGUUAG	1	24	three primer and nucleotide variant	ssc-let-7b	22
F381088_x1	UGAGGUAGUAGGUUGUGGGGUUAG	1	24	three primer and nucleotide variant	ssc-let-7b	22
F386529_x1	UGAGGGAGUAGGUUGUGUGGUUGA	1	24	three primer and nucleotide variant	ssc-let-7b	22
F394269_x1	UGAGGUAGUAGGUGGUGUGGUUUG	1	24	three primer and nucleotide variant	ssc-let-7b	22
F396705_x1	UGAGGUAGUAGGUCGUGUGGUUAG	1	24	three primer and nucleotide variant	ssc-let-7b	22
F97902_x1	UGAGGUAGUAGGUUGUGAGGUUGU	1	24	three primer and nucleotide variant	ssc-let-7b	22
F177861_x1	UGAGGCAGUAGGUUGUGUGA	1	20	three primer and nucleotide variant	ssc-let-7b	22
F332532_x1	UGAGGGAGUAGGUUGUGUGA	1	20	three primer and nucleotide variant	ssc-let-7b	22
F382687_x1	UGAGGUACUAGGUUGUGUGA	1	20	three primer and nucleotide variant	ssc-let-7b	22
F119920_x1	UGAGGUAGAAGGUUGUGUGGA	1	21	three primer and nucleotide variant	ssc-let-7b	22
F167248_x1	UGAGGGAGUAGGUUGUGUGGA	1	21	three primer and nucleotide variant	ssc-let-7b	22
F200461_x1	UGAGGUAGUAGGUUGAGUGGC	1	21	three primer and nucleotide variant	ssc-let-7b	22
F308387_x1	UGAGGUAGUAGGCUGUGUGGA	1	21	three primer and nucleotide variant	ssc-let-7b	22
F321137_x1	UGAGGUAGUAGGUUGGGUGGG	1	21	three primer and nucleotide variant	ssc-let-7b	22
F335897_x1	UGAGGUAGUAGGGUGUGUGGA	1	21	three primer and nucleotide variant	ssc-let-7b	22
F354663_x1	UGAGGUAGUAGGUUGCGUGGG	1	21	three primer and nucleotide variant	ssc-let-7b	22
F370700_x1	UGAGGGAGUAGGUUGUGUGGG	1	21	three primer and nucleotide variant	ssc-let-7b	22
F124100_x1	UGAGGUCGUAGGUUGUGUGGUA	1	22	three primer and nucleotide variant	ssc-let-7b	22
F140237_x1	UGAGGAAGUAGGUUGUGUGGUA	1	22	three primer and nucleotide variant	ssc-let-7b	22
F147163_x1	UGAGGUAGUAGGAUGUGUGGUG	1	22	three primer and nucleotide variant	ssc-let-7b	22
F156879_x1	UGAGGUAGUAGAUUGUGUGGUA	1	22	three primer and nucleotide variant	ssc-let-7b	22
F178437_x1	UGAGGUAGUAGGGUGUGUGGUG	1	22	three primer and nucleotide variant	ssc-let-7b	22
F194667_x1	UGAGGUACUAGGUUGUGUGGUA	1	22	three primer and nucleotide variant	ssc-let-7b	22
F208117_x1	UGAGGUAAUAGGUUGUGUGGUA	1	22	three primer and nucleotide variant	ssc-let-7b	22
F211736_x1	UGAGGUAGUGGGUUGUGUGGUA	1	22	three primer and nucleotide variant	ssc-let-7b	22
F225052_x1	UGAGGUUGUAGGUUGUGUGGUA	1	22	three primer and nucleotide variant	ssc-let-7b	22
F225342_x1	UGAGUUAGUAGGUUGUGUGGUA	1	22	three primer and nucleotide variant	ssc-let-7b	22
F251783_x1	UGAGAUAGUAGGUUGUGUGGUA	1	22	three primer and nucleotide variant	ssc-let-7b	22
F257716_x1	UGAGGUAGUAGGUUCUGUGGUA	1	22	three primer and nucleotide variant	ssc-let-7b	22
F269263_x1	UGAGGUAGUAGGAUGUGUGGUA	1	22	three primer and nucleotide variant	ssc-let-7b	22
F277886_x1	UGAGGUAGAAGGUUGUGUGGUA	1	22	three primer and nucleotide variant	ssc-let-7b	22
F310431_x1	UGAGGUAGUAGGUUUUGUGGUA	1	22	three primer and nucleotide variant	ssc-let-7b	22
F316702_x1	UGAGGUAGUAGGCUGUGUGGUG	1	22	three primer and nucleotide variant	ssc-let-7b	22
F337723_x1	UGAGGUAGUAGGUGGUGUGGUA	1	22	three primer and nucleotide variant	ssc-let-7b	22
F149136_x1	UGAGGUAGUACGUUGUGUGGUUA	1	23	three primer and nucleotide variant	ssc-let-7b	22
F159267_x1	UGAGGUAGUAGGUUGUGGGGUUG	1	23	three primer and nucleotide variant	ssc-let-7b	22
F186154_x1	UGAGGUAGUAGGUGUGUGGUUG	1	22	three primer and nucleotide variant	ssc-let-7b	22
F190232_x1	UGAGGUCGUAGGUUGUGUGGUUU	1	23	three primer and nucleotide variant	ssc-let-7b	22
F203970_x1	UGAGGUACUAGGUUGUGUGGUUU	1	23	three primer and nucleotide variant	ssc-let-7b	22
F214307_x1	UGAGGUAGUAGGUUGCGUGGUUG	1	23	three primer and nucleotide variant	ssc-let-7b	22
F280462_x1	UGAGGGAGUAGGUUGUGUGGUUC	1	23	three primer and nucleotide variant	ssc-let-7b	22
F302103_x1	UGAGGUAGUAGGUUCUGUGGUUA	1	23	three primer and nucleotide variant	ssc-let-7b	22
F309586_x1	UGAGGUACUAGGUUGUGUGGUUG	1	23	three primer and nucleotide variant	ssc-let-7b	22
F313269_x1	UGAGGUAGUAGGUUGGGUGGUUG	1	23	three primer and nucleotide variant	ssc-let-7b	22
F373757_x1	UGAGGUAGUAGGUUGUGAGGUUG	1	23	three primer and nucleotide variant	ssc-let-7b	22
F383336_x1	UGAGGUAGUAGGUGGUGUGGUUA	1	23	three primer and nucleotide variant	ssc-let-7b	22
F181025_x1	UGAGGUAGUAGGUUCUGUG	1	19	three primer and nucleotide variant	ssc-let-7b	22
F192732_x1	UGAGGUAGUAGGCUGUGUG	1	19	three primer and nucleotide variant	ssc-let-7b	22
F263092_x1	UGAGGAAGUAGGUUGUGUG	1	19	three primer and nucleotide variant	ssc-let-7b	22
F307533_x1	UGAGGUAGUAGGAUGUGUG	1	19	three primer and nucleotide variant	ssc-let-7b	22
F100425_x1	UGAGGUCGUAGGUUGUGUGG	1	20	three primer and nucleotide variant	ssc-let-7b	22
F221835_x1	UGAGGUAGUAGGUUGCGUGG	1	20	three primer and nucleotide variant	ssc-let-7b	22
F230740_x1	UGAGGUAGUAGGUUCUGUGG	1	20	three primer and nucleotide variant	ssc-let-7b	22
F268504_x1	UGAGGUAGAAGGUUGUGUGG	1	20	three primer and nucleotide variant	ssc-let-7b	22
F372375_x1	UGAGGUAGUAGGUUUUGUGG	1	20	three primer and nucleotide variant	ssc-let-7b	22
F116383_x1	UGAGGUAGUAGCUUGUGUGGU	1	21	three primer and nucleotide variant	ssc-let-7b	22
F198607_x1	UGAGCUAGUAGGUUGUGUGGU	1	21	three primer and nucleotide variant	ssc-let-7b	22
F284822_x1	UGAGGUAAUAGGUUGUGUGGU	1	21	three primer and nucleotide variant	ssc-let-7b	22
F364703_x1	UGAGGUAGUCGGUUGUGUGGU	1	21	three primer and nucleotide variant	ssc-let-7b	22
F388927_x1	UGAGGAAGUAGGUUGUGUGGU	1	21	three primer and nucleotide variant	ssc-let-7b	22
F275919_x1	UGAGGUAGUAGGUUUGUGUGGUUU	1	24	three primer and nucleotide variant	ssc-let-7b	22
F5_x86723	UGAGGUAGUAGGUUGUAUGGUU	86723	22	mature miRNA	ssc-let-7c	22
F32_x9784	UGAGGUAGUAGGUUGUAUGGU	9784	21	three primer	ssc-let-7c	22
F42_x7045	UGAGGUAGUAGGUUGUAUGGUUU	7045	23	three primer	ssc-let-7c	22
F43_x7031	UGAGGUAGUAGGUUGUAUGGUUA	7031	23	three primer	ssc-let-7c	22
F100_x2793	UGAGGUAGUAGGUUGUAUGGUA	2793	22	three primer	ssc-let-7c	22
F161_x1500	GAGGUAGUAGGUUGUAUGGUU	1500	21	both ends	ssc-let-7c	22
F189_x1233	UGAGGUAGUAGGUUGUAUGG	1233	20	three primer	ssc-let-7c	22
F225_x997	UGAGGUAGUAGGUUGUAUGGUAA	997	23	three primer	ssc-let-7c	22
F226_x997	UGAGGUAGUAGGUUGUAU	997	18	three primer	ssc-let-7c	22
F311_x677	UGAGGUAGUAGGUUGUAUGGUUAA	677	24	three primer	ssc-let-7c	22
F424_x461	UGAGGUAGUAGGUUGUAUGGUAU	461	23	three primer	ssc-let-7c	22
F423_x461	UGAGGUAGUAGGUUGUAUGGUUAU	461	24	three primer	ssc-let-7c	22
F497_x377	UGAGGUAGUAGGUUGUAUG	377	19	three primer	ssc-let-7c	22
F570_x324	UGAGGUAGUAGGUUGUACGGUU	324	22	mature miRNA and nucleotide variant	ssc-let-7c	22
F717_x251	UGAGGUAGUAGGUUGUAAGGUU	251	22	mature miRNA and nucleotide variant	ssc-let-7c	22
F744_x240	UGAGGUAGUAGGUUGUAUGGA	240	21	three primer	ssc-let-7c	22
F822_x218	UGAGGUAGUAGGUUGUUUGGUU	218	22	mature miRNA and nucleotide variant	ssc-let-7c	22
F839_x211	UGAGGUAGUAGGUUGUAUGGUUUU	211	24	three primer	ssc-let-7c	22
F859_x203	UGAGGGAGUAGGUUGUAUGGUU	203	22	mature miRNA and nucleotide variant	ssc-let-7c	22
F1120_x156	UGAGGUAGUAGGUUGUAUGUUU	156	22	three primer	ssc-let-7c	22
F1126_x155	CUGAGGUAGUAGGUUGUAUGGUU	155	23	five primer	ssc-let-7c	22
F1152_x151	GAGGUAGUAGGUUGUAUGGUUA	151	22	both ends	ssc-let-7c	22
F1167_x147	GAGGUAGUAGGUUGUAUGGUUU	147	22	both ends	ssc-let-7c	22
F1175_x146	UGAGGUAGUAGGUUGUAUGGUUG	146	23	three primer	ssc-let-7c	22
F1239_x140	GAGGUAGUAGGUUGUAUGGU	140	20	both ends	ssc-let-7c	22
F1380_x126	UGAGGUAGUAGGUUGUAUGGUUUA	126	24	three primer	ssc-let-7c	22
F1412_x123	UGAGGUAGUAGGUUGUAUCGUU	123	22	three primer	ssc-let-7c	22
F1519_x113	UGAGGUAGUAGGUUGUAUGGGU	113	22	three primer	ssc-let-7c	22
F1548_x111	UGAGGUAGUAGGUUGUCUGGUU	111	22	mature miRNA and nucleotide variant	ssc-let-7c	22
F1621_x106	UUGAGGUAGUAGGUUGUAUGGUU	106	23	five primer	ssc-let-7c	22
F1690_x101	UGAGGUAGUAGGUUGUAUGGUG	101	22	three primer	ssc-let-7c	22
F1772_x97	UGAGGUAGUAGGUUGUAUGGAA	97	22	three primer	ssc-let-7c	22
F1851_x92	UGAGGUAGUAGGUUGGAUGGUU	92	22	mature miRNA and nucleotide variant	ssc-let-7c	22
F1873_x92	UGAGGUAGUAGGGUGUAUGGUU	92	22	mature miRNA and nucleotide variant	ssc-let-7c	22
F2037_x84	UGAGGUAGUAGGUUGUAUUU	84	20	three primer	ssc-let-7c	22
F2384_x72	UGAGGUAGUAGGUUGUAUGUU	72	21	three primer	ssc-let-7c	22
F2397_x72	UGAGGUAGUAGGUUGUAUU	72	19	three primer	ssc-let-7c	22
F2506_x68	UGAGGUAGUAGUUGUAUGGUU	68	21	mature miRNA and nucleotide variant	ssc-let-7c	22
F2979_x56	GAGGUAGUAGGUUGUAUGGUA	56	21	both ends	ssc-let-7c	22
F3183_x53	UGGGGUAGUAGGUUGUAUGGUU	53	22	both ends	ssc-let-7c	22
F3299_x50	UGAGGUGGUAGGUUGUAUGGUU	50	22	mature miRNA and nucleotide variant	ssc-let-7c	22
F3397_x49	UGAGGCAGUAGGUUGUAUGGUU	49	22	mature miRNA and nucleotide variant	ssc-let-7c	22
F3403_x49	UGAGGUAGUAGGUUGUAGGGUU	49	22	mature miRNA and nucleotide variant	ssc-let-7c	22
F3583_x47	UGAGGUAGUAGGCUGUAUGGUU	47	22	mature miRNA and nucleotide variant	ssc-let-7c	22
F3625_x46	AGGUAGUAGGUUGUAUGGUU	46	20	both ends	ssc-let-7c	22
F3647_x46	UGAGGUAGUAGUUUGUAUGGUU	46	22	mature miRNA and nucleotide variant	ssc-let-7c	22
F3703_x45	UGAGGUAGUAGGUUGUAUUGU	45	21	three primer	ssc-let-7c	22
F3878_x43	UGAGGUAGUAGGUUGCAUGGUU	43	22	mature miRNA and nucleotide variant	ssc-let-7c	22
F3968_x42	UUGAGGUAGUAGGUUGUAUGGU	42	22	both ends	ssc-let-7c	22
F4103_x41	CGAGGUAGUAGGUUGUAUGGUU	41	22	both ends	ssc-let-7c	22
F4033_x41	UGAGGUAGCAGGUUGUAUGGUU	41	22	mature miRNA and nucleotide variant	ssc-let-7c	22
F4060_x41	UGAGGUAGUAGGUUGUAUGGCU	41	22	three primer	ssc-let-7c	22
F4597_x36	UGAGGUAGUAGGUGUAUGGUU	36	21	mature miRNA and nucleotide variant	ssc-let-7c	22
F4874_x34	GAGGUAGUAGGUUGUAUGGUAA	34	22	both ends	ssc-let-7c	22
F4849_x34	UGAUGUAGUAGGUUGUAUGGUU	34	22	both ends	ssc-let-7c	22
F4896_x34	UGAGGUAGUGGGUUGUAUGGUU	34	22	mature miRNA and nucleotide variant	ssc-let-7c	22
F5001_x33	UGAGGUAGUAGGUCGUAUGGUU	33	22	mature miRNA and nucleotide variant	ssc-let-7c	22
F5019_x33	UGAGGUAGUAGGUUUUAUGGUU	33	22	mature miRNA and nucleotide variant	ssc-let-7c	22
F5061_x33	UGAGGUAGUAGGUUGUUUGGUUU	33	23	three primer and nucleotide variant	ssc-let-7c	22
F5202_x32	UGAGGUAGUAGGAUGUAUGGUU	32	22	mature miRNA and nucleotide variant	ssc-let-7c	22
F5310_x31	UGAGGUAGUAGGUUGUAUGGG	31	21	three primer	ssc-let-7c	22
F5472_x30	UUAGGUAGUAGGUUGUAUGGUU	30	22	both ends	ssc-let-7c	22
F5580_x29	UGAGGUAGUAGGUGGUAUGGUU	29	22	mature miRNA and nucleotide variant	ssc-let-7c	22
F5663_x29	UGAGGUAGUAGGUUGUAUGGUUAAA	29	25	three primer	ssc-let-7c	22
F5835_x28	UGAGGUAGUAGGUUGUAUGGGUU	28	23	three primer	ssc-let-7c	22
F5722_x28	UGAGGGAGUAGGUUGUAUGGU	28	21	three primer and nucleotide variant	ssc-let-7c	22
F5886_x27	UGAGGUAGUAUGUUGUAUGGUU	27	22	mature miRNA and nucleotide variant	ssc-let-7c	22
F5998_x27	UGAGUUAGUAGGUUGUAUGGUU	27	22	mature miRNA and nucleotide variant	ssc-let-7c	22
F5861_x27	UGAGGUAGUAGGUUGUACGGUUU	27	23	three primer and nucleotide variant	ssc-let-7c	22
F6144_x26	UGAGGUAGUAGGUUGUAUGGUAG	26	23	three primer	ssc-let-7c	22
F6465_x25	UGAGGUAGUAGGUUGUAUGA	25	20	three primer	ssc-let-7c	22
F6369_x25	UGAGGUAGUAGGUUGUAAGGUUU	25	23	three primer and nucleotide variant	ssc-let-7c	22
F6421_x25	UGAGGUAGUAGGUUGUUUGGU	25	21	three primer and nucleotide variant	ssc-let-7c	22
F6691_x24	UGAGGUAGUAGGUUGUAUGGAAA	24	23	three primer	ssc-let-7c	22
F6758_x24	UGAGGUAGUAGGUUGUAUGGUUAG	24	24	three primer	ssc-let-7c	22
F6907_x23	UGAGUAGUAGGUUGUAUGGUU	23	21	both ends	ssc-let-7c	22
F6915_x23	UGAGGUAGUAGGUUGUAUGGUGU	23	23	three primer	ssc-let-7c	22
F6916_x23	UGAGGUAGUAGGUUGUAUGU	23	20	three primer	ssc-let-7c	22
F7017_x23	UGAGGUAGUAGGUUGUACGGUUA	23	23	three primer and nucleotide variant	ssc-let-7c	22
F7348_x22	CUGAGGUAGUAGGUUGUAUGGUUU	22	24	both ends	ssc-let-7c	22
F7149_x22	UGAGGUAGUAGGUUGUAUGGAU	22	22	three primer	ssc-let-7c	22
F7219_x22	UGAGGUAGUAGGUUGUAUGGUC	22	22	three primer	ssc-let-7c	22
F7551_x21	UGAGGUAGUAGGUUGUAAGGUUA	21	23	three primer and nucleotide variant	ssc-let-7c	22
F7748_x20	UGAGGAAGUAGGUUGUAUGGUU	20	22	mature miRNA and nucleotide variant	ssc-let-7c	22
F8059_x20	UGAGGUAGUAGGUUGUUUGGUUA	20	23	three primer and nucleotide variant	ssc-let-7c	22
F8219_x19	AGAGGUAGUAGGUUGUAUGGUU	19	22	both ends	ssc-let-7c	22
F8116_x19	UGAGGUAUUAGGUUGUAUGGUU	19	22	mature miRNA and nucleotide variant	ssc-let-7c	22
F8163_x19	UGAGGUAGUAGGUUCUAUGGUU	19	22	mature miRNA and nucleotide variant	ssc-let-7c	22
F8760_x18	UGAGGUAGUAGGUUGUAUGGUAAA	18	24	three primer	ssc-let-7c	22
F8792_x18	UGAGGGAGUAGGUUGUAUGGUUU	18	23	three primer and nucleotide variant	ssc-let-7c	22
F9406_x17	UAAGGUAGUAGGUUGUAUGGUU	17	22	both ends	ssc-let-7c	22
F8954_x17	UGAGGUACUAGGUUGUAUGGUU	17	22	mature miRNA and nucleotide variant	ssc-let-7c	22
F9413_x17	UGAGGUAGUAGGUUGUAUGUUUU	17	23	three primer	ssc-let-7c	22
F9523_x16	UGAGGUAGUAGGUUGUAUCGU	16	21	three primer	ssc-let-7c	22
F9486_x16	UGAGGUAGUAGGUUGUAUGCUU	16	22	three primer	ssc-let-7c	22
F9674_x16	UGAGGUAGUAGGUUGUAUGGUGA	16	23	three primer	ssc-let-7c	22
F9772_x16	UGAGGUAGUAGGUUGUAUGGUUGA	16	24	three primer	ssc-let-7c	22
F9508_x16	UGAGGUAGUAGGUUGUCUGGUUU	16	23	three primer and nucleotide variant	ssc-let-7c	22
F10031_x15	CUGAGGUAGUAGGUUGUAUGGU	15	22	both ends	ssc-let-7c	22
F10414_x15	CUGAGGUAGUAGGUUGUAUGGUUA	15	24	both ends	ssc-let-7c	22
F10033_x15	GAGGUAGUAGGUUGUAUGGUAU	15	22	both ends	ssc-let-7c	22
F10254_x15	GAGGUAGUAGGUUGUAUGGUUAA	15	23	both ends	ssc-let-7c	22
F10510_x15	UGAGGUAGUUGGUUGUAUGGUU	15	22	mature miRNA and nucleotide variant	ssc-let-7c	22
F10286_x15	UGAGGUAGUAGGUUGUAUGGUUC	15	23	three primer	ssc-let-7c	22
F10447_x15	UGAGGUAGUAGGGUGUAUGGU	15	21	three primer and nucleotide variant	ssc-let-7c	22
F11337_x14	UUGAGGUAGUAGGUUGUAUGGUA	14	23	both ends	ssc-let-7c	22
F10772_x14	GAGGUAGUAGGUUGUAUGG	14	19	both ends	ssc-let-7c	22
F10630_x14	GAGGUAGUAGGUUGUAUGGUUAU	14	23	both ends	ssc-let-7c	22
F11336_x14	UGAGGUAGUAGGUUGUAUGUUA	14	22	three primer	ssc-let-7c	22
F11237_x14	UGAGGGAGUAGGUUGUAUGGUUA	14	23	three primer and nucleotide variant	ssc-let-7c	22
F11861_x13	UGAGGUAGUAGGUUGUAUUA	13	20	three primer	ssc-let-7c	22
F12145_x13	UGAGGUAGUAGGUUGGAUGGUUU	13	23	three primer and nucleotide variant	ssc-let-7c	22
F13077_x12	UAGGUAGUAGGUUGUAUGGUU	12	21	both ends	ssc-let-7c	22
F12909_x12	UGAAGUAGUAGGUUGUAUGGUU	12	22	both ends	ssc-let-7c	22
F12483_x12	UGAGGUAGUAGCUUGUAUGGUU	12	22	mature miRNA and nucleotide variant	ssc-let-7c	22
F13125_x12	UGAGGUAGUAGGUAGUAUGGUU	12	22	mature miRNA and nucleotide variant	ssc-let-7c	22
F12697_x12	UGAGGUAGUAGGUUGUAUUG	12	20	three primer	ssc-let-7c	22
F13167_x11	UGGUAGUAGGUUGUAUGGUU	11	20	both ends	ssc-let-7c	22
F14031_x11	UGUGGUAGUAGGUUGUAUGGUU	11	22	both ends	ssc-let-7c	22
F13604_x11	UGAGGUAGUAGGUUGUCUGGUUA	11	23	three primer and nucleotide variant	ssc-let-7c	22
F15031_x10	UGAGGUAGAAGGUUGUAUGGUU	10	22	mature miRNA and nucleotide variant	ssc-let-7c	22
F15059_x10	UGAGGUAGUACGUUGUAUGGUU	10	22	mature miRNA and nucleotide variant	ssc-let-7c	22
F15242_x10	UGAGGUUGUAGGUUGUAUGGUU	10	22	mature miRNA and nucleotide variant	ssc-let-7c	22
F14321_x10	UGAGGUAGUAGGUUGUAUGGUUUAA	10	25	three primer	ssc-let-7c	22
F14462_x10	UGAGGUAGUAGUUGUAUGGUUU	10	22	three primer and nucleotide variant	ssc-let-7c	22
F14532_x10	UGAGGUAGUAGGGUGUAUGGUUU	10	23	three primer and nucleotide variant	ssc-let-7c	22
F16778_x9	CUGAGGUAGUAGGUUGUAUGGUA	9	23	both ends	ssc-let-7c	22
F15748_x9	UUAGGUAGUAGGUUGUAUGGUUU	9	23	both ends	ssc-let-7c	22
F15907_x9	UGAGGUAGUAGGUUAUAUGGUU	9	22	mature miRNA and nucleotide variant	ssc-let-7c	22
F16002_x9	UGAGGUAGUCGGUUGUAUGGUU	9	22	mature miRNA and nucleotide variant	ssc-let-7c	22
F16578_x9	UGAGGUAGUAGGUUGAAUGGUU	9	22	mature miRNA and nucleotide variant	ssc-let-7c	22
F16194_x9	UGAGGUAGUAGGUUGUAUGGUUAAU	9	25	three primer	ssc-let-7c	22
F16910_x9	UGAGGUAGUAGGUUGGAUGGUUA	9	23	three primer and nucleotide variant	ssc-let-7c	22
F18267_x8	UUGAGGUAGUAGGUUGUAUGGUAU	8	24	both ends	ssc-let-7c	22
F17612_x8	UUGAGGUAGUAGGUUGUAUGGUUU	8	24	both ends	ssc-let-7c	22
F17461_x8	UGGGUAGUAGGUUGUAUGGUU	8	21	both ends	ssc-let-7c	22
F18026_x8	UGUAGUAGGUUGUAUGGUU	8	19	both ends	ssc-let-7c	22
F17739_x8	UGAGCUAGUAGGUUGUAUGGUU	8	22	mature miRNA and nucleotide variant	ssc-let-7c	22
F18291_x8	UGAGGUAGUAGGUUGUAUGUUUA	8	23	three primer	ssc-let-7c	22
F18088_x8	UGAGGUAGUAGGUUGUAUGGUUGU	8	24	three primer	ssc-let-7c	22
F17624_x8	UGAGGUAGUAGGGUGUAUGGUUA	8	23	three primer and nucleotide variant	ssc-let-7c	22
F19359_x8	UGAGGUGGUAGGUUGUAUGGUUU	8	23	three primer and nucleotide variant	ssc-let-7c	22
F17721_x8	UGAGGUAGUAGGUUGUCUGGU	8	21	three primer and nucleotide variant	ssc-let-7c	22
F19074_x8	UGAGGUAGCAGGUUGUAUGGU	8	21	three primer and nucleotide variant	ssc-let-7c	22
F20150_x7	UGACGUAGUAGGUUGUAUGGUU	7	22	both ends	ssc-let-7c	22
F21863_x7	UGAGGUAAUAGGUUGUAUGGUU	7	22	mature miRNA and nucleotide variant	ssc-let-7c	22
F21307_x7	UGAGGUAGUAGGUUGUAUGAUU	7	22	three primer	ssc-let-7c	22
F21195_x7	UGAGGUAGUAGGUUGUAUGGC	7	21	three primer	ssc-let-7c	22
F20978_x7	UGAGGUAGUAGGUUGUUUGGUA	7	22	three primer and nucleotide variant	ssc-let-7c	22
F19508_x7	UGAGGUAUUAGGUUGUAUGGUUA	7	23	three primer and nucleotide variant	ssc-let-7c	22
F25264_x6	GAGGUAGUAGGUUGUAUG	6	18	both ends	ssc-let-7c	22
F24821_x6	UUAGGUAGUAGGUUGUAUGGU	6	21	both ends	ssc-let-7c	22
F22305_x6	UGAGAUAGUAGGUUGUAUGGUU	6	22	mature miRNA and nucleotide variant	ssc-let-7c	22
F25781_x6	UGAGGUCGUAGGUUGUAUGGUU	6	22	mature miRNA and nucleotide variant	ssc-let-7c	22
F25219_x6	UGAGGUAGUAGGUUGUAUGGUAUU	6	24	three primer	ssc-let-7c	22
F23784_x6	UGAGGUAGUAGGUUGUAUGGUUUAU	6	25	three primer	ssc-let-7c	22
F24493_x6	UGAGGUAGUAGGUUGGAUGGGU	6	22	three primer and nucleotide variant	ssc-let-7c	22
F25190_x6	UGAGGGAGUAGGUUGUAUGGUA	6	22	three primer and nucleotide variant	ssc-let-7c	22
F22377_x6	UGAGGUAGUAGGUGUAUGGUUA	6	22	three primer and nucleotide variant	ssc-let-7c	22
F24024_x6	UGAGGUAGUAGGUUGCAUGGUUA	6	23	three primer and nucleotide variant	ssc-let-7c	22
F24820_x6	UGAGGUAGUAGGUUGUUUGGUUG	6	23	three primer and nucleotide variant	ssc-let-7c	22
F22428_x6	UGAGGUAGUAGGUUGGAUGGU	6	21	three primer and nucleotide variant	ssc-let-7c	22
F22677_x6	UGAGGUAGUAGGUCGUAUGGU	6	21	three primer and nucleotide variant	ssc-let-7c	22
F28920_x5	CUGAGGUAGUAGGUUGUAUGG	5	21	both ends	ssc-let-7c	22
F26067_x5	GAGGUAGUAGGUUGUAUGGGU	5	21	both ends	ssc-let-7c	22
F26787_x5	UUAGGUAGUAGGUUGUAUGGUUA	5	23	both ends	ssc-let-7c	22
F26815_x5	UCAGGUAGUAGGUUGUAUGGUU	5	22	both ends	ssc-let-7c	22
F27171_x5	UGGGGUAGUAGGUUGUAUGGUUA	5	23	both ends	ssc-let-7c	22
F26364_x5	UGCGGUAGUAGGUUGUAUGGUU	5	22	both ends	ssc-let-7c	22
F26730_x5	UGAGUAGUAGGUUGUAUGGUUA	5	22	both ends	ssc-let-7c	22
F26173_x5	GAGGGAGUAGGUUGUAUGGUU	5	21	both ends and nucleotide variant	ssc-let-7c	22
F26040_x5	UGAGGUAGUAGGUUGUAUUGUA	5	22	three primer	ssc-let-7c	22
F26754_x5	UGAGGUAGUAGGUUGUAUUGGU	5	22	three primer	ssc-let-7c	22
F28812_x5	UGAGGUAGUAGGUUGUAUGUGU	5	22	three primer	ssc-let-7c	22
F27252_x5	UGAGGUAGUAGGUUGUAUGGGUA	5	23	three primer	ssc-let-7c	22
F27852_x5	UGAGGUAGUAGGUUGUAUGGCUU	5	23	three primer	ssc-let-7c	22
F29596_x5	UGAGGUAGUAGGUUGUAUGGGAA	5	23	three primer	ssc-let-7c	22
F26013_x5	UGAGGUAGUAGGUUGUAUGGUUUC	5	24	three primer	ssc-let-7c	22
F26044_x5	UGAGGUAGUAGGUCGUAUGGUA	5	22	three primer and nucleotide variant	ssc-let-7c	22
F30569_x5	UGAGGUAGUAGGGUGUAUGGUA	5	22	three primer and nucleotide variant	ssc-let-7c	22
F26588_x5	UGAGGCAGUAGGUUGUAUGGUUA	5	23	three primer and nucleotide variant	ssc-let-7c	22
F28557_x5	UGAGGUAGUAUGUUGUAUGGUUU	5	23	three primer and nucleotide variant	ssc-let-7c	22
F29801_x5	UGAGGUAGUAGGUUGCAUGGUUU	5	23	three primer and nucleotide variant	ssc-let-7c	22
F31871_x4	CGAGGUAGUAGGUUGUAUGGU	4	21	both ends	ssc-let-7c	22
F31847_x4	GAGGUAGUAGGUUGUAUGGUUUU	4	23	both ends	ssc-let-7c	22
F37493_x4	GGAGGUAGUAGGUUGUAUGGUU	4	22	both ends	ssc-let-7c	22
F37529_x4	AGGUAGUAGGUUGUAUGGUA	4	20	both ends	ssc-let-7c	22
F39152_x4	AGGUAGUAGGUUGUAUGGU	4	19	both ends	ssc-let-7c	22
F37790_x4	GGUAGUAGGUUGUAUGGUU	4	19	both ends	ssc-let-7c	22
F34696_x4	UGGGGUAGUAGGUUGUAUGGUUU	4	23	both ends	ssc-let-7c	22
F38948_x4	UGAGUAGUAGGUUGUAUGGUUU	4	22	both ends	ssc-let-7c	22
F32402_x4	GAGGUAGUAGGUUGGAUGGUU	4	21	both ends and nucleotide variant	ssc-let-7c	22
F35094_x4	GAGGUAGUAGGGUGUAUGGUU	4	21	both ends and nucleotide variant	ssc-let-7c	22
F32717_x4	UGAGGUAGUAGGUUGUAUGUUAA	4	23	three primer	ssc-let-7c	22
F37520_x4	UGAGGUAGUAGGUUGUAUUUU	4	21	three primer	ssc-let-7c	22
F38544_x4	UGAGGUAGUAGGUUGUAUGGUAAU	4	24	three primer	ssc-let-7c	22
F32583_x4	UGAGGUAGUAGGUUGUAUGGUUAUU	4	25	three primer	ssc-let-7c	22
F31556_x4	UGAGGUAGUAGGUUGUAUGCU	4	21	three primer	ssc-let-7c	22
F35685_x4	UGAGGUAGUAGGUUGUAUGGUCU	4	23	three primer	ssc-let-7c	22
F34635_x4	UGAGGUAGUAGGUUGUAUGGUUAC	4	24	three primer	ssc-let-7c	22
F35620_x4	UGAGGUAGUAGGUUGUAUGGUUUG	4	24	three primer	ssc-let-7c	22
F33340_x4	UGAGGUAGUAGGGUGUAUGGGU	4	22	three primer and nucleotide variant	ssc-let-7c	22
F31371_x4	UGAGGGAGUAGGUUGUAUGGUUAA	4	24	three primer and nucleotide variant	ssc-let-7c	22
F38734_x4	UGAGGUAGUAGGUUGUACGGUUAA	4	24	three primer and nucleotide variant	ssc-let-7c	22
F35758_x4	UGAGGUAGUAGGUUGUCUGGUA	4	22	three primer and nucleotide variant	ssc-let-7c	22
F33355_x4	UGAGGUAGUAGGCUGUAUGGUUU	4	23	three primer and nucleotide variant	ssc-let-7c	22
F35990_x4	UGAGGUAGUAGUUUGUAUGGUUU	4	23	three primer and nucleotide variant	ssc-let-7c	22
F37907_x4	UGAGGUAGCAGGUUGUAUGGUUA	4	23	three primer and nucleotide variant	ssc-let-7c	22
F38972_x4	UGAGGUAGUAGGUUGUAGGGUUU	4	23	three primer and nucleotide variant	ssc-let-7c	22
F39171_x4	UGAGGUAGUGGGUUGUAUGGUUA	4	23	three primer and nucleotide variant	ssc-let-7c	22
F32491_x4	UGAGGUAGUAGGAUGUAUGGU	4	21	three primer and nucleotide variant	ssc-let-7c	22
F35415_x4	UGAGGUGGUAGGUUGUAUGGU	4	21	three primer and nucleotide variant	ssc-let-7c	22
F47565_x3	CUGAGGUAGUAGGUUGUAU	3	19	both ends	ssc-let-7c	22
F54713_x3	UUGAGGUAGUAGGUUGUAUGGA	3	22	both ends	ssc-let-7c	22
F54545_x3	CUGAGGUAGUAGGUUGUAUGGUAA	3	24	both ends	ssc-let-7c	22
F54537_x3	UUGAGGUAGUAGGUUGUAUGGUUAU	3	25	both ends	ssc-let-7c	22
F49262_x3	GAGGUAGUAGGUUGUAUGGUUUA	3	23	both ends	ssc-let-7c	22
F40885_x3	GAGGUAGUAGGUUGUAUGGUUG	3	22	both ends	ssc-let-7c	22
F51716_x3	CGAGGUAGUAGGUUGUAUGGUUU	3	23	both ends	ssc-let-7c	22
F50139_x3	UAAGGUAGUAGGUUGUAUGGU	3	21	both ends	ssc-let-7c	22
F43941_x3	UGGGGUAGUAGGUUGUAUGGUA	3	22	both ends	ssc-let-7c	22
F48557_x3	UGGGGUAGUAGGUUGUAUGGU	3	21	both ends	ssc-let-7c	22
F49916_x3	UGUGGUAGUAGGUUGUAUGGUUU	3	23	both ends	ssc-let-7c	22
F50465_x3	UCUGAGGUAGUAGGUUGUAUGGUU	3	24	five primer	ssc-let-7c	22
F48265_x3	UGAGGUAGUAGGUUGUAUUUUU	3	22	three primer	ssc-let-7c	22
F41212_x3	UGAGGUAGUAGGUUGUAUGGGUAA	3	24	three primer	ssc-let-7c	22
F40960_x3	UGAGGUAGUAGGUUGUAUUAA	3	21	three primer	ssc-let-7c	22
F50170_x3	UGAGGUAGUAGGUUGUAUUGG	3	21	three primer	ssc-let-7c	22
F51121_x3	UGAGGUAGUAGGUUGUAUUUA	3	21	three primer	ssc-let-7c	22
F40786_x3	UGAGGUAGUAGGUUGUAUGGUUAGU	3	25	three primer	ssc-let-7c	22
F48747_x3	UGAGGUAGUAGGUUGUAUGGGA	3	22	three primer	ssc-let-7c	22
F52776_x3	UGAGGUAGUAGGUUGUAUGGUCA	3	23	three primer	ssc-let-7c	22
F47291_x3	UGAGGUAGUAGGUUGUAUGGUUCA	3	24	three primer	ssc-let-7c	22
F42004_x3	UGAGGGAGUAGGUUGUAU	3	18	three primer and nucleotide variant	ssc-let-7c	22
F43389_x3	UGAGGUGGUAGGUUGUAU	3	18	three primer and nucleotide variant	ssc-let-7c	22
F47096_x3	UGAGGGAGUAGGUUGUAUGGGU	3	22	three primer and nucleotide variant	ssc-let-7c	22
F44275_x3	UGAGGUAGUAGGUUGUUUGGUAA	3	23	three primer and nucleotide variant	ssc-let-7c	22
F48367_x3	UGAGGUAGUAGGUUGUCUGGUAA	3	23	three primer and nucleotide variant	ssc-let-7c	22
F50331_x3	UGAGGUAGUAGGUUGUUUGGUAU	3	23	three primer and nucleotide variant	ssc-let-7c	22
F50367_x3	UGAGGUAGUAGGUUGUUUGGUUAA	3	24	three primer and nucleotide variant	ssc-let-7c	22
F43298_x3	UGAGGUGGUAGGUUGUAUGGUA	3	22	three primer and nucleotide variant	ssc-let-7c	22
F51342_x3	UGAGGUAGUAGGUUGGAUGGUG	3	22	three primer and nucleotide variant	ssc-let-7c	22
F42068_x3	UGAGGUAGUAGUUGUAUGGUUA	3	22	three primer and nucleotide variant	ssc-let-7c	22
F45082_x3	UGAGGUAGUAGGAUGUAUGGUUU	3	23	three primer and nucleotide variant	ssc-let-7c	22
F46453_x3	UGAGGUAGUAGGUCGUAUGGUUU	3	23	three primer and nucleotide variant	ssc-let-7c	22
F50179_x3	UGAGGUAGUAGUUUGUAUGGUUA	3	23	three primer and nucleotide variant	ssc-let-7c	22
F52733_x3	UGAGGUAGCAGGUUGUAUGGUUU	3	23	three primer and nucleotide variant	ssc-let-7c	22
F52963_x3	UGAGGAAGUAGGUUGUAUGGUUA	3	23	three primer and nucleotide variant	ssc-let-7c	22
F53547_x3	UGAGGCAGUAGGUUGUAUGGUUU	3	23	three primer and nucleotide variant	ssc-let-7c	22
F54083_x3	UGAGGUAGUAGGUCGUAUGGUUA	3	23	three primer and nucleotide variant	ssc-let-7c	22
F54557_x3	UGAGGUGGUAGGUUGUAUGGUUA	3	23	three primer and nucleotide variant	ssc-let-7c	22
F53136_x3	UGAGGGAGUAGGUUGUAUGG	3	20	three primer and nucleotide variant	ssc-let-7c	22
F40109_x3	UGAGGCAGUAGGUUGUAUGGU	3	21	three primer and nucleotide variant	ssc-let-7c	22
F44209_x3	UGAGGUAGUAGGUUUUAUGGU	3	21	three primer and nucleotide variant	ssc-let-7c	22
F45087_x3	UGAGGUAGUAGGUGGUAUGGU	3	21	three primer and nucleotide variant	ssc-let-7c	22
F46434_x3	UGAGGUAGUAGGCUGUAUGGU	3	21	three primer and nucleotide variant	ssc-let-7c	22
F72866_x2	GUGAGGUAGUAGGUUGUAU	2	19	both ends	ssc-let-7c	22
F84683_x2	CUGAGGUAGUAGGUUGUAUG	2	20	both ends	ssc-let-7c	22
F90600_x2	CUGAGGUAGUAGGUUGUAUGGUAU	2	24	both ends	ssc-let-7c	22
F74336_x2	AUGAGGUAGUAGGUUGUAUGGU	2	22	both ends	ssc-let-7c	22
F89494_x2	GAGGUAGUAGGUUGUAUGUUUU	2	22	both ends	ssc-let-7c	22
F90443_x2	GAGGUAGUAGGUUGUAUGUUU	2	21	both ends	ssc-let-7c	22
F54918_x2	GAGGUAGUAGGUUGUAUGA	2	19	both ends	ssc-let-7c	22
F80992_x2	GGAGGUAGUAGGUUGUAUGUUU	2	22	both ends	ssc-let-7c	22
F55564_x2	GAGGUAGUAGGUUGUAUGGAU	2	21	both ends	ssc-let-7c	22
F79189_x2	GAGGUAGUAGGUUGUAUGGUG	2	21	both ends	ssc-let-7c	22
F69502_x2	AGAGGUAGUAGGUUGUAUGGU	2	21	both ends	ssc-let-7c	22
F58842_x2	GAGGUAGUAGGUUGUAUGGUUC	2	22	both ends	ssc-let-7c	22
F73378_x2	CGAGGUAGUAGGUUGUAUGGUUA	2	23	both ends	ssc-let-7c	22
F71718_x2	UUAGGUAGUAGGUUGUAUGG	2	20	both ends	ssc-let-7c	22
F57541_x2	AGGUAGUAGGUUGUAUGGUUAA	2	22	both ends	ssc-let-7c	22
F81565_x2	AGGUAGUAGGUUGUAUGGUUU	2	21	both ends	ssc-let-7c	22
F79063_x2	UAAGGUAGUAGGUUGUAUGGUUA	2	23	both ends	ssc-let-7c	22
F80128_x2	UGGGUAGUAGGUUGUAUGGU	2	20	both ends	ssc-let-7c	22
[truncated: 22,284 more rows]
