# Supplementary material for: Discovery of Porcine microRNAs in Multiple Tissues by a Solexa Deep Sequencing Approach
Source: PLoS One. 2011 Jan 25;6(1):e16235. doi: 10.1371/journal.pone.0016235 (PMC3026822; doi:10.1371/journal.pone.0016235)
Supplement: Table S11 — Unique sequences with a perfect-match to known piwiRNA (using BLASTn method search against RNAdb2.0). (XLS) [file pone.0016235.s012.xls]

## Sheet: Sheet1
Table S11. Unique sequences with a perfect-match to known piwiRNA (using BLAST method search against RNAdb2.0).
Tag ID	Tag sequence (5'-3')	Tag length	Reads	piRNA name	Identity
F109873_x1	CAAGAACGAAAGUCGGAGGUUCGAAGACG	29	1	gnl|PIR|PIR1514	1
F113724_x1	UCUGUCGUGUAUGUGCCAGUUUGUCCAGA	29	1	gnl|PIR|PIR39252	1
F116894_x1	UGAAUGUCAAAGUGAAGAAAUUCAAUGAA	29	1	gnl|PIR|PIR256496	1
F124_x2015	UGUUGAAUGGAUGAAUGGGUGGAUGACA	28	2015	gnl|PIR|PIR79547	1
F128213_x1	AGCAGGACGGUGGCCAUGGAAGUCGGAAUC	30	1	gnl|PIR|PIR32037	1
F128423_x1	GACGAGGUGGCCGAGUGGUUAAGGCAAUGG	30	1	gnl|PIR|PIR57485	1
F132669_x1	UAUUUAUUGAGGGCCUACUAUGUGCC	26	1	gnl|PIR|PIR238819	1
F134997_x1	UGUUGAAUGGAUGAGUGGGUGGAUGA	26	1	gnl|PIR|PIR53387	1
F13675_x11	CAGCAGUUGAACAUGGGUCAGUCGGUC	27	11	gnl|PIR|PIR43413	1
F151608_x1	UUCCCUGGUGGUCUAGUGGUUAGGAUUCGG	30	1	gnl|PIR|PIR55564	1
F155018_x1	UGACGUGCAAAUCGGUCGUCCGACCUGGG	29	1	gnl|PIR|PIR7819	1
F160_x1519	UGUUGAAUGGAUGAAUGGGUGGAUGAC	27	1519	gnl|PIR|PIR79548	1
F165994_x1	CCUGGGCAACAUAGCGAGACCCCGUCUCU	29	1	gnl|PIR|PIR2026	1
F1678_x101	CGCGACCUCAGAUCAGACGUGGCGACCCGC	30	101	gnl|PIR|PIR64454	1
F18067_x8	UAGGAUGGUGUUCUUGAUGGUUCAGAUC	28	8	gnl|PIR|PIR86357	1
F18067_x8				gnl|PIR|PIR86352	1
F18067_x8				gnl|PIR|PIR27991	1
F18067_x8				gnl|PIR|PIR240646	1
F18067_x8				gnl|PIR|PIR201149	1
F19205_x8	GUAGGUGAACCUGCGGAAGGAUCAUU	26	8	gnl|PIR|PIR2962	1
F19845_x7	ACAGCAGUUGAACAUGGGUCAGUCGGUC	28	7	gnl|PIR|PIR31437	1
F198939_x1	UGAGGUAGUAGGUUGUAUAGUUUUAGGGU	29	1	gnl|PIR|PIR42143	1
F20126_x7	UUGCAAGCAACACUCUGUGGCAGAUGAU	28	7	gnl|PIR|PIR56134	1
F20959_x7	UAGGAUGGUGUUCUUGAUGGUUCAGAU	27	7	gnl|PIR|PIR27990	1
F20959_x7				gnl|PIR|PIR225959	1
F217439_x1	UGGGGGGCCCAAGUCCUUCUGAUCGAGG	28	1	gnl|PIR|PIR76774	1
F217439_x1				gnl|PIR|PIR16204	1
F223346_x1	GUUGAGCUUGACUCUAGUCUGGCACGGUG	29	1	gnl|PIR|PIR75737	1
F224586_x1	UUGUUGAAUGGAUGAGUGGGUGGAUGA	27	1	gnl|PIR|PIR56811	1
F22722_x6	GGGGGUGUAGCUCAGUGGUAGAGAGCGUGC	30	6	gnl|PIR|PIR59297	1
F248803_x1	UGGAAAGGAUGAAGAGCUGACUGAUGGA	28	1	gnl|PIR|PIR47541	1
F24963_x6	AGCAGUUGAACAUGGGUCAGUCGGUCCU	28	6	gnl|PIR|PIR32051	1
F253593_x1	CCCCUGGUGGUCUAGUGGUUAGGAUUCGG	29	1	gnl|PIR|PIR54064	1
F26406_x5	UAGGAUGGUGUUCUUGAUGGUUCAGAUCCC	30	5	gnl|PIR|PIR86355	1
F26406_x5				gnl|PIR|PIR86354	1
F26406_x5				gnl|PIR|PIR27993	1
F26406_x5				gnl|PIR|PIR217620	1
F2807_x60	UUUGUUGAAUGGAUGAAUGGGUGGAUG	27	60	gnl|PIR|PIR82578	1
F2807_x60				gnl|PIR|PIR82575	1
F2807_x60				gnl|PIR|PIR236821	1
F294552_x1	UAAUUAAAACAAAGCAUCGCGAAGGCCCG	29	1	gnl|PIR|PIR25057	1
F30749_x5	UGGGGGGCCCAAGUCCUUCUGAUCGAGGC	29	5	gnl|PIR|PIR76775	1
F30841_x5	UAGGAUGGUGUUCUUGAUGGUUCAGAUCC	29	5	gnl|PIR|PIR86353	1
F30841_x5				gnl|PIR|PIR27994	1
F30841_x5				gnl|PIR|PIR27992	1
F30841_x5				gnl|PIR|PIR248475	1
F30841_x5				gnl|PIR|PIR194642	1
F333519_x1	GAGGGGCCCGUGCCUUGGAAAGCGUCGC	28	1	gnl|PIR|PIR57855	1
F34243_x4	UGUCGUGUAUGUGCCAGUUUGUCCAGAC	28	4	gnl|PIR|PIR52277	1
F354434_x1	UGAAAAAGCAGAGCGACUCGGUUAAGGG	28	1	gnl|PIR|PIR39585	1
F360_x563	UUGUUGAAUGGAUGAAUGGGUGGAUGAC	28	563	gnl|PIR|PIR268202	1
F36658_x4	UCAAUAAAUAUUUGUAGAAUGCAUGAAUG	29	4	gnl|PIR|PIR88032	1
F36658_x4				gnl|PIR|PIR33917	1
F36658_x4				gnl|PIR|PIR240222	1
F36658_x4				gnl|PIR|PIR202404	1
F369251_x1	CGGGUGUUGACGCGAUGUGAUUUCUGC	27	1	gnl|PIR|PIR2099	1
F371208_x1	UCCUGGUGGAAGUAGGUACCAAAGUUGGCC	30	1	gnl|PIR|PIR37631	1
F374403_x1	UACCUGGUUGAUCCUGCCAGUAGCAUAUG	29	1	gnl|PIR|PIR84651	1
F375521_x1	AGGGGCCCGUGCCUUGGAAAGCGUCG	26	1	gnl|PIR|PIR32444	1
F3784_x44	GCGCCGCUGGUGUAGUGGUAUCAUGCA	27	44	gnl|PIR|PIR252872	1
F379828_x1	GGUCAGUCGGUCCUGAGAGAUGGGCGAG	28	1	gnl|PIR|PIR59374	1
F38503_x4	UAGGAUGGUGUUCUUGAUGGUUCAGA	26	4	gnl|PIR|PIR27989	1
F396033_x1	UGUGAUGUCAUAUACUUUCAAAGACCCC	28	1	gnl|PIR|PIR264811	1
F39817_x3	UAACGAACGAGACUCUGGCAUGCUAA	26	3	gnl|PIR|PIR82944	1
F4077_x41	CGCGACCUCAGAUCAGACGUGGCGACCCG	29	41	gnl|PIR|PIR64453	1
F4077_x41				gnl|PIR|PIR2077	1
F4087_x41	UUUGUUGAAUGGAUGAAUGGGUGGAU	26	41	gnl|PIR|PIR82574	1
F41110_x3	GUGGGGGGCCCAAGUCCUUCUGAUCGAGGC	30	3	gnl|PIR|PIR75690	1
F42555_x3	AGCAGAGUCGCGCAGCGGAAGCGUGCUGGG	30	3	gnl|PIR|PIR63459	1
F4502_x37	CGACUCUUAGCGGUGGAUCACUCGGCUCGU	30	37	gnl|PIR|PIR64428	1
F46008_x3	ACAGGUCUGUGAUGCCCUUAGAUGUCCG	28	3	gnl|PIR|PIR31450	1
F49784_x3	UGGAUACCGCAGCUAGGAAUAAUGGA	26	3	gnl|PIR|PIR14520	1
F50083_x3	CUAAGGCUAAAUACCGGCACGAGACCG	27	3	gnl|PIR|PIR2211	1
F50703_x3	CGCACGUGUUAGGACCCGAAAGAUGGUGAA	30	3	gnl|PIR|PIR54381	1
F50860_x3	UCCUGGUGGAAGUAGGUACCAAAGUUGGC	29	3	gnl|PIR|PIR37630	1
F5364_x30	UGAGAGGUGUAGAAUAAGUGGGAGGCC	27	30	gnl|PIR|PIR8292	1
F54647_x3	UGUUGAAUGGAUGAGUGGGUGGAUGACA	28	3	gnl|PIR|PIR53388	1
F61581_x2	UAUUUGUUGAAUGGAUGAAUGGGUGGAU	28	2	gnl|PIR|PIR274678	1
F622_x291	UUGUUGAAUGGAUGAAUGGGUGGAUGA	27	291	gnl|PIR|PIR82343	1
F67112_x2	UUGUUAAAUAUUUUGAACAUCAGCUCUAC	29	2	gnl|PIR|PIR210131	1
F71781_x2	ACGGGAAACCUCACCCGGCCCGGACA	26	2	gnl|PIR|PIR1169	1
F81830_x2	UUCUGGGUCGGGGUUUCGUACGUAGC	26	2	gnl|PIR|PIR55851	1
F8201_x19	GCAGCCGACUUAGAACUGGUGCGGAC	26	19	gnl|PIR|PIR75121	1
F8540_x18	UCAAUAAAUAUUUGUAGAAUGCAUGA	26	18	gnl|PIR|PIR238381	1
F8540_x18				gnl|PIR|PIR219859	1
F93_x2950	UUUGUUGAAUGGAUGAAUGGGUGGAUGA	28	2950	gnl|PIR|PIR82577	1
F93_x2950				gnl|PIR|PIR82576	1
F93_x2950				gnl|PIR|PIR237946	1
F93_x2950				gnl|PIR|PIR194652	1
