# Supplementary material for: Discovery of Porcine microRNAs in Multiple Tissues by a Solexa Deep Sequencing Approach
Source: PLoS One. 2011 Jan 25;6(1):e16235. doi: 10.1371/journal.pone.0016235 (PMC3026822; doi:10.1371/journal.pone.0016235)
Supplement: Table S12 — MicroRNA sequences identified using the three different methods. (XLS) [file pone.0016235.s013.xls]

## Sheet: Sheet1
Table S12. MicroRNA sequences identified using the three different methods.
miRNA ID	Sequence (5'-3')	Tag ID	Genome information	Methods
ssc-let-7a	UGAGGUAGUAGGUUGUAUAGUU	F3_x171770	Trace	2,1,3
ssc-let-7b	UGAGGUAGUAGGUUGUGUGGUU	F4_x88532	Trace	2,3
ssc-let-7c	UGAGGUAGUAGGUUGUAUGGUU	F5_x86723	Trace&Ensemble	2,1,3
ssc-let-7d	AGAGGUAGUAGGUUGCAUAGUU	F21_x15681	No	2
ssc-let-7d*	CUAUACGACCUGCUGCCUUUC	F51838_x3	No	2
ssc-let-7e	UGAGGUAGGAGGUUGUAUAGUU	F27_x13278	Trace&Ensemble	2,1,3
ssc-let-7e*	CUAUACGGCCUCCUAGCUUUCC	F74126_x2	Trace&Ensemble	2
ssc-let-7f	UGAGGUAGUAGAUUGUAUAGUU	F2_x261911	Ensemble	2
ssc-let-7f*	CUAUACAAUCUAUUGCCUUCC	F55725_x2	No	2
ssc-let-7g	UGAGGUAGUAGUUUGUACAGUU	F14_x21198	Ensemble	2
ssc-let-7h	UGAGGUAGUAAGUUGUGUUGUU	F214230_x1	No	2
ssc-let-7i	UGAGGUAGUAGUUUGUGCUGUU	F57_x5201	Trace&Ensemble	2,1,3
ssc-let-7i*	CUGCGCAAGCUACUGCCUUGCU	F53886_x3	Trace&Ensemble	2
ssc-let-7j	UGAGGUAGUUGUUUGUACAGUU	F81573_x2	No	2
ssc-let-7k	UGAGGUAGUAGAUUGAAUAGUU	F3637_x46	No	2
ssc-miR-1	UGGAAUGUAAAGAAGUAUGUAU	F1_x405541	Trace&Ensemble	2,1,3
ssc-miR-1*	ACAUACUUCUUUAUGUACCCAU	F70491_x2	Trace	2
ssc-miR-100	AACCCGUAGAUCCGAACUUGU	F5720_x28	No	2
ssc-miR-100*	ACAAGCUUGUGUCUAUAGGUAU	F93135_x2	Trace	1,(2)
ssc-miR-101	GUACAGUACUGUGAUAACUGA	F397_x499	Trace&Ensemble	2,1,(3)
ssc-miR-101*	CAGUUAUCACAGUGCUGAUGCU	F178787_x1	Trace&Ensemble	2
ssc-miR-103	AGCAGCAUUGUACAGGGCUAUGA	F19_x18107	Trace&Ensemble	2,1,3
ssc-miR-105*	CACGGAUGUUUGAGCAUGUGCUA	F122880_x1	Trace	2,(3)
ssc-miR-105-1	UCAAAUGCUCAGACUCCUGU	K4030_x8	Trace	3,(2)
ssc-miR-106a	AAAAGUGCUUACAGUGCAGGUAG	F4247_x39	Trace	2,1,(3)
ssc-miR-106b	UAAAGUGCUGACAGUGCAGAU	F367_x547	No	2
ssc-miR-106b*	CCGCACUGUGGGUACUUGCUGC	F97564_x2	No	2
ssc-miR-107	AGCAGCAUUGUACAGGGCUAU	F50_x6302	Trace	1,(3),(2)
ssc-miR-107*	AGCUUCUUUACAGUGCUGCCUUGU	F167180_x1	Trace	2
ssc-miR-10a-3p	CAAAUUCGUAUCUAGGGGAAU	F33179_x4	Trace&Ensemble	2
ssc-miR-10a-5p	UACCCUGUAGAUCCGAAUUUGU	F219_x1021	Trace&Ensemble	2,1,(3)
ssc-miR-10b	UACCCUGUAGAACCGAAUUUGU	F7535_x21	Trace&Ensemble	2,1,(3)
ssc-miR-10b*	CAGAUUCGAUUCUAGGGGAAU	F58261_x2	Trace&Ensemble	2
ssc-miR-1197	UAGGACACAUGGUCUACUUCU	F14343_x10	No	2
ssc-miR-122	UGGAGUGUGACAAUGGUGUUUG	F7_x37677	Trace&Ensemble	2,1,3
ssc-miR-122*	AACGCCAUUAUCACACUAAAU	F3115_x54	Trace&Ensemble	2
ssc-miR-1224-3p	CCCCACCUCCUCUCUCCUCAG	K3468_x3	Trace	3
ssc-miR-1224-5p	GUGAGGACUCGGGAGGUGGAGGGU	F47062_x3	Trace	2
ssc-miR-124	UAAGGCACGCGGUGAAUGCCAA	F633_x286	Trace&Ensemble	2,1,(3)
ssc-miR-124*	CGUGUUCACAGCGGACCUUGAU	F32519_x4	Trace&Ensemble	2
ssc-miR-1244	AAGUAGUUGGUUUGUAUGAGAUGGUU	F119931_x1	Ensemble	2
ssc-miR-1248	ACCUUCUUGUAUAAGCACUGUGCU	F276002_x1	Ensemble	2
ssc-miR-124a	UUAAGGCACGCGGUGAAUGCCAA	F5461_x30	Trace&Ensemble	2
ssc-miR-1251	ACUCUAGCUGCCAAAGGCGCU	F312931_x1	No	2
ssc-miR-125a-3p	ACAGGUGAGGUUCUUGGGAG	F28240_x5	Trace	2,(3)
ssc-miR-125a-5p	UCCCUGAGACCCUUUAACCUGU	F6453_x25	Trace&Ensemble	2,1,(3)
ssc-miR-125b*	ACAAGUCAGGCUCUUGGGA	F346436_x1	Trace	2
ssc-miR-125b-3p	ACGGGUUAGGCUCUUGGGAGCU	F396610_x1	Trace&Ensemble	2
ssc-miR-125b-5p	UCCCUGAGACCCUAACUUGUGA	F1051_x167	Trace&Ensemble	2,1,3
ssc-miR-126	CGUACCGUGAGUAAUAAUGCG	F5677_x29	Trace	2
ssc-miR-126*	CAUUAUUACUUUUGGUACGCG	F1032_x172	Trace	2,1,3
ssc-miR-1260	AUCCCACCUCUGCCACCA	F247396_x1	No	2
ssc-miR-127	UCGGAUCCGUCUGAGCUUGGCU	F394_x501	No	2
ssc-miR-1271	CUUGGCACCUAGUAAGCACU	F27095_x5	Trace	2,1
ssc-miR-1277	UACGUAGAUAUAUAUGUAUUUU	F15367_x10	Trace&Ensemble	2
ssc-miR-128	UCACAGUGAACCGGUCUCUUU	F374_x535	Trace&Ensemble	2,1,3
ssc-miR-129	CUUUUUGCGGUCUGGGCUUG	F41752_x3	Trace	2,1,(3)
ssc-miR-129-1*	AAGCCCUUACCCCAAAAAGUAU	F44338_x3	Ensemble	2
ssc-miR-129-2*	AAGCCCUUACCCCAAAAAGCAU	F12484_x12	Trace&Ensemble	2,1
ssc-miR-1298	UUCAUUCGGCUGUCCAGAUGUA	F169752_x1	Ensemble	2
ssc-miR-1306	CCACCUCCCCUGCAAACGUCC	F11096_x14	Ensemble	2
ssc-miR-1306*	ACGUUGGCUCUGGUGGUGAUG	F21433_x7	Ensemble	2
ssc-miR-1307	ACUCGGCGUGGCGUCGGUCGUG	F18523_x8	Trace&Ensemble	2,3
ssc-miR-1308	GCAUGGGUGGUUCAGUGGUA	F7756_x20	No	2
ssc-miR-130a	CAGUGCAAUGUUAAAAGGGCAU	F140_x1749	Trace&Ensemble	2,1,3
ssc-miR-130b	CAGUGCAAUGAUGAAAGGGCAU	F313_x673	Ensemble	2
ssc-miR-130b*	ACUCUUUCCCUGUUGCACUACU	F51001_x3	Ensemble	2
ssc-miR-132	UAACAGUCUACAGCCAUGGUCG	F19646_x7	Trace&Ensemble	2,1,3
ssc-miR-1329	UCCAGUGAUCAGGUUACGAUGGA	F60394_x2	Trace&Ensemble	2,1
ssc-miR-133	UUGGUCCCCUUCAACCAGCUGU	F830_x214	Trace&Ensemble	2,1,3
ssc-miR-133a	UUUGGUCCCCUUCAACCAGCUG	F904_x194	Trace&Ensemble	2
ssc-miR-133a*	AGCUGGUAAAAUGGAACCAAAU	F7645_x21	Trace&Ensemble	2
ssc-miR-133b	UUUGGUCCCCUUCAACCAGCU	F2541_x67	Trace&Ensemble	2,1,(3)
ssc-miR-133b*	GCUGGUCAAACGGAACCAAGU	F68816_x2	Trace&Ensemble	2
ssc-miR-134	UGUGACUGGUUGACCAGAGGG	K788_x4	Trace	3
ssc-miR-135a	UAUGGCUUUUUAUUCCUAUGUGA	F13943_x11	Trace&Ensemble	2,1,3
ssc-miR-135a-1*	AUAUAGGGAUUGGAGCCGUGGC	F240252_x1	Trace&Ensemble	2
ssc-miR-135a-2*	UGUAGGGAUGGAAGCCAUGAAA	F4732_x35	Trace	2,1
ssc-miR-135b	UAUGGCUUUUCAUUCCUAUGUGA	F30232_x5	Trace	2,1,3
ssc-miR-136	ACUCCAUUUGUUUUGAUGAUGGA	F6028_x27	Trace	2,1,3
ssc-miR-136*	CAUCAUCGUCUCAAAUGAGUCU	F32039_x4	Trace	2
ssc-miR-137	UUAUUGCUUAAGAAUACGCGUAG	F7982_x20	Trace&Ensemble	2,1,3
ssc-miR-138	AGCUGGUGUUGUGAAUCAGGCCG	F2947_x57	Trace	2,1,3
ssc-miR-138-2*	GCUAUUUCACGACACCAGGGU	F193368_x1	Trace	2,1
ssc-miR-139-5p	UCUACAGUGCACGUGUCUCCAGU	F3865_x43	Trace	2,(3)
ssc-miR-140	CAGUGGUUUUACCCUAUGGUA	F37474_x4	Trace	2,1,(3)
ssc-miR-140*	UACCACAGGGUAGAACCACGGAC	F36_x8483	Trace	2,1
ssc-miR-141	UAACACUGUCUGGUAAAGAUGG	F4059_x41	Trace	2,1,3
ssc-miR-142-3p	GUAGUGUUUCCUACUUUAUGGA	F1986_x86	Trace&Ensemble	2,(3)
ssc-miR-142-5p	CCCAUAAAGUAGAAAGCACU	F115_x2236	Trace	2,(3)
ssc-miR-143	UGAGAUGAAGCACUGUAGCU	F166_x1395	Trace	2,1,(3)
ssc-miR-143*	GGUGCAGUGCUGCAUCUCU	F3030_x55	Trace	2
ssc-miR-144	UACAGUAUAGAUGAUGUACUA	F8888_x18	Trace	2,1,(3)
ssc-miR-144*	GGAUAUCAUCAUAUACUGUAAGU	F11398_x13	Trace	2
ssc-miR-145	GUCCAGUUUUCCCAGGAAUCCCU	F631_x287	Trace&Ensemble	2,1,(3)
ssc-miR-145*	AUUCCUGGAAAUACUGUUCUU	F6159_x26	Trace&Ensemble	2
ssc-miR-1468	CUCCGUUUGCCUGUUUUGCUG	F51510_x3	Trace&Ensemble	2,1
ssc-miR-146a	UGAGAACUGAAUUCCAUGG	F3919_x42	Trace	2,(3)
ssc-miR-146b	UGAGAACUGAAUUCCAUAGGCUGU	F1816_x94	Trace&Ensemble	2,1,(3)
ssc-miR-147	GUGUGCGGAAAUGCUUCUGCUA	F20754_x7	Ensemble	2
ssc-miR-148	UCAGUGCAUUACAGAACUUUGU	F36176_x4	No	2
ssc-miR-148a	UCAGUGCACUACAGAACUUUGU	F909_x193	Trace&Ensemble	2,1,3
ssc-miR-148a*	AAAGUUCUGAGACACUCCGACU	F236834_x1	Trace&Ensemble	2
ssc-miR-148b-3p	UCAGUGCAUCACAGAACUUUGU	F1393_x125	Ensemble	2
ssc-miR-148b-5p	GAAGUUCUGUUAUACACUCAGGCU	F19524_x7	Ensemble	2
ssc-miR-149	UCUGGCUCCGUGUCUUCACUC	F135464_x1	No	2
ssc-miR-150	UCUCCCAACCCUUGUACCAGUG	F18313_x8	No	2
ssc-miR-151*	GAGGAGCUCACAGUCUAGUA	F1424_x122	Trace	2,1,(3)
ssc-miR-151-3p	CUAGACUGAAGCUCCUUGAGGA	F3994_x42	Trace	2
ssc-miR-152	UCAGUGCAUGACAGAACUUGG	F191_x1214	No	2
ssc-miR-153	UUGCAUAGUCACAAAAGUGAUCAU	F10905_x14	Trace&Ensemble	2,1,(3)
ssc-miR-155	UUAAUGCUAAUUGUGAUAGGGGU	F1517_x114	Trace&Ensemble	2,1
ssc-miR-15a	UAGCAGCACAUAAUGGUUUGU	F292_x709	Trace&Ensemble	2,1,(3)
ssc-miR-15a*	CAGGCCAUAUUGUGCUGCCUCA	F226183_x1	Trace&Ensemble	2
ssc-miR-15b	UAGCAGCACAUCAUGGUUUA	F525_x349	Trace	2,1,(3)
ssc-miR-15b*	CGAAUCAUUAUUUGCUGCU	F353982_x1	Trace	2
ssc-miR-15c	UAGCAGCACAUCAUGGUUUGU	F194611_x1	Trace	2,(3)
ssc-miR-16	UAGCAGCACGUAAAUAUUGGCG	F82_x3527	Trace&Ensemble	2,1,3
ssc-miR-16-1*	CCAGUAUUAACUGUGCUGCUGA	F50751_x3	Trace&Ensemble	2
ssc-miR-16b*	CCAAUAUUAUUGUGCUGCUUUA	F393338_x1	Trace&Ensemble	2
ssc-miR-17*	ACUGCAGUGAAGGCACUUGUAG	F1207_x144	Ensemble	2
ssc-miR-17-5p	CAAAGUGCUUACAGUGCAGGUAG	F924_x190	Ensemble	2
ssc-miR-181a	AACAUUCAACGCUGUCGGUGAGUU	F233_x966	Trace&Ensemble	2,1,(3)
ssc-miR-181a*	ACCAUCGACCGUUGAUUGU	F10887_x14	Trace	2
ssc-miR-181a-2*	ACCACCGACCGUUGACUGUACC	F36156_x4	Trace&Ensemble	2
ssc-miR-181b	AACAUUCAUUGCUGUCGGUGGGUU	F185_x1252	Trace&Ensemble	2,1,3
ssc-miR-181c	AACAUUCAACCUGUCGGUGAGUU	F10426_x15	Trace	2,1,(3)
ssc-miR-181c*	ACCAUCGACCGUUGAGUG	F19659_x7	Trace	2
ssc-miR-181d	AACAUUCAUUGUUGUCGGUGGGUU	F695_x260	Trace	2,1,(3)
ssc-miR-182	UUUGGCAAUGGUAGAACUCACACUGG	F95238_x2	Trace&Ensemble	2,1,(3)
ssc-miR-182*	UGGUUCUAGACUUGCCAACUA	K791_x5	Trace	3
ssc-miR-1826	AUUGAUCAUCGACACUUCGAACGCA	F193931_x1	No	2
ssc-miR-183	UAUGGCACUGGUAGAAUUCACUG	K3826_x14	Trace	3
ssc-miR-183*	UGAAUUACCGAAGGGCCAUAA	F77715_x2	Trace&Ensemble	2
ssc-miR-1839	AAGGUAGAUAGAACAGGUCUUG	F11691_x13	Trace&Ensemble	2,1
ssc-miR-184	UGGACGGAGAACUGAUAAGGGU	F11541_x13	Trace&Ensemble	2,1,3
ssc-miR-185	UGGAGAGAAAGGCAGUUCCUGA	F16_x20089	Ensemble	2
ssc-miR-185*	AGGGGCUGGCUUUCCUCUGGU	F23391_x6	Ensemble	2
ssc-miR-186	CAAAGAAUUCUCCUUUUGGGCUU	F852_x206	Trace	2,1,(3)
ssc-miR-187	UCGUGUCUUGUGUUGCAGCCGG	F23589_x6	Ensemble	2
ssc-miR-188	CAUCCCUUGCAUGGUGGAGGGU	F44263_x3	Trace&Ensemble	2,3
ssc-miR-18a	UAAGGUGCAUCUAGUGCAGAU	F7126_x22	Trace&Ensemble	2,1,(3)
ssc-miR-18b	UAAGGUGCAUCUAGUGCAGUU	F47625_x3	No	2
ssc-miR-190	UGAUAUGUUUGAUAUAUUAGGUUG	F43929_x3	Trace&Ensemble	2,1,(3)
ssc-miR-190b	UGAUAUGUUUGAUAUUGGGUUGU	F56357_x2	Trace&Ensemble	2,(3)
ssc-miR-191	CAACGGAAUCCCAAAAGCAGCUG	F20_x15825	Ensemble	2
ssc-miR-191*	CUGCACUUGGAUUUCGUUCCC	F111717_x1	Ensemble	2
ssc-miR-192	CUGACCUAUGAAUUGACAGCC	F12_x22703	Trace	2,1,3
ssc-miR-192*	CUGCCAAUUCCAUAGGUCACAG	F46242_x3	Trace	2
ssc-miR-193	AACUGGCCUACAAAGUCCCAGU	F7630_x21	No	2
ssc-miR-193a-5p	UGGGUCUUUGCGGGCGAGAUGA	F883_x199	No	2
ssc-miR-193b	AACUGGCCCACAAAGUCCCGCU	F5401_x30	Trace	2
ssc-miR-193b*	CGGGGUUUUGAGGGCGAGAUGA	F3456_x48	Trace	2,1,3
ssc-miR-194-1	UGUAACAGCGACUCCAUGUGGAC	F4120_x40	Trace	1,(3)
ssc-miR-194-2	UGUAACAGCAACUCCAUGUGGAA	F149_x1648	Trace	2,1,(3)
ssc-miR-195	UAGCAGCACAGAAAUAUUGGCA	F832_x213	Trace&Ensemble	2,1,(3)
ssc-miR-196a	UAGGUAGUUUCAUGUUGUUGGG	F1632_x105	Trace&Ensemble	2,1,3
ssc-miR-196b	UAGGUAGUUUCCUGUUGUUGGG	F1052_x167	Trace&Ensemble	2,1,3
ssc-miR-196b*	UCGACAGCACGACACUGCCUUCA	F30570_x5	Trace&Ensemble	2
ssc-miR-199a-3p	ACAGUAGUCUGCACAUUGGUU	F70_x4224	Trace&Ensemble	2,1,(3)
ssc-miR-199a-5p	CCCAGUGUUCAGACUACCUGUU	F5819_x28	No	2
ssc-miR-199b-5p	CCCAGUGUUUAGACUAUCUGUU	F8518_x18	Trace&Ensemble	2,1,(3)
ssc-miR-19a	UGUGCAAAUCUAUGCAAAACUGA	F37878_x4	Trace&Ensemble	2,3
ssc-miR-19b	UGUGCAAAUCCAUGCAAAACUGA	F2018_x85	Trace&Ensemble	2,1,3
ssc-miR-200a	UAACACUGUCUGGUAACGAUGUU	F808_x221	Trace	2,1,(3)
ssc-miR-200b	UAAUACUGCCUGGUAAUGAUGAC	F1706_x100	No	2
ssc-miR-200b*	CAUCUUACUGGGCAGCAUUGGA	F1833_x93	No	2
ssc-miR-200c	UAAUACUGCCGGGUAAUGAUGGA	F222_x1005	No	2
ssc-miR-202-5p	UUCCUAUGCAUAUACUUCUUU	F187_x1246	Ensemble	2
ssc-miR-203	GUGAAAUGUUUAGGACCACUAG	F2183_x78	No	2
ssc-miR-204	UUCCCUUUGUCAUCCUAUGCCU	F6090_x26	Trace&Ensemble	2,3
ssc-miR-204*	GCUGGGAAGGCAAAGGGACGU	F1688_x101	Trace&Ensemble	2,1
ssc-miR-204b	UUCCCUUUGUUAUCCUAUGCCU	F278023_x1	No	2
ssc-miR-205	UCCUUCAUUCCACCGGAGUCUGU	F9678_x16	Trace&Ensemble	2,1,(3)
ssc-miR-206*	ACAUGCUUCUUUAUAUCCCCAU	F97176_x2	Ensemble	2
ssc-miR-206a	UGGAAUGUAAGGAAGUGUGUGA	F9_x29618	Ensemble	2
ssc-miR-206b	UGGAAUGUAAGAAAGUGUGUGA	F50734_x3	Trace	1
ssc-miR-208	AUAAGACGAGCAAAAAGCUUGU	F247908_x1	Trace&Ensemble	2,3
ssc-miR-208b	AUAAGACGAACAAAAGGUUUGU	F659_x273	Trace&Ensemble	2,1,3
ssc-miR-20a	UAAAGUGCUUAUAGUGCAGGUAG	F1158_x150	Trace&Ensemble	2,1,3
ssc-miR-20a*	ACUGCAUUAUGAGCACUUAAAGU	F42400_x3	Trace&Ensemble	2
ssc-miR-20b	CAAAGUGCUCACAGUGCAGGUAG	F1269_x137	No	2
ssc-miR-21	UAGCUUAUCAGACUGAUGUUGA	F39_x7774	Trace&Ensemble	2,3
ssc-miR-21*	CAACAGCAGUCGAUGGGCUGU	F21219_x7	Trace&Ensemble	2
ssc-miR-210	CUGUGCGUGUGACAGCGGCUGA	F8025_x20	Trace	2,1
ssc-miR-212	ACCUUGGCUCUAGACUGCUUACUG	F33199_x4	Trace&Ensemble	2,1
ssc-miR-212*	UAACAGUCUCCAGUCACGGCC	F118316_x1	Trace&Ensemble	2,(3)
ssc-miR-214	ACAGCAGGCACAGACAGGCAGU	F9565_x16	Trace	2,1,(3)
ssc-miR-214*	UGCCUGUCUACACUUGCUGUGC	K4386_x2	Trace	3,(2)
ssc-miR-215	AUGACCUAUGAAUUGACAGACA	F203_x1164	Trace&Ensemble	2,1,(3)
ssc-miR-215*	UCUGUCAUUUCUGUAGGCCAAU	F87315_x2	Trace&Ensemble	2
ssc-miR-216a	UAAUCUCAGCUGGCAACUGUG	K3164_x8	Trace	3
ssc-miR-216b-1	AAAUCUCUGCAGGCAAAUGUGA	F9442_x16	Trace&Ensemble	2,1,3
ssc-miR-216b-2	UAAUCUCUGCAGGCAACUGUGA	K4312_x4	Trace	3
ssc-miR-217	AUACUGCAUCAGGAACUGAUUG	F7410_x21	Ensemble	2
ssc-miR-218	UUGUGCUUGAUCUAACCAUGU	F90302_x2	Trace&Ensemble	2,3
ssc-miR-219-1-5p	UGAUUGUCCAAACGCAAUUCUCG	F19100_x8	Trace&Ensemble	2,1,(3)
ssc-miR-219-2-3p	AGAAUUGUGGCUGGACAUCUGU	F12587_x12	Trace&Ensemble	2,1
ssc-miR-219-2-5p	UGAUUGUCCAAACGCAAUUCUUG	F360312_x1	Trace&Ensemble	2,3
ssc-miR-22	AAGCUGCCAGUUGAAGAACUGU	F322_x656	Trace	2,1,3
ssc-miR-22*	AGUUCUUCAGUGGCAAGCUUU	F5017_x33	Trace	2,(3)
ssc-miR-221	AGCUACAUUGUCUGCUGGGUUU	F428_x459	Ensemble	2
ssc-miR-221*	ACCUGGCAUACAAUGUAGAUUU	F1564_x110	Ensemble	2
ssc-miR-222	AGCUACAUCUGGCUACUGGGUCU	F477_x395	Trace&Ensemble	2,1,(3)
ssc-miR-223	GUCAGUUUGUCAAAUACCCCA	F9721_x16	Ensemble	2
ssc-miR-223*	CGUGUAUUUGACAAGCUGAGUUG	F29685_x5	Ensemble	2
ssc-miR-224	CAAGUCACUAGUGGUUCCGUUUAG	F111074_x1	Trace	2,(3)
ssc-miR-22a	AAGCUGCCAGCUGAAGAACUGU	F370180_x1	No	2
ssc-miR-22b	AAGCUGCCAGUUGAAGAGCUGU	F44376_x3	No	2
ssc-miR-23a	AUCACAUUGCCAGGGAUUUCCA	F239_x956	Trace	2,1,(3)
ssc-miR-23b	AUCACAUUGCCAGGGAUUACCA	F334_x609	No	2
ssc-miR-23b*	UGGGUUCCUGGCAUGCUGAUUU	F1155_x150	No	2
ssc-miR-24	UGGCUCAGUUCAGCAGGAACAG	F94_x2908	Trace	1,3
ssc-miR-24-1*	GUGCCUACUGAGCUGAUAUC	F260558_x1	Trace	2
ssc-miR-24-2*	GUGCCUACUGAGCUGAAACAC	F50511_x3	Trace	2
ssc-miR-25	CAUUGCACUUGUCUCGGUCUGA	F104_x2557	No	2
ssc-miR-25*	AGGCGGAGACUUGGGCAAUUGCU	F2184_x78	No	2
ssc-miR-26a-1	UUCAAGUAAUCCAGGAUAGGCU	F13_x21991	Trace	2,1,3
ssc-miR-26a-2	UUCAAGUAACCCAGGAUAGGCU	F316_x667	Trace	1,(2)
ssc-miR-26b	UUCAAGUAAUUCAGGAUAGGUU	F31_x10006	No	2
ssc-miR-26b*	CCUGUUCUCCAUUACUUGGCU	F227504_x1	No	2
ssc-miR-27a	UUCACAGUGGCUAAGUUCCG	F606_x304	Trace	2,1,(3)
ssc-miR-27b	UUCACAGUGGCUAAGUUCUGC	F637_x286	No	2
ssc-miR-27b*	AGAGCUUAGCUGAUUGGUGAAC	F25238_x6	No	2
ssc-miR-27c	UUCACAGUGGCUAAGUUCCA	F50039_x3	No	2
ssc-miR-27d	UUCACAGUGGCUAAGUUCUU	F77253_x2	No	2
ssc-miR-28	AAGGAGCUCACAGUCUAUUGA	F5232_x31	Trace	1,(3),(2)
ssc-miR-28*	CACUAGAUUGUGAGCUCCUGGA	F5550_x29	Trace	2,1,3
ssc-miR-299-3p	UAUGUGGGACGGUAAACCGCUU	F2216_x77	Trace	2,1
ssc-miR-299-5p	UGGUUUACCGUCCCACAUACAU	F12781_x12	Trace	2,3
ssc-miR-29a	UAGCACCAUCUGAAAUCGGUUA	F99_x2805	Trace	2,(1)
ssc-miR-29a*	ACUGAUUUCUUUUGGUGUUCAGA	F74351_x2	Trace	2,(3)
ssc-miR-29b	UAGCACCAUUUGAAAUCAGUGUU	F1935_x88	Trace	2,1,(3)
ssc-miR-29b-2*	CUGGUUUCACAUGGUGGCUUAGA	F42746_x3	No	2
ssc-miR-29c	UAGCACCAUUUGAAAUCGGUUA	F193_x1208	Trace	2,1,3
ssc-miR-29c*	ACCGAUUUCUCCUGGUGUUCAG	F25358_x6	Trace	2,1
ssc-miR-301*	GCUCUGACUUUAUUGCACUAC	F15372_x10	Trace	2
ssc-miR-301a	CAGUGCAAUAGUAUUGUCAAAGC	F14921_x10	Trace	2,3
ssc-miR-301b	CAGUGCAAUGAUAUUGUCAAAGCAU	F37657_x4	Trace&Ensemble	2,1,(3)
ssc-miR-301b-5p	GCUCUGACUUUAUUGCACUACU	F9322_x17	Trace	2,1
ssc-miR-302b	UAAGUGCUUCCAUGUUUUAGUAG	K2343_x5	Trace	3
ssc-miR-30a	UGUAAACAUCCUCGACUGGAAGC	F158_x1557	Trace&Ensemble	2,1
ssc-miR-30a*	CUUUCAGUCGGAUGUUUGCAG	F1375_x127	Trace&Ensemble	2,(3)
ssc-miR-30b*	CUGGGAGGUGGAUGUUUACUU	F14171_x11	Trace&Ensemble	2,1
ssc-miR-30b-5p	UGUAAACAUCCUACACUCAGCU	F12777_x12	Trace&Ensemble	2,1,3
ssc-miR-30c	UGUAAACAUCCUACACUCUCAGCU	F6198_x26	Trace&Ensemble	2,1,(3)
ssc-miR-30c-1*	CUGGGAGAGGGUUGUUUACUCC	F54413_x3	Ensemble	2
ssc-miR-30c-2*	CUGGGAGAAGGCUGUUUACUCU	F9882_x16	Trace&Ensemble	2
ssc-miR-30d	UGUAAACAUCCCCGACUGGAAGCU	F224_x998	Trace&Ensemble	2,1,(3)
ssc-miR-30d*	CUUUCAGUCAGAUGUUUGCU	F98433_x1	Trace	2
ssc-miR-30e	UGUAAACAUCCUUGACUGGAAGCU	F616_x298	Trace&Ensemble	2,1,(3)
ssc-miR-30e*	CUUUCAGUCGGAUGUUUACAGC	F9899_x16	Trace&Ensemble	2
ssc-miR-31	AGGCAAGAUGCUGGCAUAGCU	F2129_x80	Trace&Ensemble	2,1,(3)
ssc-miR-31*	UGCUAUGCCAACAUAUUGCCAUC	F268003_x1	Trace&Ensemble	2
ssc-miR-32	UAUUGCACAUUACUAAGUUGC	F10995_x14	Trace	2,1,3
ssc-miR-32*	CAAUUUAGUGUGUGUGAUAUU	F158706_x1	Trace	2
ssc-miR-320	AAAAGCUGGGUUGAGAGGGCGA	F52_x5808	Trace&Ensemble	2,1,3
ssc-miR-320b	AAAAGCUGGGUUGAGAGGGCAA	F1966_x87	No	2
ssc-miR-322	CAGCAGCAAUUCAUGUUUUGG	F234896_x1	No	2
ssc-miR-323	CACAUUACACGGUCGACCUCU	F2784_x60	Trace	2,1,3
ssc-miR-323*	AGGUGGUCCGUGGCGCGUUCG	F320990_x1	Trace	2
ssc-miR-324-5p	CGCAUCCCCUAGGGCAUUGGUGU	F13620_x11	Trace&Ensemble	2,1
ssc-miR-325	CCUAGUAGGUGUUCAGUAAGUG	F27989_x5	Trace	2,1
ssc-miR-325-3p	UUUAUUGAGCACCUCCUAUCAA	K1459_x2	Trace	3
ssc-miR-326	CCUCUGGGCCCUUCCUCCAG	K1825_x3	Trace	3,(2)
ssc-miR-328	CUGGCCCUCUCUGCCCUUCCGU	K2302_x5	Trace	3,(2)
ssc-miR-329	AACACACCUGGUUAACCUCUU	F16273_x9	Trace	2,1,(3)
ssc-miR-329-2-3p	GAGGUUUUCUGGGUCUCUGUUUC	F182152_x1	Trace	1,(2)
ssc-miR-33	GUGCAUUGUAGUUGCAUUGCA	F4776_x35	Trace	2,(3)
ssc-miR-330	UCUCUGGGCCUGUGUCUUAGGC	K4410_x4	Trace	3,(2)
ssc-miR-330-3p	GCAAAGCACACGGCCUGCAGAGA	F357_x566	Trace	2,1
ssc-miR-331	GCCCCUGGGCCUAUCCUAGAA	F4283_x39	Trace&Ensemble	2,3
ssc-miR-331-5p	UCUAGGUAUGGUCCCAGGGAU	F18963_x8	Trace&Ensemble	2
ssc-miR-335	UCAAGAGCAAUAACGAAAAAUG	F2845_x59	Trace&Ensemble	2,1,(3)
ssc-miR-335-3p	UUUUUCAUUAUUGCUCCUGACC	F279517_x1	Trace&Ensemble	2
ssc-miR-338	UCCAGCAUCAGUGAUUUUGUUGA	F377654_x1	No	2
ssc-miR-339-5p	UCCCUGUCCUCCAGGAGCU	F6950_x23	Trace	2,1
ssc-miR-33b	GUGCAUUGCUGUUGCAUUGC	F20738_x7	No	2
ssc-miR-340-5p	UUAUAAAGCAAUGAGACUGAUU	F377_x527	Trace&Ensemble	2,3
ssc-miR-342-3p	UCUCACACAGAAAUCGCACCCGU	F416_x472	Trace&Ensemble	2,1,3
ssc-miR-342-5p	AGGGUGCUAUCUGUGACUGAGG	F16820_x9	Trace&Ensemble	2
ssc-miR-345	GCUGACUCCUAGUCCAGUGCU	F25158_x6	Trace&Ensemble	2
ssc-miR-345-3p	CCCUGAACUAGGGGUCUGGAG	F1340_x130	Trace	1,(2),(3)
ssc-miR-346	UGUCUGCCCGCAUGCCUGCCUCU	K1334_x3	Trace	3
ssc-miR-34a	UGGCAGUGUCUUAGCUGGUUGU	F6775_x24	Trace	2,1,3
ssc-miR-34b-3p	AAUCACUAAUUCCACUGCCAUC	F22597_x6	Trace	2
ssc-miR-34b-5p	AGGCAGUGUAAUUAGCUGAUUGU	F1263_x138	Trace	2,1,(3)
ssc-miR-34c	AGGCAGUGUAGUUAGCUGAUUGC	F389_x508	Trace	2,1,3
ssc-miR-34c-3p	AAUCACUAACCACACGGCCAGG	F17702_x8	Trace	2
ssc-miR-361	UUAUCAGAAUCUCCAGGGGUAC	F1749_x98	No	2
ssc-miR-362-3p	AACACACCUAUUCAAGGAUUCA	F17176_x9	Trace&Ensemble	2,3
ssc-miR-362-5p	AAUCCUUGGAACCUAGGUGUGA	F6468_x25	Trace&Ensemble	2
ssc-miR-363	AAUUGCACGGUAUCCAUCUGUAA	F600_x307	Trace	2,1,(3)
ssc-miR-363*	CGGGUGGAUCACGAUGCAAUUUU	F19043_x8	Trace	2
ssc-miR-365	UAAUGCCCCUAAAAAUCCUUAU	F7789_x20	Trace&Ensemble	2,1,3
ssc-miR-365*	AGGGACUUUUGGGGGCAGAUGUGU	F10998_x14	Trace	2
ssc-miR-367	AAUUGCACUUUAGCAAUGGUGA	K1973_x4	Trace	3
ssc-miR-369-3p	AAUAAUACAUGGUUGAUCUUU	F2527_x68	No	2
ssc-miR-369-5p	AGAUCGACCGUGUUAUAUUCG	F10944_x14	No	2
ssc-miR-374	AUAUAAUACAACCUGCUAAGUG	F483_x388	Trace&Ensemble	2,1,3
ssc-miR-374a	UUAUAAUACAACCUGAUAAGU	F1574_x109	Trace&Ensemble	2,1,(3)
ssc-miR-374a*	CUUAUCAGGUUGUAUUGUAAUU	F13101_x12	Trace&Ensemble	2,1
ssc-miR-375	UUUGUUCGUUCGGCUCGCGUG	F2072_x83	Trace	2,1,(3)
ssc-miR-376a	AUCAUAGAGGAAAAUCCACGU	F305585_x1	Trace	2,3
ssc-miR-376a*	GUAGAUUCUCCUUCUAUGAGUAC	F223769_x1	Trace	2
ssc-miR-376b	AUCAUAGAGGAAAAUCCAUGU	F4069_x41	No	2
ssc-miR-376c	AACAUAGAGGAAAUUCCACGU	F1652_x103	Trace	2,1,3
ssc-miR-377	AUCACACAAAGGCAACUUUUGU	F9156_x17	No	2
ssc-miR-377*	AGAGGUUGCCCUUGGUGAAUUC	F93023_x2	No	2
ssc-miR-378	ACUGGACUUGGAGUCAGAAGGC	F46_x6591	Trace&Ensemble	2,1,(3)
ssc-miR-378*	CUCCUGACUCCAGGUCCUGUGU	F247237_x1	Trace&Ensemble	2
ssc-miR-379	UGGUAGACUGUGGAACGUAGGC	F8634_x18	Trace	1,(2)
ssc-miR-379*	UAUGUAACAUGGUCCACUAACU	F257474_x1	Trace	2
ssc-miR-380	UAUGUAAUAUGGUCCACGUCU	F522_x353	Trace	2,1
ssc-miR-380*	AUGGUUGACCAUAGGACAUGCG	F235532_x1	Trace	2
ssc-miR-381	UAUACAAGGACAAGCUCUCUGU	F5919_x27	Trace	2,1
ssc-miR-382	GAAGUUGUUCGUGGUGGAUUCG	F2805_x60	Trace	2,1,3
ssc-miR-382*	AAUCAUUCACGGACAACACUUU	F19350_x8	Trace	2,1
ssc-miR-383	AGAUCAGAAGGUGAUUGUGGCU	F6682_x24	Trace	2,1,3
ssc-miR-384-3p	AUUCCUAGAAAUUGUUCACAAU	F88822_x2	No	2
ssc-miR-409-3p	GAAUGUUGCUCGGUGAACCCCU	F27109_x5	No	2
ssc-miR-409-5p	AGGUUACCCGAGCAACUUUGCAU	F3687_x45	No	2
ssc-miR-410	AAUAUAACACAGAUGGCCUGU	F1782_x96	No	2
ssc-miR-411	AUAGUAGACCGUAUAGCGUAC	F1187_x145	Trace	2,1,(3)
ssc-miR-411*	UAUGUAACACGGUCCACUAAC	F2532_x67	Trace	2
ssc-miR-421	AUCAACAGACAUUAAUUGGGCGC	F25489_x6	Trace&Ensemble	2,1,3
ssc-miR-423	AGCUCGGUCUGAGGCCCCUCAGU	F5776_x28	Trace	2,3
ssc-miR-423-5p	UGAGGGGCAGAGAGCGAGACUUU	F38_x7832	Trace	2,1
ssc-miR-424	CAGCAGCAAUUCAUGUUUUGA	F197_x1189	Trace	2,1,(3)
ssc-miR-424*	CAAAACGUGAGGCGCUGCUAU	F932_x188	Trace	2
ssc-miR-425	AAUGACACGAUCACUCCCGUUGA	F1694_x101	Trace&Ensemble	2,1,3
ssc-miR-425*	AUCGGGAAUGUCGUGUCCGCC	F13567_x11	Trace&Ensemble	2
ssc-miR-429	UAAUACUGUCUGGUAAUGCCGU	F2565_x66	No	2
ssc-miR-431	UGUCUUGCAGGCCGUCAUGC	F5705_x28	No	2
ssc-miR-432	UCUUGGAGUAGGUCAUUGGGU	F246_x927	Trace	2,1,(3)
ssc-miR-448	UUGCAUAUGUAGGAUGUCCCA	F399077_x1	Trace&Ensemble	2,(3)
ssc-miR-449a	UGGCAGUGUAUUGUUAGCUGGU	F667_x271	Trace	2,1,3
ssc-miR-449b	AGGCAGUGUAUUGUUAGCUGGCU	F17242_x9	Trace	2,1
ssc-miR-450	UUUUGCGAUGUGUUCCUAAUAC	F5639_x29	Trace&Ensemble	2,1
ssc-miR-450a-5p	UUUUGCGAUGUGUUCCUAAUAU	F63769_x2	Trace&Ensemble	2,3
ssc-miR-450b-3p	AUUGGGAGCAUUUUGCAUGCAU	F51769_x3	Trace	1
ssc-miR-450b-5p	UUUUGCAAUAUGUUCCUGAAU	F5637_x29	Trace&Ensemble	2,1
ssc-miR-451	AAACCGUUACCAUUACUGAGUUU	F687_x263	No	2
ssc-miR-452	AACUGUUUGCAGAGGAAACUGA	F5009_x33	Trace	2,1
ssc-miR-454	UAGUGCAAUAUUGCUUAUAGGGUU	F41441_x3	Trace	2,1,(3)
ssc-miR-455	UAUGUGCCUUUGGACUACAUCG	F10314_x15	Trace&Ensemble	2,1,3
ssc-miR-455-3p	GCAGUCCAUGGGCAUAUACACU	F4200_x40	Trace&Ensemble	2,1
ssc-miR-483-3p	UCACUCCUCUCCUCCCGUCUUC	F133676_x1	Ensemble	2
ssc-miR-484	UCAGGCUCAGUCCCCUCCCGAU	F27973_x5	Trace	2,1,3
ssc-miR-485-3p	GUCAUACACGGCUCUCCUCUCU	F5085_x32	No	2
ssc-miR-486	UCCUGUACUGAGCUGCCCCGAG	F30377_x5	Trace&Ensemble	2,1,3
ssc-miR-487a	AAUCAUACAGGGACAUCCAGUU	F43752_x3	Trace	2,3
ssc-miR-487b	AAUCGUACAGGGUCAUCCACUU	F789_x225	Trace	2,1,3
ssc-miR-488	UUGAAAGGCUAUUUCUUGGUC	K4262_x3	Trace	3
ssc-miR-488*	CCCAGAUAAUGGCACUCUCAAAC	F84613_x2	Trace	1,(2)
ssc-miR-490	CAACCUGGAGGACUCCAUGCUGU	F16723_x9	Trace&Ensemble	2,1,(3)
ssc-miR-491	AGUGGGGAACCCUUCCAUGAGG	F103953_x1	Trace&Ensemble	2
ssc-miR-491-3p	CUUAUGCAAGAUUCCCUUCUAC	K4512_x3	Trace	3
ssc-miR-493	UGAAGGUCUACUGUGUGCCAG	F250889_x1	Ensemble	2
ssc-miR-493*	UUGUACAUGGUAGGCUUUCAUU	F8191_x19	No	2
ssc-miR-494	UGAAACAUACACGGGAAACCUCU	F1531_x112	Trace	2,1,(3)
ssc-miR-495	AAACAAACAUGGUGCACUUCUU	F542_x340	No	2
ssc-miR-496	UGAGUAUUACAUGGCCAAUCUC	F39388_x4	Trace	2,1,3
ssc-miR-497	CAGCAGCACACUGUGGUUUGU	F2071_x83	Trace&Ensemble	2,1,(3)
ssc-miR-499	UUAAGACUUGCAGUGAUGUUU	F30_x10819	Trace&Ensemble	2,1,3
ssc-miR-500	UAAUCCUUGCUACCUGGGUGAGA	F32306_x4	Trace&Ensemble	2,3
ssc-miR-500*	AUGCACCUGGGCAAGGAUUCU	F13093_x12	Trace&Ensemble	2,1
ssc-miR-502	AUGCACCUGGGCAAGGAUU	F15309_x10	Trace	1,(2)
ssc-miR-503	UAGCAGCGGGAACAGUACUGCAG	F151_x1633	Trace	2,1,3
ssc-miR-504	AGACCCUGGUCUGCACUCUAU	F23300_x6	Trace&Ensemble	2,1,(3)
ssc-miR-505	AACACUUGCUGGUUUCCU	F22304_x6	Trace	2,(3)
ssc-miR-505*	GGGAGCCAGGAAGUAUUGAUGUU	F10083_x15	Trace	2,1
ssc-miR-508	UGACUGUCACCUUUUUGAGUAGA	F88012_x2	Trace	2,1
ssc-miR-509-5p	UACUGCAGAGAGUGGCAAUCAU	F3582_x47	Trace	2,1
ssc-miR-532-3p	CCUCCCACACCCAAGGCUUGCA	F3509_x48	Trace&Ensemble	2
ssc-miR-532-5p	CAUGCCUUGAGUGUAGGACCGU	F583_x318	Trace&Ensemble	2,1,3
ssc-miR535e	UGACAACGAGAGAGAGCACGC	F238859_x1	Trace	2,3
ssc-miR-539	GGAGAAAUUAUCCUUGGUGUGUU	F79276_x2	No	2
ssc-miR-541*	AAAGGAUUCUGCUGUCGGUCCCACU	F313019_x1	No	2
ssc-miR-542-3p	UGUGACAGAUUGAUAACUGA	F4798_x34	Trace	2,1,(3)
ssc-miR-542-5p	UCGGGGAUCAUCAUGUCACGAGA	F23858_x6	Trace&Ensemble	2
ssc-miR-543	AAACAUUCGCGGUGCACUUCUU	F7272_x22	No	2
ssc-miR-544	AUUCUGCAUUUUUAGCAAGUUC	F208973_x1	Trace	2
ssc-miR-545	AUCAACAAACAUUUAUUGUGUG	F39550_x4	Trace&Ensemble	2,1
ssc-miR-545*	CCUCAGUAAAUGUUUAUUGGAUGA	F97835_x2	Trace&Ensemble	2,(3)
ssc-miR-551a	GCGACCCACUCUUGGUUUCCA	F52506_x3	No	2
ssc-miR-551b	GCGACCCAUACUUGGUUUCAG	F42854_x3	Trace	2,1,3
ssc-miR-568	AUGUAUAAAUGUAUACACAC	K4491_x4	Trace	3
ssc-miR-574-3p	CACGCUCAUGCACACACCCACA	F6297_x25	Trace&Ensemble	2,1,3
ssc-miR-582-5p	UACAGUUGUUCAACCAGUUACU	F24953_x6	Trace&Ensemble	2,1,(3)
ssc-miR-590*	GAGCUUAUUCAUAAAAGUACAG	F11429_x13	Trace	2,1
ssc-miR-590-3p	UAAUUUUAUGUAUAAGCUAGU	F12760_x12	Trace	2
ssc-miR-592	UUGUGUCAAUAUGCGAUGAUGU	K1653_x3	Trace	3
ssc-miR-599	GUUGUGUCAGUUUAUCAAAC	K3223_x3	Trace	3
ssc-miR-615-5p	GGGGCUCCCCGGUGCUCGGAU	F387825_x1	Ensemble	2
ssc-miR-628-3p	UCUAGUAAGAGUGGCAGUCGA	K1744_x3	Trace	3
ssc-miR-628-5p	AUGCUGACAUAUUUACUAGA	F18231_x8	Trace	1,(2)
ssc-miR-652	AAUGGCGCCACUAGGGUUGU	F13198_x11	Trace	1,(3),(2)
ssc-miR-655	AUAAUACAUGGUUAACCUCUUU	F2259_x76	Trace	2,1
ssc-miR-656	AAUAUUAUACAGUCAACCUCU	F21383_x7	No	2
ssc-miR-660	UACCCAUUGCAUAUCGGAGUUG	F1844_x93	Trace&Ensemble	2,1
ssc-miR-664	UAUUCAUUUAUCUCCCAGCCUAC	F22619_x6	Trace&Ensemble	2,1
ssc-miR-671	UCCGGUUCUCAGGGCUCCACC	F217318_x1	Trace	2,3
ssc-miR-676	CUCUUCAAUCUCAGGACUCGCAU	F196640_x1	Trace&Ensemble	2
ssc-miR-685	UCAAUGGCUGAGGUGAGGUAC	F233643_x1	Ensemble	2
ssc-miR-708	AAGGAGCUUACAAUCUAGCUGGG	F6139_x26	Trace	2,1,3
ssc-miR-720	AUCUCGCUGGGGCCUCCA	F13568_x11	No	2
ssc-miR-739	AGGCCGAAGUGGAGAAGGGUU	F25838_x6	No	2
ssc-miR-744	UGCGGGGCUAGGGCUAACAGCA	F2221_x77	Ensemble	2
ssc-miR-760-3p	CGGCUCUGGGUCUGUGGGG	F93437_x2	Trace	1,(3),(2)
ssc-miR-7a	UGGAAGACUAGUGAUUUUGUUGU	F7939_x20	Trace	2,1,3
ssc-miR-7a*	CAACAAAUCACAGUCUGCCAUA	F18318_x8	Trace	2
ssc-miR-802	CAGUAACAAAGAUUCAUCCUUGU	F24861_x6	No	2
ssc-miR-873	GCAGGAACUUGUGAGUCUCCUA	F290237_x1	Trace	2,(3)
ssc-miR-874	CUGCCCUGGCCCGAGGGACCGAA	F273454_x1	No	2
ssc-miR-876-3p	UGGUGGUUUACAAAGUAAUUCA	F137355_x1	Trace&Ensemble	2,3
ssc-miR-876-5p	UGGAUUUCUUUGUGAAUCACCA	F102968_x1	Trace&Ensemble	2
ssc-miR-885-3p	AGGCAGCGGGGUGUAGUGGAU	F9490_x16	Trace&Ensemble	2,1,(3)
ssc-miR-9	UCUUUGGUUAUCUAGCUGUAUGA	F652_x277	Trace&Ensemble	2,1,3
ssc-miR-9*	UAAAGCUAGAUAACCGAAAGUA	F797_x223	Trace&Ensemble	2,1,(3)
ssc-miR-923	AGUCAGCGGAGGAAAAGAAACU	F70208_x2	No	2
ssc-miR-927	UUUAGAAUUCCUACGCUUUACC	K626_x3	Trace	3
ssc-miR-92a	UAUUGCACUUGUCCCGGCCUGU	F280_x748	Trace&Ensemble	2,1,3
ssc-miR-92a-1*	AGGUUGGGAUCGGUUGCAAUGCU	F3570_x47	Ensemble	2
ssc-miR-92a-2*	GGGUGGGGAUUUGUUGCAUUACU	F76065_x2	Trace	2
ssc-miR-92b	UAUUGCACUCGUCCCGGCCUCC	F1160_x149	Trace&Ensemble	2,1,3
ssc-miR-92b*	AGGGACGGGACGCGGUGCAGUGUU	F8057_x20	Trace&Ensemble	2
ssc-miR-93	CAAAGUGCUGUUCGUGCAGGUAG	F286_x726	Trace	2,1,(3)
ssc-miR-93*	ACUGCUGAGCUAGCACUUCCCGA	F82910_x2	Trace	2
ssc-miR-935	CAGUUACCGCUUCCGCUACCGC	F43273_x3	Trace&Ensemble	2,(3)
ssc-miR-95	UUCAACGGGUAUUUAUUGAG	F3778_x44	Trace	2,1,(3)
ssc-miR-96	UUUGGCACUAGCACAUUUUUGCU	F347182_x1	Trace&Ensemble	2,3
ssc-miR-98	UGAGGUAGUAAGUUGUAUUGUU	F788_x226	Ensemble	2
ssc-miR-99a	AACCCGUAGAUCCGAUCUUGUG	F168_x1373	Trace&Ensemble	2,1,3
ssc-miR-99a*	CAAGCUCGCUUCUAUGGGUCUGU	F4014_x41	Trace&Ensemble	2
ssc-miR-99b	CACCCGUAGAACCGACCUUGCG	F2739_x61	Trace&Ensemble	2,1,3
ssc-miR-99b*	CAAGCUCGUGUCUGUGGGUCCG	F250362_x1	Trace&Ensemble	2
miR-new1	AGAGGUCUUCCAUGGUGCAUUCG	F10073_x15	Trace	1
miR-new2	UAUCCAGGCAGGUGCUGUUCUCU	F10365_x15	Trace	1
miR-new3	AGAGGAGCCGCGACAGAGCCG	F10967_x14	Trace	1
miR-new4	UGGCACAGGGUCCAGCUGUCGGC	F1164_x148	Trace	1
miR-new5	AACCCAGGGAGGUGCUGUUCACC	F119075_x1	Trace	1
miR-new6	GGUUGAUCAGAGAACAUACAUU	F12793_x12	Trace	1
miR-new7	UCCCUGGUCUAGUGGUUAGGAU	F13208_x11	Trace	1
miR-new8	UUAAGACUGCAGUGAUGUUU	F13419_x11	Trace	1
miR-new9	UAUAUAUAUAUAUGUACGUAUG	F13690_x11	Trace	1
miR-new10	AGUGAAGGCUUAUAUAUCUUGU	F13924_x11	Trace	1
miR-new11	AUCCUGGACGUGCACUUCG	F142404_x1	Trace	1
miR-new12	UUCCCAUUGAGACUGAGCAUC	F16662_x9	Trace	1
miR-new13	UUUGAUAAGCUGACAUGGGACA	F16700_x9	Trace	1
miR-new14	UAGGGCACAGGAUGGGAUGAGGA	F16935_x9	Trace	1
miR-new15	CCUGGUGGUCUAGUGGUUAGGGUU	F17318_x8	Trace	1
miR-new16	UCUUGUUAAAAGGCAGAUUCU	F17878_x8	Trace	1
miR-new17	UAGAGGAGAGGCUACCACCACCA	F18227_x8	Trace	1
miR-new18	UAUAUAUAUAUAUGUACGUAU	F18869_x8	Trace	1
miR-new19	UGGCGUAGAUCACAGACACAGC	F19312_x8	Trace	1
miR-new20	GCUCUUAACGCUGUGACCAAAGAUUG	F193956_x1	Trace	1
miR-new21	UCCCUGUGGUCUAGUGGUUAG	F20662_x7	Trace	1
miR-new22	UGCUGAGAUCCUGGAGCUGGCU	F207541_x1	Trace	1
miR-new23	UGAGUGUGUGUGUGUGAGUGU	F21329_x7	Trace	1
miR-new24	ACAGAUGAUGAACUUAUUGACGG	F2303_x75	Trace	1
miR-new25	AAAAGCUGGUUGAGAGGGCGA	F23628_x6	Trace	1
miR-new26	UGUGUGGCUAAGUGGUAGAUU	F24138_x6	Trace	1
miR-new27	UCGACCGGACCUCGACCGGCU	F2464_x69	Trace	1
miR-new28	AGGGUUGGGCGGAGGCUUUCCU	F2560_x67	Trace	1
miR-new29	AACAGCUGUAGCAAAGGAAGUAUGCU	F25692_x6	Trace	1
miR-new30	UGGGAAGGAUUGGAAGGGACAGGCU	F26461_x5	Trace	1
miR-new31	ACAGGACGAGGGGAUUGCGCU	F269136_x1	Trace	1
miR-new32	GGGGGUGUAGCUCAGUGGUAGA	F2736_x61	Trace	1
miR-new33	UGAACUGUCAUACUCCCACAUCC	F30683_x5	Trace	1
miR-new34	UGGGGUUUCCCCGCGCAGGUUCGAAU	F319480_x1	Trace	1
miR-new35	AACCAGACUCUGAGAGCAGGA	F32005_x4	Trace	1
miR-new36	AGCAGGUCUCCAAGGUGAACAGC	F32596_x4	Trace	1
miR-new37	UGAACGGCGCCUGUGUGGUUAG	F32607_x4	Trace	1
miR-new38	ACCUUCCUGCAUCCCGUUCAU	F330587_x1	Trace	1
miR-new39	CACAGGAAGGCCACGGAGG	F330898_x1	Trace	1
miR-new40	UCCCUGGUCUAGUGGUUAGGA	F34677_x4	Trace	1
miR-new41	UGAGCUAUGACAGGAACGCCU	F36225_x4	Trace	1
miR-new42	AAGGAGCUGAGGACGGAGAAGGA	F36274_x4	Trace	1
miR-new43	AGGACGGGAAGAGAGGAG	F3639_x46	Trace	1
miR-new44	UUUACGUCCUUUCACCUAGUU	F36742_x4	Trace	1
miR-new45	AGGUGAGCGUGCAGGAGG	F398955_x1	Trace	1
miR-new46	CACAACUCUGGGAAGUACCAUU	F42364_x3	Trace	1
miR-new47	GUUAGUACUUGGAUGGGAGA	F4262_x39	Trace	1
miR-new48	UUCACAAGAAGGUGUCAAUUCA	F44171_x3	Trace	1
miR-new49	UGGUUAGUACUUGGAUGGGAGA	F4639_x36	Trace	1
miR-new50	UAGGCCCUGAAUCAAGACCAGUAGU	F4866_x34	Trace	1
miR-new51	CCACUGUACUCCAGCCUGGGCA	F51071_x3	Trace	1
miR-new52	UGAGGAUAUGGAGAGCUAGAGCAGC	F51531_x3	Trace	1
miR-new53	UUGGUGGUAUAGUGGUGAGCA	F52123_x3	Trace	1
miR-new54	GACCUCGUGGCGCAACGG	F5288_x31	Trace	1
miR-new55	UUCUGAACGCUCUCCUCAUGUGAGGA	F61235_x2	Trace	1
miR-new56	GUGGGGAAGAACUACAAGACAGCU	F6180_x26	Trace	1
miR-new57	UCUGGACGCGAGCCGGGC	F6612_x24	Trace	1
miR-new58	GGGGCCCUCCUGGUGCUUGCGU	F67432_x2	Trace	1
miR-new59	UGAGUGUGUGUGUGUGAGUGUGU	F69120_x2	Trace	1
miR-new60	UGUGUGUGGGCGCCGGACG	F73341_x2	Trace	1
miR-new61	UGUGACUGUGGCGUACGCCGGCA	F74670_x2	Trace	1
miR-new62	AUGCGGAACCUGCGGAUACGG	F75_x3928	Trace	1
miR-new63	UGACCAGGCAGGUGCUGUUCUCU	F8629_x18	Trace	1
miR-new64	UAGGGUCUAGGUCGCAGAUACAG	F87261_x2	Trace	1
miR-new65	UGUGGGCACUCGAAGAUACGGA	F8912_x18	Trace	1
miR-new66	CCGUCCUAAGGUUGUUGAGUU	F89454_x2	Trace	1
miR-new67	GGGGCCUUCCUGGUGCUUGCGU	F9405_x17	Trace	1
ssc-miR-large1	CCCCCCACUGCUAAAUUUGACUGGCUU	F109_x2471	Trace	1
ssc-miR-large2	UCUUUAGGUUGUAGUUCUGGCAAGUAGGA	F13984_x11	Trace	1
ssc-miR-large3	UUGAACAGAGUCAUGAAGCUGGCUAGAAU	F198211_x1	Trace	1
ssc-miR-large4	UUCUGCAGAAGUAAAGAGCCUUGUUGAGA	F2003_x86	Trace	1
ssc-miR-large5	UACAGACAAGCUGAAGAAAGAAGAAGGA	F210577_x1	Trace	1
ssc-miR-large6	UGAGACAUGGUAAGACUGCUUUCAAGCAU	F23154_x6	Trace	1
ssc-miR-large7	UCAAAUCGGACCUACGGCUGCAGGCCUA	F23248_x6	Trace	1
ssc-miR-large8	CUGUGCUGUAGGUCACAGAUGAGGCUCGGA	F23276_x6	Trace	1
ssc-miR-large9	UAAAAGUGGUUUACCUGGGAUCGCACGGC	F28209_x5	Trace	1
ssc-miR-large10	UCUCAGCACAUCUGGCUCUGGCACGGAGG	F32934_x4	Trace	1
ssc-miR-large11	UGCUCUGUGAUGAACCCCAUGCGUGUCAU	F35924_x4	Trace	1
ssc-miR-large12	UGGAGCUGUAGCCUCCGGCCUAUGCCAGA	F3768_x44	Trace	1
ssc-miR-large13	GGCUCGUUGGUCUAGGGGUAUGAUUCUC	F4183_x40	Trace	1
ssc-miR-large14	UUCAAGGACUUUCAGGAAGCAGGGAAGAG	F52297_x3	Trace	1
ssc-miR-large15	CGGGCUGCUCUCACUGUCUGGCCUGGA	F64683_x2	Trace	1
ssc-miR-large16	UCCCUGGUGGUCUAGUGGUUAGGAUUUGGU	F6650_x24	Trace	1
ssc-miR-large17	GCAUUGGUGGUUCAGUGGUAGAAUUCUC	F6951_x23	Trace	1
ssc-miR-large18	UAGGAGGUGGUUUUAUAGUUUGGGGAGU	F8803_x18	Trace	1
ssc-miR-large19	UCAAUGCACAGGACAGCUACCCACAACAA	F920_x190	Trace	1
Note: Method 1 refer to identification of conserved and novel miRNA candidates by miRDeep; method 2 refer to identification of conserved miRNA candidates by the BLASTN method; Method 3 refer to implementation of the miRDeep program to search for conserved mature miRNAs from porcine genomic sequences.Trace refer to the raw sequence data of pigs, which is in the form of traces at the NCBI Ensembl T…
