# Supplementary material for: Discovery of Porcine microRNAs in Multiple Tissues by a Solexa Deep Sequencing Approach
Source: PLoS One. 2011 Jan 25;6(1):e16235. doi: 10.1371/journal.pone.0016235 (PMC3026822; doi:10.1371/journal.pone.0016235)
Supplement: Table S13 — Differentially expressed miRNAs in the liver tissue of Tongcheng pig and Large White. (XLS) [file pone.0016235.s014.xls]

## Sheet: DE
Table S13. Differentially expressed miRNAs in the liver tissue of Tongcheng pig and Large White.
Name	LogFC (Tongcheng/Large White)	AveExpr	t value	P.Value	adj.P.Val	B
let-7b	2.23	10.85	6.42	3.89e-05	0.00242	2.5687
miR-16	2.22	10.83	6.14	5.9e-05	0.00303	2.1674
let-7f	2.12	10.79	6.85	2.14e-05	0.00201	3.1421
miR-451	2.01	10.56	4.93	0.000387	0.01097	0.3324
let-7c	1.97	10.75	6	7.23e-05	0.00339	1.9696
miR-20a	1.89	9.49	4.45	0.000863	0.02023	-0.4539
miR-20b-5p	1.86	8.09	5.33	0.000201	0.00746	0.9734
miR-451	1.72	11.09	4.09	0.00161	0.02921	-1.0647
let-7d	1.71	10.86	5.44	0.00017	0.00663	1.1359
let-7g	1.63	10.53	4.09	0.00161	0.02921	-1.0676
miR-26a-2	1.62	10.84	4.71	0.000554	0.01426	-0.0195
miR-195	1.55	9.45	5.29	0.000216	0.00777	0.9032
miR-22*	1.51	8.45	5.11	0.000289	0.00904	0.6186
miR-483*	-1.51	10.51	-5.57	0.000139	0.00566	1.3381
miR-125a-3p	-1.52	10.7	-4.99	0.000352	0.0104	0.4251
miR-296-5p	-1.54	13.57	-5.83	9.32e-05	0.00424	1.7238
miR-324-5p	-1.56	10	-5.69	0.000116	0.00513	1.5121
miR-711	-1.6	12.44	-4.48	0.000816	0.01941	-0.3987
miR-760-5p	-1.6	9.73	-5.25	0.000229	0.00777	0.8472
miR-1224	-1.63	11.15	-4.5	0.000791	0.01911	-0.3686
miR-324-3p	-1.64	8.97	-5.2	0.00025	0.00815	0.7595
miR-1227	-1.64	9.16	-4.85	0.000438	0.01164	0.2114
miR-1892	-1.64	10.92	-5.47	0.000162	0.00644	1.1882
miR-172	-1.68	10.31	-6.34	4.37e-05	0.00255	2.4567
miR-25*	-1.69	9.88	-4.28	0.00116	0.02431	-0.7433
miR-165b	-1.7	10.62	-5.63	0.000126	0.0053	1.4285
miR-739	-1.71	13.98	-5.21	0.000244	0.0081	0.7849
miR-133a	-1.72	10.41	-6.64	2.85e-05	0.00205	2.8681
miR-1228	-1.73	11.69	-6.07	6.52e-05	0.00315	2.0696
miR-1470	-1.74	10.5	-6.72	2.55e-05	0.00204	2.9726
miR-365	-1.77	12.09	-6.65	2.8e-05	0.00205	2.8841
miR-518b	-1.79	10.47	-6.32	4.49e-05	0.00255	2.4312
miR-409-3p	-1.8	11.38	-6.76	2.4e-05	0.00202	3.0306
miR-1236	-1.8	9	-5.34	0.000199	0.00746	0.9869
miR-1237	-1.8	10.69	-6.21	5.29e-05	0.00291	2.2723
miR-1249	-1.8	12.24	-6.94	1.88e-05	0.002	3.2644
miR-1224-3p	-1.82	11.12	-6.8	2.27e-05	0.00201	3.0837
miR-1895	-1.82	11.1	-6.81	2.26e-05	0.00201	3.0914
miR-486-5p	-1.84	10.21	-6.14	5.89e-05	0.00303	2.1688
miR-625*	-1.85	10.6	-6.41	3.95e-05	0.00242	2.5539
miR-192	-1.88	10.79	-7.45	9.59e-06	0.002	3.9038
miR-223	-1.89	11.2	-6.95	1.86e-05	0.002	3.2737
miR-133b	-1.9	10.47	-7.03	1.67e-05	0.002	3.376
miR-361-3p	-1.91	10.7	-7.18	1.36e-05	0.002	3.5745
miR-new3	-1.91	11.43	-5.63	0.000126	0.0053	1.4276
miR-715	-1.93	11.22	-7.19	1.34e-05	0.002	3.5884
miR-88	-1.93	10.36	-7.21	1.31e-05	0.002	3.6118
miR-143	-1.93	11.33	-6.61	2.96e-05	0.00205	2.8316
miR-new53	-1.95	13.05	-4.18	0.00138	0.02682	-0.9145
miR-191*	-1.96	11.01	-7.68	7.09e-06	0.002	4.1871
miR-702	-1.99	10.48	-7.09	1.53e-05	0.002	3.4589
miR-1225-3p	-2	11.01	-7.6	7.84e-06	0.002	4.0937
miR-1238	-2.05	10.2	-7.06	1.61e-05	0.002	3.4139
miR-324-3p	-2.09	9.52	-6.08	6.41e-05	0.00315	2.0866
miR-129-3p	-2.13	10.32	-7.28	1.19e-05	0.002	3.6992
miR-634	-2.2	10.61	-8.08	4.3e-06	0.002	4.6539
miR-940	-2.22	11.58	-7.09	1.53e-05	0.002	3.4634
miR-324-3p	-2.23	10.22	-8.19	3.75e-06	0.002	4.7804
