# Supplementary material for: Discovery of Porcine microRNAs in Multiple Tissues by a Solexa Deep Sequencing Approach
Source: PLoS One. 2011 Jan 25;6(1):e16235. doi: 10.1371/journal.pone.0016235 (PMC3026822; doi:10.1371/journal.pone.0016235)
Supplement: Table S15 — Singleton vs. multiple sequence tags. (XLS) [file pone.0016235.s016.xls]

## Sheet: Sheet1
Table S15. Singleton vs. multiple sequence tags.
	Unique tags	Reads
# tags with multiple reads	97900	3087155
% of total tags	24.48	91.09
# tags with single reads	302063	302063
% of total tags	75.52	8.9
Total	399963	3389218
