# Supplementary material for: Discovery of Porcine microRNAs in Multiple Tissues by a Solexa Deep Sequencing Approach
Source: PLoS One. 2011 Jan 25;6(1):e16235. doi: 10.1371/journal.pone.0016235 (PMC3026822; doi:10.1371/journal.pone.0016235)
Supplement: Table S16 — microRNA families. (XLS) [file pone.0016235.s017.xls]

## Sheet: seed_Fam
Table S16.microRNA families
miRNA ID	Seed+m8	miRNA family
ssc-miR-186	AAAGAAU	miR-186
ssc-miR-320a	AAAGCUG	miR-320/new25
ssc-miR-320b	AAAGCUG
ssc-miR-new25	AAAGCUG
ssc-miR-106a	AAAGUGC	miR-17-5p/20/93/106
ssc-miR-106b	AAAGUGC
ssc-miR-17-5p	AAAGUGC
ssc-miR-20a	AAAGUGC
ssc-miR-20b	AAAGUGC
ssc-miR-93	AAAGUGC
ssc-miR-10a-3p	AAAUUCG	miR-10a-3p
ssc-miR-495	AACAAAC	miR-495
ssc-miR-141	AACACUG	miR-141/200a
ssc-miR-200a	AACACUG
ssc-miR-132	AACAGUC	miR-132
ssc-miR-543	AACAUUC	miR-543
ssc-miR-451	AACCGUU	miR-451
ssc-miR-490	AACCUGG	miR-490
ssc-miR-191	AACGGAA	miR-191
ssc-miR-124	AAGGCAC	miR-124
ssc-miR-18a	AAGGUGC	miR-18
ssc-miR-18b	AAGGUGC
ssc-miR-224	AAGUCAC	miR-224
ssc-miR-302b	AAGUGCU	miR-302b
ssc-miR-148b-5p	AAGUUCU	miR-148b-5p
ssc-miR-382	AAGUUGU	miR-382
ssc-miR-200b	AAUACUG	miR-200bc/429
ssc-miR-200c	AAUACUG
ssc-miR-429	AAUACUG
ssc-miR-500	AAUCCUU	miR-500
ssc-miR-216a	AAUCUCA	miR-216a
ssc-miR-216b-1	AAUCUCU	miR-216b
ssc-miR-216b-2	AAUCUCU
ssc-miR-365	AAUGCCC	miR-365
ssc-miR-409-3p	AAUGUUG	miR-409-3p
ssc-miR-590-3p	AAUUUUA	miR-590-3p
ssc-miR-new46	ACAACUC	miR-new46
ssc-miR-329	ACACACC	miR-329/362-3p
ssc-miR-362-3p	ACACACC
ssc-miR-505	ACACUUG	miR-505
ssc-miR-new29	ACAGCUG	miR-new29
ssc-miR-new39	ACAGGAA	miR-new39
ssc-miR-144	ACAGUAU	miR-144
ssc-miR-582-5p	ACAGUUG	miR-582-5p
ssc-miR-376c	ACAUAGA	miR-376c
ssc-miR-323	ACAUUAC	miR-323
ssc-miR-181a	ACAUUCA	miR-181
ssc-miR-181b	ACAUUCA
ssc-miR-181c	ACAUUCA
ssc-miR-181d	ACAUUCA
ssc-miR-new35	ACCAGAC	miR-new35
ssc-miR-new5	ACCCAGG	miR-new5
ssc-miR-660	ACCCAUU	miR-660
ssc-miR-100	ACCCGUA	miR-99/100
ssc-miR-99a	ACCCGUA
ssc-miR-99b	ACCCGUA
ssc-miR-10a-5p	ACCCUGU	miR-10
ssc-miR-10b	ACCCUGU
ssc-miR-new54	ACCUCGU	miR-new54
ssc-miR-574-3p	ACGCUCA	miR-574-3p
ssc-miR-1277	ACGUAGA	miR-1277
ssc-miR-509-5p	ACUGCAG	miR-509-5p
ssc-miR-193	ACUGGCC	miR-193
ssc-miR-193b	ACUGGCC
ssc-miR-452	ACUGUUU	miR-452
ssc-miR-new17	AGAGGAG	miR-new17
ssc-miR-29a	AGCACCA	miR-29
ssc-miR-29b	AGCACCA
ssc-miR-29c	AGCACCA
ssc-miR-15a	AGCAGCA	miR-15/16/195/424/497/322
ssc-miR-15b	AGCAGCA
ssc-miR-15c	AGCAGCA
ssc-miR-16	AGCAGCA
ssc-miR-195	AGCAGCA
ssc-miR-322	AGCAGCA
ssc-miR-424	AGCAGCA
ssc-miR-497	AGCAGCA
ssc-miR-503	AGCAGCG	miR-503
ssc-miR-22	AGCUGCC	miR-22
ssc-miR-22a	AGCUGCC
ssc-miR-22b	AGCUGCC
ssc-miR-21	AGCUUAU	miR-21
ssc-miR-1197	AGGACAC	miR-1197
ssc-miR-28	AGGAGCU	miR-28/708/new42
ssc-miR-708	AGGAGCU
ssc-miR-new42	AGGAGCU
ssc-miR-new50	AGGCCCU	miR-new50
ssc-miR-new14	AGGGCAC	miR-new14
ssc-miR-new64	AGGGUCU	miR-new64
ssc-miR-1839	AGGUAGA	miR-1839
ssc-miR-196a	AGGUAGU	miR-196
ssc-miR-196b	AGGUAGU
ssc-miR-329-2-3p	AGGUUUU	miR-329-2-3p
ssc-miR-802	AGUAACA	miR-802
ssc-miR-1244	AGUAGUU	miR-1244
ssc-miR-130a	AGUGCAA	miR-130/301/454
ssc-miR-130b	AGUGCAA
ssc-miR-301a	AGUGCAA
ssc-miR-301b	AGUGCAA
ssc-miR-454	AGUGCAA
ssc-miR-140	AGUGGUU	miR-140
ssc-miR-935	AGUUACC	miR-935
ssc-miR-369-3p	AUAAUAC	miR-369-3p
ssc-miR-381	AUACAAG	miR-381
ssc-miR-410	AUAUAAC	miR-410
ssc-miR-new18	AUAUAUA	miR-new9/new18
ssc-miR-new9	AUAUAUA
ssc-miR-656	AUAUUAU	miR-656
ssc-miR-34b-3p	AUCACUA	miR-34-3p
ssc-miR-34c-3p	AUCACUA
ssc-miR-487a	AUCAUAC	miR-487a
ssc-miR-new2	AUCCAGG	miR-new2
ssc-miR-188	AUCCCUU	miR-188
ssc-miR-362-5p	AUCCUUG	miR-362-5p
ssc-miR-487b	AUCGUAC	miR-487b
ssc-miR-425	AUGACAC	miR-425
ssc-miR-532-5p	AUGCCUU	miR-532-5p
ssc-miR-183	AUGGCAC	miR-183
ssc-miR-652	AUGGCGC	miR-652
ssc-miR-135a	AUGGCUU	miR-135
ssc-miR-135b	AUGGCUU
ssc-miR-380	AUGUAAU	miR-380
ssc-miR-455	AUGUGCC	miR-455
ssc-miR-299-3p	AUGUGGG	miR-299-3p
ssc-miR-664	AUUCAUU	miR-664
ssc-miR-25	AUUGCAC	miR-25/32/92/363/367
ssc-miR-32	AUUGCAC
ssc-miR-363	AUUGCAC
ssc-miR-367	AUUGCAC
ssc-miR-92a	AUUGCAC
ssc-miR-92b	AUUGCAC
ssc-miR-330-3p	CAAAGCA	miR-330-3p
ssc-miR-105-1	CAAAUGC	miR-105-1
ssc-miR-335	CAAGAGC	miR-335
ssc-miR-685	CAAUGGC	miR-685
ssc-miR-128	CACAGUG	miR-128
ssc-miR-1306	CACCUCC	miR-1306
ssc-miR-483-3p	CACUCCU	miR-483-3p
ssc-miR-new51	CACUGUA	miR-new51
ssc-miR-new24	CAGAUGA	miR-new24
ssc-miR-214	CAGCAGG	miR-214
ssc-miR-873	CAGGAAC	miR-873
ssc-miR-new31	CAGGACG	miR-new31
ssc-miR-484	CAGGCUC	miR-484
ssc-miR-125a-3p	CAGGUGA	miR-125a-3p
ssc-miR-199a-3p	CAGUAGU	miR-199a-3p
ssc-miR-455-3p	CAGUCCA	miR-455-3p
ssc-miR-148	CAGUGCA	miR-148/152
ssc-miR-148a	CAGUGCA
ssc-miR-148b-3p	CAGUGCA
ssc-miR-152	CAGUGCA
ssc-miR-1308	CAUGGGU	miR-1308
ssc-miR-338	CCAGCAU	miR-338
ssc-miR-1329	CCAGUGA	miR-1329
ssc-miR-199a-5p	CCAGUGU	miR-199
ssc-miR-199b-5p	CCAGUGU
ssc-miR-142-5p	CCAUAAA	miR-142-5p
ssc-miR-1224-3p	CCCACCU	miR-1224-3p
ssc-miR-331	CCCCUGG	miR-331
ssc-miR-125a-5p	CCCUGAG	miR-125
ssc-miR-125b-5p	CCCUGAG
ssc-miR-new40	CCCUGGU	miR-new7/40
ssc-miR-new7	CCCUGGU
ssc-miR-339-5p	CCCUGUC	miR-339-5p
ssc-miR-new21	CCCUGUG	miR-new21
ssc-miR-671	CCGGUUC	miR-671
ssc-miR-345-3p	CCUGAAC	miR-345-3p
ssc-miR-486	CCUGUAC	miR-486
ssc-miR-205	CCUUCAU	miR-205
ssc-miR-new38	CCUUCCU	miR-new38
ssc-miR-1248	CCUUCUU	miR-1248
ssc-miR-212	CCUUGGC	miR-212
ssc-miR-551a	CGACCCA	miR-551
ssc-miR-551b	CGACCCA
ssc-miR-new27	CGACCGG	miR-new27
ssc-miR-127	CGGAUCC	miR-127
ssc-miR-542-5p	CGGGGAU	miR-542-5p
ssc-miR-125b-3p	CGGGUUA	miR-125b-3p
ssc-miR-new66	CGUCCUA	miR-new66
ssc-miR-187	CGUGUCU	miR-187
ssc-miR-139-5p	CUACAGU	miR-139-5p
ssc-miR-331-5p	CUAGGUA	miR-331-5p
ssc-miR-628-3p	CUAGUAA	miR-628-3p
ssc-miR-325	CUAGUAG	miR-325
ssc-miR-342-3p	CUCACAC	miR-342-3p
ssc-miR-136	CUCCAUU	miR-136
ssc-miR-150	CUCCCAA	miR-150
ssc-miR-532-3p	CUCCCAC	miR-532-3p
ssc-miR-1307	CUCGGCG	miR-1307
ssc-miR-1251	CUCUAGC	miR-1251
ssc-miR-301b-5p	CUCUGAC	miR-301b-5p
ssc-miR-326	CUCUGGG	miR-326/330
ssc-miR-330	CUCUGGG
ssc-miR-new20	CUCUUAA	miR-new20
ssc-miR-345	CUGACUC	miR-345
ssc-miR-new57	CUGGACG	miR-new57
ssc-miR-378	CUGGACU	miR-378
ssc-miR-149	CUGGCUC	miR-149
ssc-miR-new15	CUGGUGG	miR-new15
ssc-miR-432	CUUGGAG	miR-432
ssc-miR-new16	CUUGUUA	miR-new16
ssc-miR-9	CUUUGGU	miR-9
ssc-miR-494	GAAACAU	miR-494
ssc-miR-new37	GAACGGC	miR-new37
ssc-miR-new33	GAACUGU	miR-new33
ssc-miR-493	GAAGGUC	miR-493
ssc-miR-219-2-3p	GAAUUGU	miR-219-2-3p
ssc-miR535e	GACAACG	miR535e
ssc-miR-new63	GACCAGG	miR-new63
ssc-miR-504	GACCCUG	miR-504
ssc-miR-508	GACUGUC	miR-508
ssc-miR-539	GAGAAAU	miR-539
ssc-miR-146a	GAGAACU	miR-146
ssc-miR-146b	GAGAACU
ssc-miR-143	GAGAUGA	miR-143
ssc-miR-new41	GAGCUAU	miR-new41
ssc-miR-new3	GAGGAGC	miR-new3
ssc-miR-new52	GAGGAUA	miR-new52
ssc-miR-423-5p	GAGGGGC	miR-423-5p
ssc-let-7a	GAGGUAG	let-7/98
ssc-let-7b	GAGGUAG
ssc-let-7c	GAGGUAG
ssc-let-7d	GAGGUAG
ssc-let-7e	GAGGUAG
ssc-let-7f	GAGGUAG
ssc-let-7g	GAGGUAG
ssc-let-7h	GAGGUAG
ssc-let-7i	GAGGUAG
ssc-let-7j	GAGGUAG
ssc-let-7k	GAGGUAG
ssc-miR-98	GAGGUAG
ssc-miR-new1	GAGGUCU	miR-new1
ssc-miR-496	GAGUAUU	miR-496
ssc-miR-new23	GAGUGUG	miR-new23/59
ssc-miR-new59	GAGUGUG
ssc-miR-190	GAUAUGU	miR-190
ssc-miR-190b	GAUAUGU
ssc-miR-383	GAUCAGA	miR-383
ssc-miR-369-5p	GAUCGAC	miR-369-5p
ssc-miR-219-1-5p	GAUUGUC	miR-219
ssc-miR-219-2-5p	GAUUGUC
ssc-miR-103	GCAGCAU	miR-103/107
ssc-miR-107	GCAGCAU
ssc-miR-new36	GCAGGUC	miR-new36
ssc-miR-324-5p	GCAUCCC	miR-324-5p
ssc-miR-744	GCGGGGC	miR-744
ssc-miR-221	GCUACAU	miR-221/222
ssc-miR-222	GCUACAU
ssc-miR-423	GCUCGGU	miR-423
ssc-miR-new22	GCUGAGA	miR-new22
ssc-miR-138	GCUGGUG	miR-138
ssc-miR-7a	GGAAGAC	miR-7a
ssc-miR-1	GGAAUGU	miR-1/206
ssc-miR-206a	GGAAUGU
ssc-miR-206b	GGAAUGU
ssc-miR-184	GGACGGA	miR-184
ssc-miR-new43	GGACGGG	miR-new43
ssc-miR-185	GGAGAGA	miR-185
ssc-miR-122	GGAGUGU	miR-122
ssc-miR-876-5p	GGAUUUC	miR-876-5p
ssc-miR-31	GGCAAGA	miR-31
ssc-miR-new4	GGCACAG	miR-new4
ssc-miR-885-3p	GGCAGCG	miR-885-3p
ssc-miR-34a	GGCAGUG	miR-34/449
ssc-miR-34b-5p	GGCAGUG
ssc-miR-34c	GGCAGUG
ssc-miR-449a	GGCAGUG
ssc-miR-449b	GGCAGUG
ssc-miR-739	GGCCGAA	miR-739
ssc-miR-new19	GGCGUAG	miR-new19
ssc-miR-24	GGCUCAG	miR-24
ssc-miR-760-3p	GGCUCUG	miR-760-3p
ssc-miR-new30	GGGAAGG	miR-new30
ssc-miR-new58	GGGCCCU	miR-new58
ssc-miR-new67	GGGCCUU	miR-new67
ssc-miR-615-5p	GGGCUCC	miR-615-5p
ssc-miR-new32	GGGGUGU	miR-new32
ssc-miR-new34	GGGGUUU	miR-new34
ssc-miR-193a-5p	GGGUCUU	miR-193a-5p
ssc-miR-342-5p	GGGUGCU	miR-342-5p
ssc-miR-new28	GGGUUGG	miR-new28
ssc-miR-379	GGUAGAC	miR-379
ssc-miR-new45	GGUGAGC	miR-new45
ssc-miR-876-3p	GGUGGUU	miR-876-3p
ssc-miR-409-5p	GGUUACC	miR-409-5p
ssc-miR-new49	GGUUAGU	miR-new49
ssc-miR-299-5p	GGUUUAC	miR-299-5p
ssc-miR-30a	GUAAACA	miR-30-5p
ssc-miR-30b-5p	GUAAACA
ssc-miR-30c	GUAAACA
ssc-miR-30d	GUAAACA
ssc-miR-30e	GUAAACA
ssc-miR-194-1	GUAACAG	miR-194
ssc-miR-194-2	GUAACAG
ssc-miR-126	GUACCGU	miR-126
ssc-miR-923	GUCAGCG	miR-923
ssc-miR-346	GUCUGCC	miR-346
ssc-miR-431	GUCUUGC	miR-431
ssc-miR-new10	GUGAAGG	miR-new10
ssc-miR-542-3p	GUGACAG	miR-542-3p
ssc-miR-134	GUGACUG	miR-134/new61
ssc-miR-new61	GUGACUG
ssc-miR-19a	GUGCAAA	miR-19
ssc-miR-19b	GUGCAAA
ssc-miR-new65	GUGGGCA	miR-new65
ssc-miR-491	GUGGGGA	miR-491
ssc-miR-new26	GUGUGGC	miR-new26
ssc-miR-new60	GUGUGUG	miR-new60
ssc-miR-new6	GUUGAUC	miR-new6
ssc-miR-208	UAAGACG	miR-208
ssc-miR-208b	UAAGACG
ssc-miR-499	UAAGACU	miR-499/new8
ssc-miR-new8	UAAGACU
ssc-miR-124a	UAAGGCA	miR-124a
ssc-miR-655	UAAUACA	miR-655
ssc-miR-155	UAAUGCU	miR-155
ssc-miR-101	UACAGUA	miR-101
ssc-miR-217	UACUGCA	miR-217
ssc-miR-151-3p	UAGACUG	miR-151-3p
ssc-miR-411	UAGUAGA	miR-411
ssc-miR-142-3p	UAGUGUU	miR-142-3p
ssc-miR-340-5p	UAUAAAG	miR-340-5p
ssc-miR-374	UAUAAUA	miR-374
ssc-miR-374a	UAUAAUA
ssc-miR-361	UAUCAGA	miR-361
ssc-miR-137	UAUUGCU	miR-137
ssc-miR-545	UCAACAA	miR-545
ssc-miR-421	UCAACAG	miR-421
ssc-miR-95	UCAACGG	miR-95
ssc-miR-26a-1	UCAAGUA	miR-26
ssc-miR-26a-2	UCAAGUA
ssc-miR-26b	UCAAGUA
ssc-miR-new48	UCACAAG	miR-new48
ssc-miR-377	UCACACA	miR-377
ssc-miR-27a	UCACAGU	miR-27
ssc-miR-27b	UCACAGU
ssc-miR-27c	UCACAGU
ssc-miR-27d	UCACAGU
ssc-miR-23a	UCACAUU	miR-23
ssc-miR-23b	UCACAUU
ssc-miR-223	UCAGUUU	miR-223
ssc-miR-485-3p	UCAUACA	miR-485-3p
ssc-miR-376a	UCAUAGA	miR-376
ssc-miR-376b	UCAUAGA
ssc-miR-1298	UCAUUCG	miR-1298
ssc-miR-145	UCCAGUU	miR-145
ssc-miR-1260	UCCCACC	miR-1260
ssc-miR-new12	UCCCAUU	miR-new12
ssc-miR-204	UCCCUUU	miR-204
ssc-miR-204b	UCCCUUU
ssc-miR-1468	UCCGUUU	miR-1468
ssc-miR-202-5p	UCCUAUG	miR-202-5p
ssc-miR-new11	UCCUGGA	miR-new11
ssc-miR-720	UCUCGCU	miR-720
ssc-miR-new55	UCUGAAC	miR-new55
ssc-miR-676	UCUUCAA	miR-676
ssc-miR-488	UGAAAGG	miR-488
ssc-miR-203	UGAAAUG	miR-203
ssc-miR-192	UGACCUA	miR-192/215
ssc-miR-215	UGACCUA
ssc-miR-1224-5p	UGAGGAC	miR-1224-5p
ssc-miR-502	UGCACCU	miR-502
ssc-miR-153	UGCAUAG	miR-153
ssc-miR-448	UGCAUAU	miR-448
ssc-miR-33	UGCAUUG	miR-33
ssc-miR-33b	UGCAUUG
ssc-miR-874	UGCCCUG	miR-874
ssc-miR-new62	UGCGGAA	miR-new62
ssc-miR-628-5p	UGCUGAC	miR-628-5p
ssc-miR-328	UGGCCCU	miR-328
ssc-miR-new56	UGGGGAA	miR-new56
ssc-miR-133	UGGUCCC	miR-133
ssc-miR-new53	UGGUGGU	miR-new53
ssc-miR-568	UGUAUAA	miR-568
ssc-miR-147	UGUGCGG	miR-147
ssc-miR-210	UGUGCGU	miR-210
ssc-miR-218	UGUGCUU	miR-218
ssc-miR-592	UGUGUCA	miR-592
ssc-miR-new44	UUACGUC	miR-new44
ssc-miR-927	UUAGAAU	miR-927
ssc-miR-new47	UUAGUAC	miR-new47
ssc-miR-491-3p	UUAUGCA	miR-491-3p
ssc-miR-325-3p	UUAUUGA	miR-325-3p
ssc-miR-384-3p	UUCCUAG	miR-384-3p
ssc-miR-544	UUCUGCA	miR-544
ssc-miR-new13	UUGAUAA	miR-new13
ssc-miR-1826	UUGAUCA	miR-1826
ssc-miR-182	UUGGCAA	miR-182
ssc-miR-1271	UUGGCAC	miR-96/1271
ssc-miR-96	UUGGCAC
ssc-miR-450b-3p	UUGGGAG	miR-450b-3p
ssc-miR-133a	UUGGUCC	miR-133
ssc-miR-133b	UUGGUCC
ssc-miR-599	UUGUGUC	miR-599
ssc-miR-375	UUGUUCG	miR-375
ssc-miR-450b-5p	UUUGCAA	miR-450b-5p
ssc-miR-450	UUUGCGA	miR-450
ssc-miR-450a-5p	UUUGCGA
ssc-miR-335-3p	UUUUCAU	miR-335-3p
ssc-miR-129	UUUUUGC	miR-129
